# Supplementary material for: Crystal structure of ({(1R,2R)-N,N′-bis­[(quino­lin-2-yl)methyl]cyclo­hexane-1,2-di­amine}­chlorido­iron(III))-μ-oxido-[tri­chlorido­ferrate(III)] chloro­form monosolvate
Source: Acta Crystallogr E Crystallogr Commun. 2017 Jun 2;73(Pt 7):936–40. doi: 10.1107/S2056989017007952 (PMC5499263; doi:10.1107/S2056989017007952)
Supplement: Supplementary file 1 [file e-73-00936-sup1.cif]

##############################################################################
#                                                                            #
# This CIF contains the data in a paper accepted for publication in          #
# Acta Crystallographica Section E. It conforms to the requirements of       #
# Notes for Authors for Acta Crystallographica Section E, and has been       #
# peer reviewed under the auspices of the IUCr Commission on Journals.       #
#                                                                            #
# Full details of the Crystallographic Information File format               #
# are given in the paper "The Crystallographic Information File (CIF):       #
# a New Standard Archive File for Crystallography" by S. R. Hall, F. H.      #
# Allen and I. D. Brown [Acta Cryst. (1991), A47, 655-685].                  #
#                                                                            #
# The current version of the core CIF dictionary is obtainable from          #
# ftp://ftp.iucr.org/pub/cif_core.dic.                                       #
#                                                                            #
# Software is freely available for graphical display of the structure(s)     #
# in this CIF. For information consult the CIF software page                 #
# http://www.iucr.org/resources/cif/software.                                #
#                                                                            #
# This file may be used for bona fide research purposes within the           #
# scientific community so long as proper attribution is given to the journal # 
# article from which it was obtained.                                        #
#                                                                            #
##############################################################################
data_I
_audit_creation_method
;
Olex2 1.2
(compiled 2017.01.04 svn.r3372 for OlexSys, GUI svn.r5292)
;
_journal_date_recd_electronic     2017-05-22
_journal_date_accepted     2017-05-29
_journal_name_full     'Acta Crystallographica, Section E'
_journal_year     2017
_journal_volume     73
_journal_issue      7
_journal_page_first     936
_journal_page_last     940
_journal_paper_category     GM
_journal_paper_doi     10.1107/S2056989017007952
_journal_coeditor_code     HB7682
_publ_contact_author_name     'Kayode D. Oshin'
_publ_contact_author_address
;
Department of Chemistry
Creighton University
Omaha, NE 68102
USA
;
_publ_contact_author_email     kayodeoshin@creighton.edu
_publ_section_title
;\
Crystal structure of
({(1<i>R</i>,2<i>R</i>)-<i>N</i>^1^,<i>N</i>^2^-bis[(quinolin-2-yl)methyl]\
cyclohexane-1,2-diamine}chloridoiron(III))-\m-oxido-[trichloridoferrate(III)]
chloroform monosolvate
;
loop_
    _publ_author_name
    _publ_author_footnote
    _publ_author_address
    'Swift, Hannah' .
;
Department of Chemistry
Creighton University
Omaha, NE 68102
USA
;
    'Carrig, Molly W.' .
;
Department of Chemistry
Creighton University
Omaha, NE 68102
USA
;
    'Oshin, Kayode D.' .
;
Department of Chemistry
Creighton University
Omaha, NE 68102
USA
;
    'Vinokur, Anastasiya I.' .
;
Department of Chemistry
University of Wisconsin
Madison, WI 53558
USA
;
    'Desper, John A.' .
;
Department of Chemistry
Kansas State University
Manhattan, KS 66506
USA
;
    'Levy, Christopher J.' .
;
Department of Chemistry
Kansas State University
Manhattan, KS 66506
USA
;
_publ_section_synopsis
;
The bimetallic title compound contains an Fe^III^ center coordinated by one
chloride ligand, four N atoms and a bridging oxo ligand in a distorted
octahedral geometry. The bridging oxo ligand is connected to a second Fe^III^
atom with three coordinating chloride ligands.
;
_chemical_name_systematic
;\
({(1<i>R</i>,2<i>R</i>)-<i>N</i>^1^,<i>N</i>^2^-Bis[(quinolin-2-yl)methyl]\
cyclohexane-1,2-diamine}chloridoiron(III))-\m-oxido-[trichloridoferrate(III)]
chloroform monosolvate
;
_chemical_name_common     ?
_chemical_formula_moiety     'C26 H28 Cl4 Fe2 N4 O, C H1 Cl3'
_chemical_formula_sum     'C27 H29 Cl7 Fe2 N4 O'
_chemical_formula_iupac     '[Fe2 Cl4 O (C26 H28 N4)], C H1 Cl3'
_chemical_formula_weight     785.39
_chemical_melting_point     ?
_shelx_space_group_comment
;
The symmetry employed for this shelxl refinement is uniquely defined
by the following loop, which should always be used as a source of
symmetry information in preference to the above space-group names.
They are only intended as comments.
;
_space_group_crystal_system     orthorhombic
_space_group_name_H-M_alt     'P 21 21 21'
_space_group_name_Hall     'P 2ac 2ab'
loop_
    _space_group_symop_operation_xyz
    'x, y, z'
    '-x+1/2, -y, z+1/2'
    '-x, y+1/2, -z+1/2'
    'x+1/2, -y+1/2, -z'
_cell_length_a     10.3489(6)
_cell_length_b     14.3664(8)
_cell_length_c     21.4619(13)
_cell_angle_alpha     90
_cell_angle_beta     90
_cell_angle_gamma     90
_cell_volume     3190.9(3)
_cell_formula_units_Z     4
_cell_measurement_reflns_used     9981
_cell_measurement_theta_min     2.735
_cell_measurement_theta_max     30.806
_cell_measurement_temperature     120(2)
_exptl_crystal_description     prism
_exptl_crystal_colour     brown
_exptl_crystal_size_max     0.26
_exptl_crystal_size_mid     0.22
_exptl_crystal_size_min     0.14
_exptl_crystal_density_diffrn     1.635
_exptl_crystal_density_meas     ?
_exptl_crystal_density_method     ?
_exptl_crystal_F_000     1592
_exptl_absorpt_coefficient_mu     1.525
_exptl_absorpt_correction_type     multi-scan
_exptl_absorpt_process_details
;
(SADABS; Bruker, 2016)
;
_shelx_estimated_absorpt_T_min     0.693
_shelx_estimated_absorpt_T_max     0.815
_exptl_absorpt_correction_T_min     0.6576
_exptl_absorpt_correction_T_max     0.7462
_diffrn_ambient_temperature     119.99
_diffrn_radiation_type     MoK\a
_diffrn_radiation_wavelength     0.71073
_diffrn_measurement_device_type     'Bruker APEXII CCD'
_diffrn_measurement_method     '\f and \w scans'
_diffrn_detector_area_resol_mean     ?
_diffrn_reflns_number     79886
_diffrn_reflns_av_R_equivalents     0.0645
_diffrn_reflns_theta_min     2.369
_diffrn_reflns_theta_max     31.545
_diffrn_reflns_theta_full     25.000
_diffrn_measured_fraction_theta_max     0.990
_diffrn_measured_fraction_theta_full     0.997
_diffrn_reflns_limit_h_min     -14
_diffrn_reflns_limit_h_max     15
_diffrn_reflns_limit_k_min     -20
_diffrn_reflns_limit_k_max     20
_diffrn_reflns_limit_l_min     -30
_diffrn_reflns_limit_l_max     31
_diffrn_standards_number     0
_refine_special_details
;
 Refined as a 2-component inversion twin.
;
_reflns_number_total     10537
_reflns_number_gt     8808
_reflns_threshold_expression     'I > 2\s(I)'
_refine_ls_structure_factor_coef     Fsqd
_refine_ls_matrix_type     full
_refine_ls_R_factor_all     0.0502
_refine_ls_R_factor_gt     0.0369
_refine_ls_wR_factor_gt     0.0768
_refine_ls_wR_factor_ref     0.0816
_refine_ls_goodness_of_fit_ref     1.050
_refine_ls_restrained_S_all     1.070
_refine_ls_number_reflns     10537
_refine_ls_number_parameters     413
_refine_ls_number_restraints     37
_refine_ls_hydrogen_treatment     mixed
_refine_ls_weighting_scheme     calc
_refine_ls_weighting_details
              'w=1/[\s^2^(Fo^2^)+(0.0361P)^2^+0.5065P] where P=(Fo^2^+2Fc^2^)/3'
_atom_sites_solution_hydrogens     mixed
_atom_sites_solution_primary     dual
_atom_sites_solution_secondary     ?
_refine_ls_shift/su_max     0.001
_refine_ls_shift/su_mean     0.000
_refine_diff_density_max     0.673
_refine_diff_density_min     -0.524
_refine_ls_extinction_method     none
_refine_ls_extinction_coef     .
_refine_ls_abs_structure_details
;
Refined as an inversion twin
;
_refine_ls_abs_structure_Flack     0.000(14)
loop_
    _atom_type_symbol
    _atom_type_description
    _atom_type_scat_dispersion_real
    _atom_type_scat_dispersion_imag
    _atom_type_scat_source
    C C 0.0033 0.0016 'International Tables Vol C Tables 4.2.6.8 and 6.1.1.4'
    H H 0.0000 0.0000 'International Tables Vol C Tables 4.2.6.8 and 6.1.1.4'
    Cl Cl 0.1484 0.1585 'International Tables Vol C Tables 4.2.6.8 and 6.1.1.4'
    Fe Fe 0.3463 0.8444 'International Tables Vol C Tables 4.2.6.8 and 6.1.1.4'
    N N 0.0061 0.0033 'International Tables Vol C Tables 4.2.6.8 and 6.1.1.4'
    O O 0.0106 0.0060 'International Tables Vol C Tables 4.2.6.8 and 6.1.1.4'
_computing_data_collection
;
APEX2 (Bruker, 2016)
;
_computing_cell_refinement
;
SAINT (Bruker, 2016)
;
_computing_data_reduction
;
SAINT (Bruker, 2016)
;
_computing_structure_solution
;
SHELXT (Sheldrick, 2015a)
;
_computing_structure_refinement
;
SHELXL2014 (Sheldrick, 2015b)
;
_computing_molecular_graphics
;
<i>OLEX2</i> (Dolomanov <i>et al.</i>,  2009)
;
_computing_publication_material
;
<i>OLEX2</i> (Dolomanov <i>et al.</i>,  2009)
;
loop_
    _atom_site_type_symbol
    _atom_site_label
    _atom_site_fract_x
    _atom_site_fract_y
    _atom_site_fract_z
    _atom_site_U_iso_or_equiv
    _atom_site_adp_type
    _atom_site_calc_flag
    _atom_site_occupancy
    _atom_site_disorder_assembly
    _atom_site_disorder_group
    Fe Fe1 0.24940(4) 0.34973(3) 0.86909(2) 0.02294(9) Uani d 1 . .
    Fe Fe2 0.37047(4) 0.32209(3) 0.72075(2) 0.02735(10) Uani d 1 . .
    Cl Cl1 0.15040(7) 0.38505(5) 0.96507(4) 0.03021(16) Uani d 1 . .
    Cl Cl2 0.24573(9) 0.28798(6) 0.63979(4) 0.04158(19) Uani d 1 . .
    Cl Cl3 0.54491(9) 0.23071(7) 0.72381(7) 0.0617(3) Uani d 1 . .
    Cl Cl4 0.43247(8) 0.47130(5) 0.71335(4) 0.03348(16) Uani d 1 . .
    O O1 0.28867(19) 0.30834(14) 0.79183(10) 0.0295(5) Uani d 1 . .
    N N1 0.2138(2) 0.19951(16) 0.89191(12) 0.0257(5) Uani d 1 . .
    N N2 0.4247(2) 0.30306(17) 0.91515(12) 0.0276(5) Uani d 1 . .
    H H2 0.4088 0.3066 0.9611 0.033 Uiso calc 1 . .
    N N3 0.3688(2) 0.47300(16) 0.86772(13) 0.0244(5) Uani d 1 . .
    H H3 0.397(3) 0.472(2) 0.8331(18) 0.029 Uiso d 1 . .
    N N4 0.1286(2) 0.46258(17) 0.82871(12) 0.0259(5) Uani d 1 . .
    C C1 0.0979(3) 0.1519(2) 0.88928(14) 0.0279(6) Uani d 1 . .
    C C2 -0.0189(3) 0.2008(2) 0.88477(17) 0.0357(7) Uani d 1 . .
    H H2A -0.0188 0.2669 0.8860 0.043 Uiso calc 1 . .
    C C3 -0.1336(3) 0.1535(3) 0.8786(2) 0.0474(9) Uani d 1 . .
    H H3A -0.2119 0.1875 0.8746 0.057 Uiso calc 1 . .
    C C4 -0.1369(4) 0.0557(3) 0.8781(2) 0.0492(10) Uani d 1 . .
    H H4 -0.2167 0.0239 0.8733 0.059 Uiso calc 1 . .
    C C5 -0.0246(4) 0.0067(2) 0.88457(17) 0.0415(9) Uani d 1 . .
    H H5 -0.0269 -0.0594 0.8849 0.050 Uiso calc 1 . .
    C C6 0.0945(3) 0.0530(2) 0.89077(15) 0.0319(7) Uani d 1 . .
    C C7 0.2130(4) 0.0055(2) 0.89797(15) 0.0339(7) Uani d 1 . .
    H H7 0.2143 -0.0606 0.8990 0.041 Uiso calc 1 . .
    C C8 0.3249(3) 0.0539(2) 0.90334(15) 0.0318(7) Uani d 1 . .
    H H8 0.4042 0.0221 0.9101 0.038 Uiso calc 1 . .
    C C9 0.3225(3) 0.1519(2) 0.89887(14) 0.0273(6) Uani d 1 . .
    C C10 0.4472(3) 0.2049(2) 0.89977(17) 0.0320(7) Uani d 1 . .
    H H10A 0.5061 0.1770 0.9310 0.038 Uiso calc 1 . .
    H H10B 0.4892 0.2004 0.8584 0.038 Uiso calc 1 . .
    C C11 0.5348(3) 0.3655(2) 0.90109(15) 0.0266(6) Uani d 1 . .
    H H11 0.5616 0.3551 0.8569 0.032 Uiso calc 1 . .
    C C12 0.6531(3) 0.3515(2) 0.94307(15) 0.0314(6) Uani d 1 . .
    H H12A 0.6286 0.3619 0.9871 0.038 Uiso calc 1 . .
    H H12B 0.6848 0.2867 0.9390 0.038 Uiso calc 1 . .
    C C13 0.7603(3) 0.4192(2) 0.92475(16) 0.0367(7) Uani d 1 . .
    H H13A 0.7889 0.4058 0.8817 0.044 Uiso calc 1 . .
    H H13B 0.8353 0.4106 0.9528 0.044 Uiso calc 1 . .
    C C14 0.7134(3) 0.5200(3) 0.92877(16) 0.0369(8) Uani d 1 . .
    H H14A 0.6956 0.5360 0.9728 0.044 Uiso calc 1 . .
    H H14B 0.7822 0.5622 0.9135 0.044 Uiso calc 1 . .
    C C15 0.5912(3) 0.5347(2) 0.89019(16) 0.0316(7) Uani d 1 . .
    H H15A 0.5587 0.5988 0.8970 0.038 Uiso calc 1 . .
    H H15B 0.6123 0.5281 0.8454 0.038 Uiso calc 1 . .
    C C16 0.4860(3) 0.4654(2) 0.90736(14) 0.0260(6) Uani d 1 . .
    H H16 0.4605 0.4762 0.9517 0.031 Uiso calc 1 . .
    C C17 0.2910(3) 0.5562(2) 0.87921(16) 0.0296(6) Uani d 1 . .
    H H17A 0.3375 0.6120 0.8641 0.036 Uiso calc 1 . .
    H H17B 0.2756 0.5634 0.9245 0.036 Uiso calc 1 . .
    C C18 0.1644(3) 0.5469(2) 0.84567(15) 0.0288(6) Uani d 1 . .
    C C19 0.0884(3) 0.6267(2) 0.83377(17) 0.0374(8) Uani d 1 . .
    H H19 0.1182 0.6866 0.8458 0.045 Uiso calc 1 . .
    C C20 -0.0278(4) 0.6169(2) 0.80486(17) 0.0390(8) Uani d 1 . .
    H H20 -0.0808 0.6699 0.7977 0.047 Uiso calc 1 . .
    C C21 -0.0696(3) 0.5276(2) 0.78549(15) 0.0327(7) Uani d 1 . .
    C C22 -0.1905(3) 0.5116(3) 0.75714(16) 0.0400(9) Uani d 1 . .
    H H22 -0.2471 0.5624 0.7494 0.048 Uiso calc 1 . .
    C C23 -0.2267(3) 0.4237(3) 0.74077(16) 0.0420(9) Uani d 1 . .
    H H23 -0.3098 0.4132 0.7233 0.050 Uiso calc 1 . .
    C C24 -0.1422(3) 0.3490(3) 0.74965(16) 0.0398(8) Uani d 1 . .
    H H24 -0.1675 0.2883 0.7370 0.048 Uiso calc 1 . .
    C C25 -0.0227(3) 0.3622(2) 0.77650(16) 0.0327(7) Uani d 1 . .
    H H 0.0349 0.3112 0.7811 0.039 Uiso calc 1 . .
    C C26 0.0136(3) 0.4510(2) 0.79695(14) 0.0276(6) Uani d 1 . .
    Cl Cl5 0.04556(12) 0.59674(7) 1.00240(6) 0.0613(3) Uani d 1 . .
    Cl Cl6 0.0633(4) 0.79088(18) 0.97904(15) 0.0776(11) Uani d 0.544(3) A 1
    Cl Cl6A -0.0063(4) 0.7908(4) 0.9720(2) 0.0927(17) Uani d 0.456(3) A 2
    Cl Cl7 -0.1718(2) 0.71764(14) 1.04018(13) 0.0676(7) Uani d 0.544(3) A 1
    Cl Cl7A -0.0951(2) 0.70539(15) 1.08266(12) 0.0531(7) Uani d 0.456(3) A 2
    C C27 -0.0048(11) 0.7090(7) 1.0301(6) 0.046(4) Uani d 0.544(3) A 1
    H H27 0.0360 0.7186 1.0718 0.055 Uiso calc 0.544(3) A 1
    C C27A 0.030(2) 0.7114(11) 1.0304(9) 0.027(5) Uani d 0.241(4) A 2
    H H27A 0.1111 0.7305 1.0522 0.032 Uiso calc 0.241(4) A 2
    C C27B -0.0529(16) 0.6944(8) 1.0038(7) 0.042(5) Uani d 0.215(4) A 3
    H H27B -0.1340 0.6761 0.9816 0.050 Uiso calc 0.215(4) A 3
loop_
    _atom_site_aniso_label
    _atom_site_aniso_U_11
    _atom_site_aniso_U_22
    _atom_site_aniso_U_33
    _atom_site_aniso_U_12
    _atom_site_aniso_U_13
    _atom_site_aniso_U_23
    Fe1 0.02119(17) 0.02163(17) 0.0260(2) 0.00049(15) 0.00144(18) 0.00237(15)
    Fe2 0.0243(2) 0.0275(2) 0.0302(2) 0.00048(16) 0.00332(18) -0.00318(17)
    Cl1 0.0337(4) 0.0278(3) 0.0291(4) 0.0003(3) 0.0073(3) 0.0025(3)
    Cl2 0.0377(4) 0.0501(5) 0.0369(4) -0.0118(4) -0.0030(4) -0.0031(3)
    Cl3 0.0351(4) 0.0454(5) 0.1045(9) 0.0137(4) 0.0018(5) -0.0252(6)
    Cl4 0.0340(4) 0.0311(3) 0.0354(4) -0.0051(3) 0.0032(3) 0.0020(3)
    O1 0.0321(11) 0.0242(10) 0.0323(12) 0.0011(8) 0.0013(9) 0.0037(8)
    N1 0.0286(12) 0.0220(11) 0.0265(13) 0.0005(9) 0.0003(10) 0.0022(9)
    N2 0.0271(12) 0.0298(13) 0.0260(13) -0.0001(10) -0.0009(10) 0.0025(10)
    N3 0.0245(12) 0.0255(11) 0.0231(12) -0.0012(9) 0.0020(11) 0.0015(10)
    N4 0.0223(12) 0.0284(12) 0.0271(13) 0.0042(10) 0.0030(10) 0.0029(10)
    C1 0.0326(15) 0.0273(14) 0.0237(14) -0.0049(11) 0.0017(12) 0.0018(11)
    C2 0.0304(16) 0.0346(16) 0.042(2) -0.0018(12) 0.0051(14) -0.0025(14)
    C3 0.0321(17) 0.048(2) 0.062(3) -0.0058(15) 0.0095(17) -0.0116(19)
    C4 0.0396(19) 0.048(2) 0.060(3) -0.0161(16) 0.0080(19) -0.0117(18)
    C5 0.056(2) 0.0312(16) 0.038(2) -0.0146(15) 0.0046(17) -0.0048(14)
    C6 0.0449(19) 0.0266(14) 0.0242(15) -0.0042(12) 0.0031(14) -0.0008(12)
    C7 0.054(2) 0.0233(14) 0.0246(15) 0.0014(13) 0.0005(14) 0.0018(12)
    C8 0.0449(19) 0.0279(14) 0.0225(15) 0.0067(12) -0.0027(13) 0.0009(12)
    C9 0.0332(15) 0.0276(13) 0.0210(14) 0.0043(12) -0.0020(12) 0.0028(11)
    C10 0.0294(15) 0.0298(15) 0.0368(18) 0.0054(12) -0.0052(14) 0.0021(13)
    C11 0.0205(13) 0.0353(15) 0.0240(15) -0.0015(11) -0.0002(11) -0.0001(12)
    C12 0.0264(14) 0.0416(16) 0.0261(15) 0.0003(13) 0.0003(12) -0.0006(13)
    C13 0.0272(15) 0.054(2) 0.0284(16) -0.0016(15) -0.0033(14) 0.0001(14)
    C14 0.0324(16) 0.053(2) 0.0256(16) -0.0133(14) -0.0024(13) -0.0007(14)
    C15 0.0283(15) 0.0386(16) 0.0277(16) -0.0086(12) 0.0020(13) -0.0011(13)
    C16 0.0247(14) 0.0310(14) 0.0223(15) -0.0041(11) 0.0006(11) 0.0011(11)
    C17 0.0318(15) 0.0230(13) 0.0339(18) -0.0018(11) 0.0038(13) 0.0010(12)
    C18 0.0319(15) 0.0270(14) 0.0275(16) 0.0040(11) 0.0070(13) 0.0058(11)
    C19 0.047(2) 0.0276(16) 0.0380(19) 0.0091(13) 0.0060(16) 0.0046(13)
    C20 0.044(2) 0.0367(17) 0.0366(19) 0.0175(15) 0.0084(15) 0.0111(14)
    C21 0.0302(15) 0.0430(17) 0.0250(16) 0.0113(13) 0.0077(13) 0.0096(14)
    C22 0.0293(16) 0.065(2) 0.0262(17) 0.0171(16) 0.0047(13) 0.0148(16)
    C23 0.0234(17) 0.074(3) 0.0284(17) 0.0031(15) -0.0004(13) 0.0066(17)
    C24 0.0303(16) 0.057(2) 0.0321(18) -0.0008(16) 0.0002(14) -0.0039(15)
    C25 0.0257(14) 0.0415(17) 0.0308(17) 0.0046(12) 0.0004(13) -0.0028(14)
    C26 0.0237(14) 0.0374(15) 0.0216(15) 0.0060(11) 0.0036(11) 0.0046(12)
    Cl5 0.0708(7) 0.0439(5) 0.0691(7) -0.0069(5) 0.0295(6) 0.0027(5)
    Cl6 0.143(3) 0.0404(12) 0.0489(14) -0.0417(17) 0.011(2) 0.0081(10)
    Cl6A 0.096(3) 0.122(3) 0.060(2) 0.051(3) 0.010(2) 0.042(2)
    Cl7 0.0658(13) 0.0416(10) 0.0953(19) 0.0037(9) -0.0259(13) -0.0139(10)
    Cl7A 0.0577(14) 0.0441(11) 0.0573(15) -0.0032(9) 0.0153(11) -0.0198(10)
    C27 0.059(9) 0.043(5) 0.036(6) -0.033(5) -0.012(5) 0.001(4)
    C27A 0.023(9) 0.038(10) 0.019(9) -0.011(6) -0.010(6) 0.000(7)
    C27B 0.025(8) 0.027(8) 0.073(15) -0.010(6) -0.002(8) -0.012(8)
_geom_special_details
;
 All esds (except the esd in the dihedral angle between two l.s. planes)
 are estimated using the full covariance matrix.  The cell esds are taken
 into account individually in the estimation of esds in distances, angles
 and torsion angles; correlations between esds in cell parameters are only
 used when they are defined by crystal symmetry.  An approximate (isotropic)
 treatment of cell esds is used for estimating esds involving l.s. planes.
;
loop_
    _geom_bond_atom_site_label_1
    _geom_bond_atom_site_label_2
    _geom_bond_site_symmetry_2
    _geom_bond_distance
    _geom_bond_publ_flag
    Fe1 O1 . 1.808(2) y
    Fe1 N1 . 2.243(2) y
    Fe1 N2 . 2.172(3) y
    Fe1 N3 . 2.159(2) y
    Fe1 N4 . 2.223(2) y
    Fe1 Cl1 . 2.3560(8) y
    Fe2 O1 . 1.756(2) y
    Fe2 Cl2 . 2.2194(9) y
    Fe2 Cl3 . 2.2331(10) y
    Fe2 Cl4 . 2.2432(9) y
    N1 C1 . 1.382(4) ?
    N1 C9 . 1.324(4) ?
    N2 H2 . 1.0000 ?
    N2 C10 . 1.467(4) ?
    N2 C11 . 1.481(4) ?
    N3 H3 . 0.80(4) ?
    N3 C16 . 1.486(4) ?
    N3 C17 . 1.462(4) ?
    N4 C18 . 1.318(4) ?
    N4 C26 . 1.381(4) ?
    C1 C2 . 1.401(4) ?
    C1 C6 . 1.422(4) ?
    C2 H2A . 0.9500 ?
    C2 C3 . 1.374(5) ?
    C3 H3A . 0.9500 ?
    C3 C4 . 1.405(5) ?
    C4 H4 . 0.9500 ?
    C4 C5 . 1.366(6) ?
    C5 H5 . 0.9500 ?
    C5 C6 . 1.407(5) ?
    C6 C7 . 1.412(5) ?
    C7 H7 . 0.9500 ?
    C7 C8 . 1.355(5) ?
    C8 H8 . 0.9500 ?
    C8 C9 . 1.413(4) ?
    C9 C10 . 1.498(4) ?
    C10 H10A . 0.9900 ?
    C10 H10B . 0.9900 ?
    C11 H11 . 1.0000 ?
    C11 C12 . 1.534(4) ?
    C11 C16 . 1.527(4) ?
    C12 H12A . 0.9900 ?
    C12 H12B . 0.9900 ?
    C12 C13 . 1.527(5) ?
    C13 H13A . 0.9900 ?
    C13 H13B . 0.9900 ?
    C13 C14 . 1.530(5) ?
    C14 H14A . 0.9900 ?
    C14 H14B . 0.9900 ?
    C14 C15 . 1.526(4) ?
    C15 H15A . 0.9900 ?
    C15 H15B . 0.9900 ?
    C15 C16 . 1.521(4) ?
    C16 H16 . 1.0000 ?
    C17 H17A . 0.9900 ?
    C17 H17B . 0.9900 ?
    C17 C18 . 1.501(4) ?
    C18 C19 . 1.414(4) ?
    C19 H19 . 0.9500 ?
    C19 C20 . 1.361(5) ?
    C20 H20 . 0.9500 ?
    C20 C21 . 1.417(5) ?
    C21 C22 . 1.411(5) ?
    C21 C26 . 1.418(4) ?
    C22 H22 . 0.9500 ?
    C22 C23 . 1.363(6) ?
    C23 H23 . 0.9500 ?
    C23 C24 . 1.398(5) ?
    C24 H24 . 0.9500 ?
    C24 C25 . 1.378(5) ?
    C25 H . 0.9500 ?
    C25 C26 . 1.401(5) ?
    Cl5 C27 . 1.796(11) ?
    Cl5 C27A . 1.761(17) ?
    Cl5 C27B . 1.733(13) ?
    Cl6 C27 . 1.755(10) ?
    Cl6A C27A . 1.735(17) ?
    Cl6A C27B . 1.618(12) ?
    Cl7 C27 . 1.746(11) ?
    Cl7A C27A . 1.716(17) ?
    Cl7A C27B . 1.755(15) ?
    C27 H27 . 1.0000 ?
    C27A H27A . 1.0000 ?
    C27B H27B . 1.0000 ?
loop_
    _geom_angle_atom_site_label_1
    _geom_angle_atom_site_label_2
    _geom_angle_atom_site_label_3
    _geom_angle_site_symmetry_1
    _geom_angle_site_symmetry_3
    _geom_angle
    _geom_angle_publ_flag
    O1 Fe1 Cl1 . . 166.06(7) ?
    O1 Fe1 N1 . . 85.45(9) ?
    O1 Fe1 N2 . . 97.36(10) ?
    O1 Fe1 N3 . . 97.40(10) ?
    O1 Fe1 N4 . . 90.50(9) ?
    N1 Fe1 Cl1 . . 86.84(7) ?
    N2 Fe1 Cl1 . . 91.81(7) ?
    N2 Fe1 N1 . . 74.96(9) ?
    N2 Fe1 N4 . . 150.72(10) ?
    N3 Fe1 Cl1 . . 94.82(7) ?
    N3 Fe1 N1 . . 152.34(9) ?
    N3 Fe1 N2 . . 77.39(9) ?
    N3 Fe1 N4 . . 73.64(9) ?
    N4 Fe1 Cl1 . . 86.52(7) ?
    N4 Fe1 N1 . . 133.98(9) ?
    Cl2 Fe2 Cl3 . . 111.31(4) ?
    Cl2 Fe2 Cl4 . . 108.78(4) ?
    Cl3 Fe2 Cl4 . . 109.42(4) ?
    O1 Fe2 Cl2 . . 112.02(8) ?
    O1 Fe2 Cl3 . . 107.35(8) ?
    O1 Fe2 Cl4 . . 107.87(7) ?
    Fe2 O1 Fe1 . . 150.26(13) ?
    C1 N1 Fe1 . . 127.54(19) ?
    C9 N1 Fe1 . . 112.45(19) ?
    C9 N1 C1 . . 119.1(3) ?
    Fe1 N2 H2 . . 107.2 ?
    C10 N2 Fe1 . . 109.10(19) ?
    C10 N2 H2 . . 107.2 ?
    C10 N2 C11 . . 114.5(2) ?
    C11 N2 Fe1 . . 111.27(18) ?
    C11 N2 H2 . . 107.2 ?
    Fe1 N3 H3 . . 102(3) ?
    C16 N3 Fe1 . . 113.52(17) ?
    C16 N3 H3 . . 104(3) ?
    C17 N3 Fe1 . . 110.66(17) ?
    C17 N3 H3 . . 112(3) ?
    C17 N3 C16 . . 114.4(2) ?
    C18 N4 Fe1 . . 113.9(2) ?
    C18 N4 C26 . . 119.3(3) ?
    C26 N4 Fe1 . . 126.1(2) ?
    N1 C1 C2 . . 120.3(3) ?
    N1 C1 C6 . . 121.0(3) ?
    C2 C1 C6 . . 118.7(3) ?
    C1 C2 H2A . . 119.8 ?
    C3 C2 C1 . . 120.3(3) ?
    C3 C2 H2A . . 119.8 ?
    C2 C3 H3A . . 119.5 ?
    C2 C3 C4 . . 121.0(4) ?
    C4 C3 H3A . . 119.5 ?
    C3 C4 H4 . . 120.2 ?
    C5 C4 C3 . . 119.6(3) ?
    C5 C4 H4 . . 120.2 ?
    C4 C5 H5 . . 119.6 ?
    C4 C5 C6 . . 120.8(3) ?
    C6 C5 H5 . . 119.6 ?
    C5 C6 C1 . . 119.5(3) ?
    C5 C6 C7 . . 122.9(3) ?
    C7 C6 C1 . . 117.7(3) ?
    C6 C7 H7 . . 119.9 ?
    C8 C7 C6 . . 120.2(3) ?
    C8 C7 H7 . . 119.9 ?
    C7 C8 H8 . . 120.3 ?
    C7 C8 C9 . . 119.4(3) ?
    C9 C8 H8 . . 120.3 ?
    N1 C9 C8 . . 122.5(3) ?
    N1 C9 C10 . . 118.1(3) ?
    C8 C9 C10 . . 119.4(3) ?
    N2 C10 C9 . . 110.7(3) ?
    N2 C10 H10A . . 109.5 ?
    N2 C10 H10B . . 109.5 ?
    C9 C10 H10A . . 109.5 ?
    C9 C10 H10B . . 109.5 ?
    H10A C10 H10B . . 108.1 ?
    N2 C11 H11 . . 108.4 ?
    N2 C11 C12 . . 114.5(2) ?
    N2 C11 C16 . . 107.3(2) ?
    C12 C11 H11 . . 108.4 ?
    C16 C11 H11 . . 108.4 ?
    C16 C11 C12 . . 109.6(3) ?
    C11 C12 H12A . . 109.6 ?
    C11 C12 H12B . . 109.6 ?
    H12A C12 H12B . . 108.1 ?
    C13 C12 C11 . . 110.2(3) ?
    C13 C12 H12A . . 109.6 ?
    C13 C12 H12B . . 109.6 ?
    C12 C13 H13A . . 109.4 ?
    C12 C13 H13B . . 109.4 ?
    C12 C13 C14 . . 111.0(3) ?
    H13A C13 H13B . . 108.0 ?
    C14 C13 H13A . . 109.4 ?
    C14 C13 H13B . . 109.4 ?
    C13 C14 H14A . . 109.4 ?
    C13 C14 H14B . . 109.4 ?
    H14A C14 H14B . . 108.0 ?
    C15 C14 C13 . . 111.3(3) ?
    C15 C14 H14A . . 109.4 ?
    C15 C14 H14B . . 109.4 ?
    C14 C15 H15A . . 109.3 ?
    C14 C15 H15B . . 109.3 ?
    H15A C15 H15B . . 107.9 ?
    C16 C15 C14 . . 111.8(3) ?
    C16 C15 H15A . . 109.3 ?
    C16 C15 H15B . . 109.3 ?
    N3 C16 C11 . . 106.8(2) ?
    N3 C16 C15 . . 113.4(2) ?
    N3 C16 H16 . . 108.5 ?
    C11 C16 H16 . . 108.5 ?
    C15 C16 C11 . . 111.0(3) ?
    C15 C16 H16 . . 108.5 ?
    N3 C17 H17A . . 109.9 ?
    N3 C17 H17B . . 109.9 ?
    N3 C17 C18 . . 109.1(2) ?
    H17A C17 H17B . . 108.3 ?
    C18 C17 H17A . . 109.9 ?
    C18 C17 H17B . . 109.9 ?
    N4 C18 C17 . . 117.4(3) ?
    N4 C18 C19 . . 122.7(3) ?
    C19 C18 C17 . . 120.0(3) ?
    C18 C19 H19 . . 120.3 ?
    C20 C19 C18 . . 119.3(3) ?
    C20 C19 H19 . . 120.3 ?
    C19 C20 H20 . . 120.1 ?
    C19 C20 C21 . . 119.8(3) ?
    C21 C20 H20 . . 120.1 ?
    C20 C21 C26 . . 117.8(3) ?
    C22 C21 C20 . . 123.0(3) ?
    C22 C21 C26 . . 119.2(3) ?
    C21 C22 H22 . . 119.8 ?
    C23 C22 C21 . . 120.4(3) ?
    C23 C22 H22 . . 119.8 ?
    C22 C23 H23 . . 119.9 ?
    C22 C23 C24 . . 120.3(3) ?
    C24 C23 H23 . . 119.9 ?
    C23 C24 H24 . . 119.6 ?
    C25 C24 C23 . . 120.9(4) ?
    C25 C24 H24 . . 119.6 ?
    C24 C25 H . . 120.1 ?
    C24 C25 C26 . . 119.8(3) ?
    C26 C25 H . . 120.1 ?
    N4 C26 C21 . . 121.0(3) ?
    N4 C26 C25 . . 119.7(3) ?
    C25 C26 C21 . . 119.3(3) ?
    C27B Cl5 C27A . . 35.2(10) ?
    C27B Cl6A C27A . . 36.6(11) ?
    C27A Cl7A C27B . . 35.5(11) ?
    Cl5 C27 H27 . . 107.3 ?
    Cl6 C27 Cl5 . . 106.2(6) ?
    Cl6 C27 H27 . . 107.3 ?
    Cl7 C27 Cl5 . . 113.1(7) ?
    Cl7 C27 Cl6 . . 115.3(7) ?
    Cl7 C27 H27 . . 107.3 ?
    Cl5 C27A H27A . . 109.9 ?
    Cl6A C27A Cl5 . . 112.9(11) ?
    Cl6A C27A H27A . . 109.9 ?
    Cl7A C27A Cl5 . . 104.2(9) ?
    Cl7A C27A Cl6A . . 110.0(11) ?
    Cl7A C27A H27A . . 109.9 ?
    Cl5 C27B Cl7A . . 103.7(8) ?
    Cl5 C27B H27B . . 105.9 ?
    Cl6A C27B Cl5 . . 120.7(8) ?
    Cl6A C27B Cl7A . . 113.8(8) ?
    Cl6A C27B H27B . . 105.9 ?
    Cl7A C27B H27B . . 105.9 ?
loop_
    _geom_torsion_atom_site_label_1
    _geom_torsion_atom_site_label_2
    _geom_torsion_atom_site_label_3
    _geom_torsion_atom_site_label_4
    _geom_torsion_site_symmetry_1
    _geom_torsion_site_symmetry_2
    _geom_torsion_site_symmetry_3
    _geom_torsion_site_symmetry_4
    _geom_torsion
    _geom_torsion_publ_flag
    Fe1 N1 C1 C2 . . . . -14.7(4) ?
    Fe1 N1 C1 C6 . . . . 165.0(2) ?
    Fe1 N1 C9 C8 . . . . -169.5(2) ?
    Fe1 N1 C9 C10 . . . . 8.4(3) ?
    Fe1 N2 C10 C9 . . . . -39.2(3) ?
    Fe1 N2 C11 C12 . . . . 166.5(2) ?
    Fe1 N2 C11 C16 . . . . 44.6(3) ?
    Fe1 N3 C16 C11 . . . . 37.6(3) ?
    Fe1 N3 C16 C15 . . . . 160.1(2) ?
    Fe1 N3 C17 C18 . . . . -39.6(3) ?
    Fe1 N4 C18 C17 . . . . 10.4(3) ?
    Fe1 N4 C18 C19 . . . . -169.2(2) ?
    Fe1 N4 C26 C21 . . . . 165.7(2) ?
    Fe1 N4 C26 C25 . . . . -13.3(4) ?
    Cl1 Fe1 O1 Fe2 . . . . 149.00(17) ?
    Cl2 Fe2 O1 Fe1 . . . . -136.6(2) ?
    Cl3 Fe2 O1 Fe1 . . . . 100.9(2) ?
    Cl4 Fe2 O1 Fe1 . . . . -16.9(3) ?
    N1 Fe1 O1 Fe2 . . . . -154.4(3) ?
    N1 C1 C2 C3 . . . . 176.3(3) ?
    N1 C1 C6 C5 . . . . -176.5(3) ?
    N1 C1 C6 C7 . . . . 2.9(5) ?
    N1 C9 C10 N2 . . . . 20.6(4) ?
    N2 Fe1 O1 Fe2 . . . . -80.2(3) ?
    N2 C11 C12 C13 . . . . -179.8(3) ?
    N2 C11 C16 N3 . . . . -52.8(3) ?
    N2 C11 C16 C15 . . . . -176.9(2) ?
    N3 Fe1 O1 Fe2 . . . . -2.1(3) ?
    N3 C17 C18 N4 . . . . 19.0(4) ?
    N3 C17 C18 C19 . . . . -161.3(3) ?
    N4 Fe1 O1 Fe2 . . . . 71.5(3) ?
    N4 C18 C19 C20 . . . . 1.4(5) ?
    C1 N1 C9 C8 . . . . 0.4(5) ?
    C1 N1 C9 C10 . . . . 178.3(3) ?
    C1 C2 C3 C4 . . . . 1.5(6) ?
    C1 C6 C7 C8 . . . . 0.2(5) ?
    C2 C1 C6 C5 . . . . 3.2(5) ?
    C2 C1 C6 C7 . . . . -177.4(3) ?
    C2 C3 C4 C5 . . . . 0.8(6) ?
    C3 C4 C5 C6 . . . . -1.0(6) ?
    C4 C5 C6 C1 . . . . -1.0(5) ?
    C4 C5 C6 C7 . . . . 179.6(4) ?
    C5 C6 C7 C8 . . . . 179.6(3) ?
    C6 C1 C2 C3 . . . . -3.4(5) ?
    C6 C7 C8 C9 . . . . -2.8(5) ?
    C7 C8 C9 N1 . . . . 2.6(5) ?
    C7 C8 C9 C10 . . . . -175.2(3) ?
    C8 C9 C10 N2 . . . . -161.5(3) ?
    C9 N1 C1 C2 . . . . 177.1(3) ?
    C9 N1 C1 C6 . . . . -3.2(4) ?
    C10 N2 C11 C12 . . . . -69.3(4) ?
    C10 N2 C11 C16 . . . . 168.8(3) ?
    C11 N2 C10 C9 . . . . -164.6(3) ?
    C11 C12 C13 C14 . . . . 57.7(4) ?
    C12 C11 C16 N3 . . . . -177.7(2) ?
    C12 C11 C16 C15 . . . . 58.2(3) ?
    C12 C13 C14 C15 . . . . -54.6(4) ?
    C13 C14 C15 C16 . . . . 53.5(4) ?
    C14 C15 C16 N3 . . . . -175.9(3) ?
    C14 C15 C16 C11 . . . . -55.7(4) ?
    C16 N3 C17 C18 . . . . -169.4(2) ?
    C16 C11 C12 C13 . . . . -59.2(3) ?
    C17 N3 C16 C11 . . . . 165.9(2) ?
    C17 N3 C16 C15 . . . . -71.5(3) ?
    C17 C18 C19 C20 . . . . -178.2(3) ?
    C18 N4 C26 C21 . . . . -3.6(4) ?
    C18 N4 C26 C25 . . . . 177.4(3) ?
    C18 C19 C20 C21 . . . . -1.8(5) ?
    C19 C20 C21 C22 . . . . 177.8(3) ?
    C19 C20 C21 C26 . . . . -0.4(5) ?
    C20 C21 C22 C23 . . . . -178.5(3) ?
    C20 C21 C26 N4 . . . . 3.2(4) ?
    C20 C21 C26 C25 . . . . -177.8(3) ?
    C21 C22 C23 C24 . . . . -2.6(5) ?
    C22 C21 C26 N4 . . . . -175.2(3) ?
    C22 C21 C26 C25 . . . . 3.8(4) ?
    C22 C23 C24 C25 . . . . 1.8(5) ?
    C23 C24 C25 C26 . . . . 1.9(5) ?
    C24 C25 C26 N4 . . . . 174.4(3) ?
    C24 C25 C26 C21 . . . . -4.6(5) ?
    C26 N4 C18 C17 . . . . -179.1(3) ?
    C26 N4 C18 C19 . . . . 1.3(4) ?
    C26 C21 C22 C23 . . . . -0.2(5) ?
    C27A Cl5 C27B Cl6A . . . . 64.6(14) ?
    C27A Cl5 C27B Cl7A . . . . -64.3(12) ?
    C27A Cl6A C27B Cl5 . . . . -62.5(14) ?
    C27A Cl6A C27B Cl7A . . . . 61.7(12) ?
    C27A Cl7A C27B Cl5 . . . . 66.9(12) ?
    C27A Cl7A C27B Cl6A . . . . -66.1(12) ?
    C27B Cl5 C27A Cl6A . . . . -51.8(12) ?
    C27B Cl5 C27A Cl7A . . . . 67.5(14) ?
    C27B Cl6A C27A Cl5 . . . . 54.6(12) ?
    C27B Cl6A C27A Cl7A . . . . -61.3(14) ?
    C27B Cl7A C27A Cl5 . . . . -65.1(12) ?
    C27B Cl7A C27A Cl6A . . . . 56.1(12) ?
loop_
    _geom_hbond_atom_site_label_D
    _geom_hbond_atom_site_label_H
    _geom_hbond_atom_site_label_A
    _geom_hbond_site_symmetry_A
    _geom_hbond_distance_DH
    _geom_hbond_distance_HA
    _geom_hbond_distance_DA
    _geom_hbond_angle_DHA
    N3 H3 Cl4 . 0.80(4) 2.60(4) 3.378(3) 167(3)
    C27A H27A Cl2 2_565 1.00 2.41 3.30(2) 148.5
_shelx_hkl_file
;
   1   0   0   -0.10    0.20
   1   0   0    0.00    0.30
  -1   0   0    0.20    0.20
  -1   0   0    0.10    0.20
   2   0   0   33.40    3.00
  -2   0   0   30.20    2.60
   2   0   0   32.90    2.80
   2   0   0   34.80    2.70
  -2   0   0   29.60    2.90
  -2   0   0   28.40    2.80
  -2   0   0   35.90    3.00
  -3   0   0    1.00    1.10
   3   0   0    1.20    1.00
   3   0   0   -0.70    1.00
  -3   0   0    0.60    0.90
  -3   0   0    0.60    1.00
  -3   0   0    0.10    0.80
  -3   0   0    0.30    0.90
   3   0   0    1.30    1.10
   3   0   0    0.60    0.80
   4   0   0  292.27   18.00
  -4   0   0  304.97   18.10
  -4   0   0  329.97   18.70
  -4   0   0  271.67   17.90
  -4   0   0  319.27   18.10
  -4   0   0  288.17   17.60
   4   0   0  305.87   17.60
   4   0   0  279.27   18.50
   4   0   0  324.97   17.90
  -5   0   0    1.40    1.50
   5   0   0   -0.80    1.40
  -5   0   0   -0.10    1.40
  -5   0   0    0.70    1.70
   5   0   0    0.60    1.50
   5   0   0    2.50    1.50
  -5   0   0    0.30    1.40
   5   0   0    0.00    1.40
   5   0   0   -0.20    1.50
  -5   0   0   -1.30    1.40
  -6   0   0  284.47   19.60
   6   0   0  289.67   18.20
  -6   0   0  294.57   18.40
   6   0   0  312.97   18.70
  -6   0   0  266.57   18.60
  -6   0   0  282.77   18.30
   6   0   0  259.37   19.00
   6   0   0  311.97   18.30
   6   0   0  266.57   18.40
  -6   0   0  272.77   17.70
   7   0   0    2.80    2.60
  -7   0   0    2.50    2.30
   7   0   0    2.00    1.90
   7   0   0   -0.50    2.00
   7   0   0   -0.50    1.80
  -7   0   0    0.10    1.80
  -7   0   0   -1.20    2.00
   7   0   0    1.00    2.50
  -7   0   0    1.90    2.20
  -7   0   0    2.00    2.20
   8   0   0  454.35   28.90
   8   0   0  429.16   29.80
   8   0   0  492.05   29.70
  -8   0   0  542.45   29.10
  -8   0   0  439.76   29.10
  -8   0   0  415.46   28.70
  -8   0   0  509.45   29.30
  -8   0   0  466.35   29.20
   8   0   0  447.46   29.10
  -9   0   0   -2.00    2.80
   9   0   0    1.70    2.90
   9   0   0    0.90    2.70
  -9   0   0   -1.70    2.70
   9   0   0    0.80    1.90
  -9   0   0   -0.10    2.70
  -9   0   0   -0.10    3.20
   9   0   0   -1.30    3.20
 -10   0   0  654.83   40.60
  10   0   0  687.93   41.70
 -10   0   0  670.63   41.10
  10   0   0  647.54   40.30
  10   0   0  689.33   40.80
 -10   0   0  656.83   40.60
 -10   0   0  602.94   40.60
 -11   0   0    2.20    4.40
  11   0   0    1.30    4.10
  11   0   0   -2.80    3.40
 -11   0   0   -0.90    4.30
 -12   0   0   -2.80    4.30
  12   0   0    5.30    6.20
 -12   0   0    3.20    4.80
  12   0   0    2.60    4.10
  13   0   0   -4.00    5.70
 -13   0   0   -6.10    4.80
 -13   0   0    0.90    5.10
  13   0   0    4.10    4.30
 -14   0   0    8.70    6.40
 -14   0   0   18.80    8.20
  14   0   0   -2.10    4.00
  14   0   0   -3.00    7.00
  15   0   0    1.00    5.00
   0   1   0    0.10    0.20
  -1  -1   0  564.04   30.40
   1  -1   0  634.64   30.60
   1  -1   0  553.94   30.40
  -2  -1   0  548.45   28.90
  -2  -1   0  520.35   28.40
  -2   1   0  574.44   28.70
   2  -1   0  511.05   28.60
   2  -1   0  532.05   29.10
  -2  -1   0  546.25   28.70
  -2   1   0  517.35   29.00
  -2  -1   0  517.05   29.10
   2  -1   0  540.55   28.70
  -2  -1   0  547.65   28.90
   2   1   0  536.35   29.00
   2   1   0  569.44   28.70
  -3   1   0  747.23   39.00
   3   1   0  742.23   39.40
  -3  -1   0  744.63   39.10
   3   1   0  740.73   38.80
   3   1   0  733.93   38.70
   3  -1   0  727.13   38.80
  -3   1   0  757.92   38.80
  -3  -1   0  740.43   38.40
   3   1   0  681.23   38.90
  -3   1   0  725.93   39.40
  -3  -1   0  768.22   38.90
  -3   1   0  666.13   39.00
  -3  -1   0  683.93   39.30
   3  -1   0  674.83   38.90
  -3  -1   0  719.13   39.00
  -3  -1   0  671.93   38.90
   3  -1   0  721.53   38.60
  -3   1   0  757.22   39.00
   3  -1   0  757.12   39.50
  -4  -1   0   50.89    4.40
   4  -1   0   40.00    4.50
   4   1   0   50.39    4.90
   4  -1   0   45.20    4.70
  -4  -1   0   39.70    4.40
   4   1   0   51.39    4.50
  -4   1   0   42.90    4.80
   4  -1   0   49.50    4.30
   4   1   0   43.50    4.10
  -4   1   0   40.80    4.50
  -4  -1   0   43.70    4.50
  -4  -1   0   51.99    4.80
   4   1   0   48.10    4.70
   4  -1   0   41.90    4.20
  -4   1   0   49.40    4.70
  -4   1   0   41.70    4.40
  -4  -1   0   38.10    4.60
  -4   1   0   43.40    4.20
  -5  -1   0    3.70    2.20
   5   1   0    2.20    1.80
   5   1   0    6.90    2.20
   5   1   0    1.20    1.50
  -5  -1   0    5.60    2.20
   5  -1   0    1.60    1.70
  -5   1   0    0.30    1.50
  -5   1   0    2.20    1.80
   5   1   0    4.60    1.80
   5  -1   0    4.30    1.80
  -5   1   0    1.00    1.70
  -5   1   0    5.00    2.20
   5  -1   0    3.30    1.90
   5  -1   0    0.40    1.20
  -5   1   0    2.40    1.50
  -5  -1   0    2.70    1.90
  -5  -1   0    4.00    1.80
  -5  -1   0    1.80    1.80
   5   1   0    1.40    1.50
   6  -1   0  156.68   11.10
   6   1   0  167.18   12.10
  -6   1   0  121.59   10.80
   6  -1   0  160.58   11.70
  -6   1   0  161.38   12.20
  -6   1   0  137.39   11.50
   6  -1   0  120.59   11.50
   6   1   0  143.69   11.40
   6   1   0  146.39   11.10
   6   1   0  156.98   10.90
   6  -1   0  153.18   10.80
   6   1   0  172.18   11.60
  -6  -1   0  149.99   10.80
  -6   1   0  160.88   11.00
  -6  -1   0  134.99   11.00
   6  -1   0  117.89   10.60
  -6   1   0  151.88   11.20
  -6  -1   0  160.98   11.60
  -6   1   0  140.99   11.10
  -6  -1   0  164.38   11.80
  -7   1   0   49.60    6.40
   7   1   0   51.09    6.70
   7  -1   0   56.09    7.40
  -7   1   0   56.69    6.70
  -7   1   0   56.19    7.20
   7   1   0   50.09    6.10
  -7   1   0   58.39    7.50
  -7  -1   0   53.19    6.20
  -7  -1   0   72.09    7.50
   7   1   0   55.19    7.80
  -7   1   0   66.79    6.70
   7   1   0   51.19    6.40
   7  -1   0   66.69    6.90
   7   1   0   51.89    6.30
  -7  -1   0   66.39    7.20
  -7  -1   0   56.29    6.50
   7  -1   0   46.30    7.20
   7  -1   0   53.59    6.30
   7  -1   0   53.39    6.20
  -7   1   0   67.19    7.00
  -8   1   0    5.70    3.20
  -8  -1   0    2.20    2.80
  -8  -1   0    3.20    2.70
   8   1   0    8.10    3.30
   8  -1   0    6.50    3.00
  -8  -1   0    8.00    3.50
   8   1   0    6.90    3.60
  -8  -1   0    7.10    3.30
  -8   1   0    4.80    3.00
  -8   1   0    7.80    3.60
   8  -1   0    5.50    3.00
  -8   1   0    6.40    3.30
   8  -1   0    6.10    2.90
   8  -1   0    4.90    3.60
   8  -1   0    3.90    3.40
   8   1   0    8.30    3.20
   8   1   0    6.70    3.20
  -8  -1   0    4.20    3.10
  -9   1   0  516.35   31.50
  -9  -1   0  452.45   30.80
   9   1   0  490.15   31.60
   9  -1   0  484.45   30.90
   9   1   0  482.55   30.50
  -9  -1   0  407.66   30.30
  -9  -1   0  523.75   31.20
  -9   1   0  436.66   30.50
   9  -1   0  533.75   31.30
   9   1   0  512.35   32.70
   9   1   0  528.95   31.60
  -9   1   0  493.35   31.00
   9  -1   0  507.95   32.80
  -9  -1   0  480.25   31.20
   9  -1   0  458.95   31.40
  -9   1   0  479.85   31.40
 -10  -1   0   47.20    8.40
  10   1   0   34.70    7.10
 -10   1   0   37.90    7.60
 -10   1   0   44.60    8.40
  10  -1   0   41.20    8.20
 -10  -1   0   45.90    8.20
 -10  -1   0   40.40    7.80
 -10  -1   0   36.10    7.40
  10  -1   0   40.00    7.20
  10  -1   0   45.10    7.70
  10  -1   0   39.60    8.30
  10   1   0   57.19    9.50
 -11   1   0   53.09    9.90
  11   1   0   65.79    9.50
 -11  -1   0   48.70    8.90
 -11   1   0   35.40    8.40
  11  -1   0   66.19    9.80
  11   1   0   43.00    9.80
 -11  -1   0   54.69    9.50
  11  -1   0   69.49   11.30
 -11  -1   0   45.60    9.30
 -11  -1   0   45.60    9.40
  11  -1   0   57.09    9.60
 -12  -1   0    0.20    4.10
  12  -1   0    2.20    5.00
  12   1   0    3.40    5.60
 -12   1   0    3.30    5.30
  12  -1   0   -2.50    3.40
  12   1   0   -1.60    3.40
 -12   1   0    0.90    4.50
 -13  -1   0   11.00    6.10
 -13  -1   0    2.70    6.00
 -13   1   0    1.10    5.60
  13  -1   0   14.40    6.80
  13  -1   0    8.20    5.00
  13   1   0   20.10    8.80
  13   1   0    4.90    4.40
 -13   1   0    4.90    6.10
 -14   1   0   21.40    8.90
  14  -1   0   15.00    6.90
  14  -1   0   33.30   10.70
  14   1   0    8.00    8.20
  14   1   0   16.40    7.20
 -14   1   0   19.20    8.90
 -14  -1   0   26.50    8.80
  15   1   0    0.90    5.00
  15  -1   0    1.10    5.40
   0   2   0  337.07   18.40
  -1  -2   0 2447.85  123.69
   1  -2   0 2259.67  123.59
   1  -2   0 2542.25  123.59
   1  -2   0 2346.07  123.69
  -1  -2   0 2379.86  123.59
  -1   2   0 2293.47  124.29
   1   2   0 2461.35  124.69
  -1  -2   0 2537.35  123.59
   2  -2   0    3.00    1.00
  -2  -2   0   -0.10    0.60
  -2   2   0    3.20    1.20
   2  -2   0    1.80    1.00
  -2  -2   0    0.80    0.90
  -2  -2   0    3.00    1.00
  -2   2   0    0.40    0.50
  -2  -2   0    1.90    0.90
   2  -2   0    1.00    0.80
  -3   2   0    4.10    1.50
  -3  -2   0    2.00    1.20
  -3   2   0    3.50    1.30
  -3  -2   0    2.20    0.90
  -3  -2   0    2.60    1.40
   3  -2   0    4.70    1.60
   3  -2   0    2.20    1.10
  -3   2   0    3.00    1.40
   3  -2   0    3.70    1.30
  -3  -2   0    2.20    1.30
  -3   2   0    2.90    1.30
  -3   2   0    5.50    1.60
   3  -2   0    4.10    1.10
   3   2   0    1.10    1.10
   3   2   0    1.40    1.10
   3   2   0    0.00    0.60
  -3   2   0    2.20    1.20
   3  -2   0    3.80    1.50
  -3  -2   0    2.80    1.40
  -3  -2   0    0.30    1.00
  -4   2   0  217.98   14.10
   4  -2   0  242.08   14.20
  -4  -2   0  237.38   14.50
  -4   2   0  216.38   14.10
  -4  -2   0  219.98   13.90
   4   2   0  214.38   13.90
  -4   2   0  217.78   13.80
   4   2   0  210.78   13.40
  -4   2   0  234.28   13.90
  -4   2   0  229.98   13.60
   4  -2   0  224.68   13.50
  -4  -2   0  236.28   13.30
   4   2   0  202.78   14.10
   4  -2   0  242.98   14.70
  -4  -2   0  219.68   13.60
  -4   2   0  201.88   13.70
   4  -2   0  234.58   13.30
   4   2   0  193.08   13.50
  -4  -2   0  213.48   13.70
  -4  -2   0  228.88   14.00
   4  -2   0  221.18   13.70
   5  -2   0  578.24   32.50
   5   2   0  577.44   33.10
  -5  -2   0  590.54   32.10
   5   2   0  544.75   33.00
   5  -2   0  511.85   32.90
  -5   2   0  625.14   32.70
  -5  -2   0  568.34   32.60
  -5   2   0  568.34   33.30
   5   2   0  557.04   32.40
  -5   2   0  621.04   33.10
  -5   2   0  607.64   33.40
   5   2   0  542.55   33.40
  -5  -2   0  551.64   32.90
  -5  -2   0  579.54   33.00
   5   2   0  586.14   32.80
   5  -2   0  618.74   33.00
  -5   2   0  599.14   33.00
   5  -2   0  615.94   34.00
  -5   2   0  603.44   33.00
  -6   2   0   33.40    5.70
  -6   2   0   41.30    5.60
  -6   2   0   35.50    5.20
   6   2   0   34.80    5.10
  -6   2   0   37.10    5.50
   6   2   0   36.80    5.30
   6  -2   0   29.70    5.40
   6   2   0   42.60    5.30
   6   2   0   36.50    5.40
  -6   2   0   34.60    5.40
  -6   2   0   28.40    4.60
   6  -2   0   36.00    5.20
  -6  -2   0   47.50    5.60
  -6  -2   0   36.30    5.10
   6   2   0   33.70    4.80
   6  -2   0   38.90    5.20
   6  -2   0   48.80    5.40
   6  -2   0   28.60    4.60
  -6  -2   0   32.80    5.30
  -6  -2   0   37.90    5.80
  -7  -2   0    1.10    2.60
   7   2   0    4.30    2.60
  -7   2   0    2.60    2.30
   7   2   0    9.70    3.10
  -7   2   0    4.50    3.00
  -7  -2   0    1.60    2.30
   7   2   0    5.20    2.90
   7  -2   0    7.40    3.00
  -7  -2   0    4.70    2.50
   7  -2   0    2.20    2.10
  -7  -2   0    9.10    3.50
   7  -2   0    3.80    3.00
   7   2   0    5.00    3.20
  -7   2   0    5.40    2.70
   7  -2   0    3.60    2.80
   7  -2   0    0.20    1.80
  -7   2   0    4.80    2.60
  -8   2   0  212.38   14.90
   8  -2   0  167.68   14.20
   8   2   0  181.98   14.30
  -8  -2   0  188.88   14.50
   8  -2   0  194.38   15.40
  -8   2   0  179.38   14.30
  -8  -2   0  180.18   14.70
   8   2   0  175.38   14.80
   8   2   0  184.08   15.40
  -8  -2   0  177.48   13.90
  -8   2   0  196.78   15.40
   8  -2   0  202.78   14.70
  -8  -2   0  179.68   14.60
   8   2   0  197.18   14.90
  -8   2   0  172.18   14.40
   8  -2   0  182.98   14.20
   8   2   0  195.38   14.40
   8  -2   0  204.38   16.30
  -9  -2   0    5.30    3.80
   9  -2   0    2.70    3.40
  -9  -2   0    2.80    3.50
  -9  -2   0    1.20    3.40
   9   2   0    6.00    2.90
  -9  -2   0    3.20    3.10
   9   2   0    8.70    4.30
   9  -2   0    6.90    4.30
  -9   2   0    7.40    4.20
   9  -2   0    2.00    3.10
   9  -2   0    0.90    2.50
  -9  -2   0    3.20    3.10
  -9   2   0    3.90    3.90
   9   2   0    6.60    3.80
 -10  -2   0  125.79   12.00
  10  -2   0  108.49   11.20
  10  -2   0  121.29   12.70
  10   2   0  110.99   11.40
 -10  -2   0   86.89   11.10
  10   2   0  111.39   12.20
 -10  -2   0  111.79   11.60
  10  -2   0  110.49   11.00
 -10  -2   0   92.59   10.80
 -10   2   0   93.29   11.60
 -10   2   0  107.69   11.70
  10  -2   0  102.29   12.20
  11  -2   0   -0.10    3.40
 -11   2   0    8.90    5.30
 -11  -2   0    7.80    4.40
 -11  -2   0   -0.80    3.60
  11   2   0   -0.90    3.30
  11  -2   0    8.90    5.70
 -11  -2   0    2.80    4.80
  11   2   0    8.20    5.30
 -11  -2   0    7.40    4.70
 -11   2   0    9.20    4.90
  11  -2   0   -1.20    3.50
 -12   2   0    4.10    5.40
 -12  -2   0   15.40    5.80
 -12   2   0   -1.00    4.60
 -12  -2   0   -4.20    4.10
  12  -2   0    5.90    5.70
  12   2   0    5.70    5.20
  12  -2   0    4.40    4.10
  12   2   0    3.90    4.00
 -12  -2   0    4.50    4.20
 -13  -2   0   26.30    8.20
 -13   2   0   21.30    7.90
  13   2   0   25.70    7.60
  13  -2   0   33.20    9.50
  13   2   0   19.30    7.90
 -13   2   0   39.90    9.30
  13  -2   0   10.60    5.90
 -14  -2   0   24.80    8.70
  14  -2   0   27.90    9.50
  14  -2   0   38.90    9.30
 -14   2   0   32.10    9.40
 -14   2   0   48.80   11.10
  14   2   0   39.90   10.90
  14   2   0   34.10    9.20
  15   2   0    4.50    5.50
   0   3   0   -0.10    0.80
   1  -3   0 2589.04  132.39
  -1  -3   0 2695.83  132.19
  -1  -3   0 2477.55  132.19
   1   3   0 2507.75  133.79
  -1  -3   0 2601.34  132.39
   1  -3   0 2601.84  132.29
  -1  -3   0 2580.74  133.29
  -2  -3   0  224.08   11.90
   2   3   0  226.38   13.40
   2   3   0  214.58   12.10
  -2   3   0  203.68   12.10
   2  -3   0  209.28   11.90
  -2   3   0  202.08   11.80
   2  -3   0  223.28   12.00
  -2  -3   0  189.98   11.80
   2  -3   0  222.78   12.40
   2  -3   0  205.48   12.10
  -2  -3   0  215.38   12.20
   3  -3   0 1755.42   91.09
  -3  -3   0 1741.13   91.19
  -3  -3   0 1871.41   91.19
  -3  -3   0 1583.44   91.09
   3  -3   0 1721.63   91.39
  -3  -3   0 1756.82   90.69
   3   3   0 1718.93   91.19
  -3  -3   0 1932.41   91.89
   3  -3   0 1785.42   91.79
   3  -3   0 1738.13   90.99
  -3  -3   0 1717.83   91.29
  -3   3   0 1578.14   91.29
  -3   3   0 1815.22   91.29
   4  -3   0  109.39    8.70
  -4  -3   0  121.79    8.40
   4  -3   0  104.19    7.90
   4  -3   0  116.99    8.00
  -4   3   0  113.09    8.40
  -4   3   0  118.99    8.20
  -4   3   0  105.69    8.30
  -4  -3   0  114.79    8.20
  -4  -3   0  118.09    8.10
  -4   3   0  113.39    8.20
   4   3   0  108.49    7.90
  -4  -3   0  114.69    7.60
  -4  -3   0  102.99    8.00
   4   3   0  117.19    8.30
   4  -3   0  115.69    7.60
   4  -3   0  113.79    8.40
   5  -3   0  113.79    7.80
  -5   3   0  120.59    8.50
  -5  -3   0  114.39    8.60
  -5  -3   0  115.19    7.90
  -5   3   0  106.39    8.00
   5   3   0  108.49    8.00
   5   3   0   99.59    8.40
  -5   3   0  107.09    8.40
  -5  -3   0  104.99    8.40
  -5   3   0  114.59    8.90
   5   3   0  111.49    8.30
   5   3   0   99.19    8.30
  -5  -3   0  107.39    8.20
  -5  -3   0  109.99    8.70
   5  -3   0  108.19    8.10
   5  -3   0  111.49    9.20
  -5   3   0  102.89    8.70
   5  -3   0   99.29    8.20
   5  -3   0  106.49    8.80
   5   3   0   95.69    8.30
  -6   3   0  354.16   22.00
  -6   3   0  369.66   22.40
   6  -3   0  341.67   21.80
   6  -3   0  387.36   22.70
  -6   3   0  362.96   22.70
  -6   3   0  372.86   22.00
  -6  -3   0  368.36   21.00
  -6  -3   0  340.57   22.00
  -6   3   0  358.86   21.50
   6   3   0  342.07   22.00
   6   3   0  327.27   22.00
  -6  -3   0  349.37   21.90
  -6  -3   0  370.76   21.80
   6  -3   0  375.06   23.10
   6  -3   0  356.26   21.50
   6  -3   0  322.27   21.50
   6   3   0  355.96   22.20
   6   3   0  373.96   21.90
  -6   3   0  327.47   22.20
  -6  -3   0  338.57   21.90
  -7   3   0  882.71   51.99
  -7   3   0  937.41   51.69
   7  -3   0  842.02   50.69
   7   3   0  888.91   51.49
   7   3   0  907.71   51.39
   7  -3   0  868.71   51.49
   7  -3   0  915.81   50.69
   7   3   0  917.71   51.49
  -7  -3   0  920.81   50.79
  -7   3   0  903.61   51.29
  -7   3   0  971.50   51.29
   7  -3   0  943.01   52.69
  -7  -3   0  957.50   51.99
  -7  -3   0  929.81   51.29
   7  -3   0  925.61   51.19
   7   3   0  892.41   50.99
  -7  -3   0  873.61   51.09
   8  -3   0    1.30    3.10
  -8   3   0    4.30    3.30
  -8  -3   0    2.60    2.80
   8  -3   0    2.00    2.40
  -8  -3   0   -0.20    2.60
   8   3   0   -1.50    2.30
  -8   3   0    0.70    2.90
   8  -3   0   -1.00    2.50
   8  -3   0    7.40    3.10
  -8  -3   0    0.40    2.70
   8  -3   0    0.90    2.40
  -8  -3   0    3.00    2.40
   8   3   0    5.70    2.50
   9  -3   0  301.97   21.80
  -9   3   0  333.27   22.80
   9  -3   0  345.77   22.10
   9   3   0  361.16   23.10
  -9  -3   0  322.77   22.30
   9  -3   0  344.37   22.00
  -9  -3   0  275.07   20.80
   9   3   0  264.97   21.40
  -9  -3   0  325.67   22.00
   9  -3   0  335.77   23.10
  -9  -3   0  307.17   22.00
  -9   3   0  257.27   21.30
 -10   3   0   -3.60    2.80
  10  -3   0    4.70    3.80
  10  -3   0    5.80    3.50
 -10  -3   0   -4.50    3.30
 -10   3   0    3.20    4.10
 -10  -3   0    6.70    4.30
  10   3   0    6.10    5.00
 -10  -3   0   12.90    4.90
  10   3   0    6.70    3.80
  10  -3   0    6.80    4.80
 -10  -3   0    0.60    3.60
 -11   3   0   31.40    7.90
  11   3   0   23.50    6.40
  11  -3   0   35.70    7.30
  11   3   0   29.90    8.00
 -11  -3   0   46.20    8.80
  11  -3   0   22.90    6.60
  11  -3   0   30.40    8.10
 -11  -3   0   22.90    6.50
 -11  -3   0   42.60    8.60
 -11   3   0   26.50    6.90
 -12  -3   0    7.00    4.50
 -12   3   0   -1.40    3.90
  12   3   0    3.50    5.40
 -12  -3   0    4.30    4.60
  12  -3   0   -9.40    4.00
  12  -3   0    3.60    4.50
 -12  -3   0    3.00    4.60
  12  -3   0   -1.50    3.60
  12   3   0    2.80    4.10
 -12   3   0    7.50    5.50
 -13   3   0    8.30    5.80
  13   3   0    1.20    5.00
 -13   3   0    7.40    5.30
  13   3   0   -2.00    3.90
 -13  -3   0    3.80    4.80
 -13  -3   0   17.90    6.80
  13  -3   0   -3.60    5.20
 -14   3   0   12.90    7.10
 -14  -3   0  -10.50    4.00
  14   3   0    0.50    5.90
  14   3   0   -1.20    4.60
  14  -3   0    2.90    7.10
 -14   3   0   -0.50    5.20
   1  -4   0    3.60    0.60
   1   4   0    3.80    1.60
  -1   4   0    1.80    1.30
   1  -4   0    3.80    0.80
  -1  -4   0    3.00    0.80
  -1  -4   0    4.40    1.40
  -2  -4   0  598.94   31.50
   2   4   0  593.34   30.40
  -2  -4   0  507.05   30.30
   2  -4   0  581.84   30.60
  -2  -4   0  550.84   30.40
  -2   4   0  549.74   32.00
  -2  -4   0  562.04   30.60
   2   4   0  570.84   32.20
  -2   4   0  592.54   30.60
   2  -4   0  591.54   30.80
   2  -4   0  577.24   30.50
   2  -4   0  605.74   30.50
   3   4   0 2361.26  136.49
   3  -4   0 2776.42  137.29
  -3  -4   0 2764.92  136.59
  -3   4   0 2556.24  136.29
  -3  -4   0 2803.52  136.89
  -3  -4   0 2799.92  137.39
   3  -4   0 2588.64  136.69
   3  -4   0 2644.74  136.59
  -3   4   0 2504.75  136.59
   3  -4   0 2588.24  136.99
   4   4   0   34.00    4.10
  -4  -4   0   40.80    4.30
   4   4   0   44.00    4.40
  -4  -4   0   38.80    4.30
  -4  -4   0   43.80    3.90
  -4  -4   0   45.40    4.30
   4  -4   0   39.40    4.20
   4  -4   0   39.30    4.70
   4  -4   0   50.79    5.00
  -4   4   0   45.60    4.40
   4  -4   0   44.20    4.20
  -4  -4   0   37.90    4.10
  -4   4   0   46.80    4.90
  -5   4   0    5.50    2.20
   5  -4   0    6.10    2.20
  -5  -4   0    5.60    2.60
  -5   4   0    3.70    2.00
  -5  -4   0    9.00    2.70
  -5  -4   0    2.50    1.70
  -5   4   0    1.90    2.00
   5  -4   0    6.70    2.70
   5  -4   0    3.70    1.60
   5  -4   0    2.40    1.70
   5   4   0    6.50    2.20
   5   4   0    3.30    1.80
   5  -4   0    2.40    2.00
  -5  -4   0    3.80    1.60
   5   4   0    4.70    2.20
  -5   4   0    5.30    2.10
  -5   4   0    8.10    2.90
   5   4   0    3.20    2.00
  -5  -4   0    5.20    2.10
  -6   4   0   30.40    4.90
   6   4   0   18.00    4.00
   6  -4   0   28.80    4.60
   6   4   0   20.80    4.20
  -6   4   0   22.90    4.30
  -6  -4   0   16.40    3.80
  -6   4   0   20.30    4.60
   6  -4   0   22.60    4.60
   6  -4   0   24.20    4.00
   6   4   0   20.50    4.30
  -6   4   0   16.10    4.00
  -6  -4   0   24.70    4.20
  -6  -4   0   19.70    3.30
   6   4   0   22.30    4.40
   6  -4   0   19.40    3.90
   6  -4   0   28.90    5.30
  -6  -4   0   29.20    5.00
  -6  -4   0   26.20    4.50
   7   4   0   89.99    8.70
  -7   4   0   90.69    9.50
  -7  -4   0   84.49    8.90
   7  -4   0   91.69    9.40
  -7  -4   0   81.99    8.30
   7  -4   0   84.09    8.30
   7  -4   0   94.69    8.40
   7   4   0   98.39    9.10
   7   4   0   82.69    8.70
   7  -4   0   98.69    8.50
  -7  -4   0   97.99    8.50
  -7   4   0   98.09    8.90
  -7  -4   0   87.59    8.70
   7  -4   0   98.99    9.80
  -7   4   0  115.99    9.50
  -8   4   0  416.06   26.60
   8  -4   0  395.76   26.60
   8   4   0  431.36   26.60
  -8  -4   0  446.76   26.50
  -8  -4   0  408.76   26.40
   8   4   0  463.85   26.60
   8  -4   0  368.56   25.00
  -8  -4   0  390.16   25.70
   8  -4   0  414.66   25.90
   8  -4   0  379.26   25.20
  -8  -4   0  381.06   25.20
  -8   4   0  375.66   26.40
   8   4   0  379.36   26.00
  -8   4   0  372.26   25.60
   9  -4   0  281.57   21.30
  -9  -4   0  305.67   21.20
  -9   4   0  289.47   21.30
   9   4   0  316.27   21.20
   9  -4   0  301.07   20.90
  -9   4   0  335.77   21.20
   9  -4   0  289.07   20.10
   9   4   0  277.07   20.70
  -9  -4   0  302.27   20.90
  -9   4   0  280.07   20.60
   9  -4   0  265.07   20.00
  -9  -4   0  298.97   20.30
  -9  -4   0  238.38   20.10
   9   4   0  255.97   20.50
 -10  -4   0  109.09   11.40
 -10  -4   0  119.79   11.90
  10  -4   0  142.59   12.10
  10  -4   0  113.69   11.80
 -10  -4   0  119.09   12.30
  10  -4   0  100.99   12.30
 -10   4   0  117.99   12.30
 -10   4   0  116.89   11.80
  10   4   0  102.69   11.20
  10   4   0  118.59   12.40
 -10  -4   0  111.79   12.10
 -11  -4   0    4.00    4.30
  11  -4   0   22.00    6.50
  11  -4   0    3.00    4.00
 -11   4   0    8.60    4.80
  11   4   0    1.80    4.60
 -11   4   0    3.60    4.70
  11   4   0   16.00    5.50
 -11  -4   0    0.60    4.20
 -11  -4   0    4.00    4.40
 -12  -4   0   33.80    8.90
  12  -4   0   17.20    6.50
  12   4   0   21.70    6.70
 -12   4   0   36.30    8.90
 -12  -4   0   17.80    6.40
  12  -4   0   30.00    8.60
 -12  -4   0   34.30    8.60
 -12   4   0   27.00    7.20
  12   4   0   19.60    7.60
 -13   4   0    0.30    4.40
 -13  -4   0   -2.30    5.10
  13  -4   0   -6.70    5.40
  13   4   0   -2.70    3.80
 -13   4   0    5.10    5.70
 -13  -4   0    1.30    4.90
  13  -4   0   -5.80    4.60
  13   4   0   -1.80    5.50
 -14   4   0   10.00    8.00
  14   4   0   12.60    6.90
 -14   4   0    4.90    6.10
  14  -4   0   26.60    9.50
  14   4   0   13.40    7.60
 -14  -4   0    6.00    6.70
 -14  -4   0   10.00    6.10
   0   5   0    0.40    1.10
  -1   5   0   65.19    6.20
  -1  -5   0   70.09    5.80
  -1  -5   0   72.59    4.30
   1  -5   0   72.79    4.40
   1   5   0   70.79    6.40
   2  -5   0   21.10    2.10
   2  -5   0   24.60    2.30
  -2   5   0   17.10    2.10
  -2   5   0   14.20    3.10
   2  -5   0   18.50    2.40
  -2  -5   0   20.30    2.30
  -2  -5   0   24.40    3.50
  -2  -5   0   25.60    2.10
   2   5   0   20.90    3.80
  -2  -5   0   22.10    2.10
  -3   5   0   11.60    2.20
  -3  -5   0   15.10    2.20
   3  -5   0    4.80    1.60
  -3  -5   0   11.50    1.90
  -3   5   0    6.60    2.00
   3   5   0   13.40    2.30
   3  -5   0    6.40    1.70
  -3  -5   0   11.60    2.20
   3   5   0    7.20    2.60
   3  -5   0   12.90    2.30
  -4   5   0    1.40    1.40
  -4   5   0    1.00    1.40
  -4   5   0    1.50    1.20
  -4  -5   0    1.90    1.70
  -4  -5   0    5.20    1.90
   4  -5   0    3.10    1.50
   4  -5   0    4.40    1.50
  -4  -5   0    0.60    1.30
   4   5   0    1.70    1.90
   4   5   0    2.10    1.70
   4   5   0    2.00    1.30
  -4   5   0    2.30    1.60
   4   5   0    2.80    1.70
  -4  -5   0    0.60    1.00
   4  -5   0    1.30    1.70
   4  -5   0    3.20    1.80
  -4  -5   0    1.30    1.30
  -5   5   0  137.79   10.10
  -5  -5   0  148.99   10.60
  -5  -5   0  126.09   10.00
   5   5   0  152.78   10.60
  -5  -5   0  140.69   10.00
  -5   5   0  146.09   10.30
  -5  -5   0  157.58   10.40
  -5   5   0  129.19   10.30
   5  -5   0  148.79   10.20
   5  -5   0  140.19   10.60
  -5  -5   0  142.69    9.50
  -5   5   0  125.29   10.40
   5  -5   0  134.99   10.00
  -5   5   0  134.69    9.80
   5   5   0  140.39   10.20
   5  -5   0  132.29   11.00
   5  -5   0  142.09    9.50
   5   5   0  135.59   10.30
   6  -5   0   25.90    4.10
  -6  -5   0   32.50    4.90
   6  -5   0   33.20    5.90
  -6  -5   0   32.50    5.20
   6  -5   0   31.60    4.70
  -6  -5   0   29.10    5.20
   6  -5   0   34.30    5.70
  -6  -5   0   29.40    4.80
   6   5   0   29.30    5.10
  -6   5   0   35.20    5.60
   6  -5   0   38.80    5.40
  -6   5   0   31.40    5.20
  -6  -5   0   35.80    4.20
   6   5   0   36.70    5.50
   6   5   0   34.30    5.40
  -6   5   0   30.70    5.50
  -7   5   0  162.58   13.50
  -7   5   0  165.08   12.60
   7  -5   0  162.88   13.30
   7   5   0  156.08   12.70
  -7  -5   0  145.59   12.10
  -7  -5   0  171.18   12.70
   7  -5   0  142.09   11.90
  -7  -5   0  174.28   13.00
   7   5   0  170.08   12.90
  -7  -5   0  173.08   13.20
   7   5   0  182.78   13.30
  -7   5   0  182.98   13.60
   7  -5   0  155.88   12.40
   8  -5   0    7.40    3.10
   8   5   0    4.90    3.60
   8  -5   0    2.20    3.50
  -8  -5   0    5.80    3.10
  -8   5   0    3.90    3.10
   8   5   0    8.30    3.60
  -8   5   0    5.20    3.80
   8  -5   0    8.80    3.60
  -8  -5   0    6.50    3.30
  -8  -5   0    5.90    3.60
   8  -5   0   10.90    3.50
   9   5   0  223.28   18.10
   9  -5   0  265.27   19.50
  -9  -5   0  256.17   17.90
   9   5   0  301.97   19.40
   9  -5   0  237.58   18.20
  -9   5   0  212.78   18.00
  -9   5   0  240.38   18.90
   9  -5   0  236.78   17.60
   9   5   0  230.68   18.30
  -9  -5   0  203.18   17.40
  -9  -5   0  264.87   18.90
  -9   5   0  218.18   17.60
  10  -5   0   69.59    9.60
 -10   5   0   71.19    9.10
  10  -5   0   73.89   11.60
 -10  -5   0   68.09   10.40
 -10  -5   0   55.19    8.70
 -10  -5   0   75.69    9.60
  10   5   0   57.39    9.20
 -10  -5   0   60.79    9.30
 -10   5   0   60.79    9.90
  10  -5   0   56.69    9.20
  10   5   0   48.00    9.00
 -11  -5   0    8.90    4.70
 -11  -5   0    5.30    4.70
  11  -5   0   -0.40    3.70
 -11   5   0   -2.00    4.20
  11   5   0    5.80    4.10
  11  -5   0    3.20    5.30
 -11  -5   0    3.30    4.80
 -11   5   0    3.50    4.00
  11   5   0    2.60    4.50
 -12   5   0    8.50    5.10
 -12  -5   0   15.00    5.80
 -12  -5   0   10.50    5.80
  12   5   0    7.80    5.90
 -12   5   0    5.40    5.50
 -12  -5   0    4.90    5.10
  12  -5   0   11.30    5.40
  12   5   0   14.70    5.80
  12  -5   0    9.60    6.60
 -13   5   0   -3.60    3.90
 -13  -5   0    0.70    3.80
  13   5   0    2.10    4.80
  13  -5   0   -3.90    5.50
 -13   5   0   -1.30    4.50
 -13  -5   0   15.30    6.60
  13   5   0   -2.70    5.00
  14   5   0   33.30    9.30
 -14  -5   0   48.70   11.50
 -14  -5   0   32.70    9.20
  14   5   0   44.50   11.20
  14  -5   0   62.09   13.80
 -14   5   0   33.00    9.00
  14  -5   0   40.20   10.60
   0   6   0 2073.19  109.69
   1   6   0  121.69   10.00
  -1  -6   0  132.29    7.50
   1  -6   0  131.49    7.50
  -1  -6   0  145.39    7.60
   1  -6   0  134.99    7.60
  -1  -6   0  128.79    9.40
  -1   6   0  129.29   10.30
   2  -6   0  375.46   20.20
  -2   6   0  377.36   22.90
   2   6   0  343.67   23.00
   2  -6   0  374.56   20.30
  -2  -6   0  392.46   20.20
  -2  -6   0  343.47   20.40
   2  -6   0  379.76   20.50
  -2  -6   0  386.06   22.20
  -2  -6   0  382.06   20.20
  -2   6   0  392.86   20.70
   3  -6   0 1212.78   60.49
   3  -6   0 1145.89   60.29
  -3  -6   0 1150.58   61.89
   3   6   0 1151.08   60.59
   3  -6   0 1041.50   60.69
   3   6   0 1195.18   59.89
  -3   6   0 1126.09   60.79
  -3  -6   0 1211.78   60.29
  -3  -6   0 1062.59   60.49
  -3   6   0 1070.89   60.69
  -3   6   0 1190.88   60.09
   3  -6   0 1135.49   60.49
   3   6   0 1139.49   62.99
  -3  -6   0 1201.48   60.39
   4   6   0  114.69    8.30
   4  -6   0  133.09    8.60
  -4   6   0  121.99    9.10
   4   6   0  118.29   10.40
   4  -6   0  120.49    9.10
  -4   6   0  119.89    9.00
   4  -6   0  118.69    8.60
   4   6   0  111.19    8.60
  -4  -6   0   99.09    8.20
  -4  -6   0  110.49    8.50
   4  -6   0  154.88    9.10
   4  -6   0  139.29    9.30
  -4  -6   0  117.89    8.50
   4   6   0  123.59    8.90
  -4   6   0  130.69    8.60
  -4  -6   0  125.09    8.90
  -5   6   0   58.49    6.00
   5  -6   0   45.90    5.00
   5  -6   0   45.30    5.90
  -5  -6   0   49.99    5.50
  -5   6   0   51.29    5.70
   5  -6   0   46.60    5.60
  -5   6   0   54.19    4.70
  -5   6   0   37.60    5.50
   5   6   0   48.80    5.40
  -5  -6   0   42.50    4.60
  -5  -6   0   48.10    5.00
   5   6   0   45.00    7.30
  -5  -6   0   50.29    5.30
  -5  -6   0   52.99    5.20
  -5   6   0   47.70    5.30
   5   6   0   54.09    5.50
   5  -6   0   56.29    5.30
   5   6   0   46.10    5.40
  -6   6   0   94.69    8.40
   6  -6   0   85.99    7.20
  -6  -6   0   88.19    8.40
   6  -6   0   83.09    8.30
  -6   6   0   85.29    7.90
   6  -6   0   89.79    7.90
   6   6   0   80.49    7.80
   6  -6   0   86.49    7.60
   6   6   0   81.79    7.90
   6   6   0   83.39    9.20
   6   6   0   85.19    8.00
  -6  -6   0   85.29    7.70
  -6  -6   0   88.79    7.20
  -6   6   0   91.69    8.10
  -6   6   0   90.39    8.50
  -6  -6   0   85.99    7.70
  -7  -6   0   45.40    7.10
  -7  -6   0   34.30    5.70
   7  -6   0   37.50    5.70
   7  -6   0   46.30    7.40
  -7   6   0   50.79    6.80
   7   6   0   49.90    6.20
   7  -6   0   40.30    6.10
  -7   6   0   47.30    7.20
  -7   6   0   49.80    7.80
  -7   6   0   46.40    6.70
   7   6   0   48.60    6.90
  -7  -6   0   31.70    5.80
   7   6   0   34.70    6.00
  -8   6   0  344.47   23.00
  -8  -6   0  377.76   23.90
  -8  -6   0  355.86   23.30
   8   6   0  391.16   24.60
  -8   6   0  381.56   24.60
  -8   6   0  305.87   23.10
   8  -6   0  344.67   24.40
   8  -6   0  352.26   23.60
  -8  -6   0  387.56   24.80
  -8   6   0  346.47   24.60
   8   6   0  382.46   24.50
   8   6   0  364.96   24.00
   8  -6   0  354.86   23.20
  -9   6   0    4.70    4.30
   9  -6   0    6.90    4.00
  -9   6   0   16.20    5.10
  -9  -6   0   11.10    3.80
  -9   6   0   13.60    5.00
  -9  -6   0   14.00    5.20
   9  -6   0   12.00    5.00
   9   6   0    6.20    3.60
   9  -6   0    8.90    3.60
   9   6   0    8.00    4.30
  -9  -6   0    7.20    4.00
 -10   6   0    2.90    3.80
  10  -6   0    0.80    2.80
  10   6   0    3.40    4.20
 -10  -6   0   -1.80    3.00
 -10  -6   0   -0.20    2.80
  10   6   0    3.90    3.50
  10  -6   0    1.40    3.30
 -10   6   0    1.70    3.20
 -10  -6   0    8.30    4.00
  10  -6   0   -2.00    3.30
  11  -6   0    4.90    4.40
 -11  -6   0   -2.20    4.10
  11   6   0   -0.20    3.70
 -11  -6   0    1.60    4.10
  11  -6   0    0.70    3.50
  11   6   0    3.30    4.70
 -11  -6   0   -6.80    3.40
 -11   6   0    2.00    3.60
 -11   6   0   -0.20    3.70
 -11  -6   0   -2.30    4.00
  12   6   0    0.00    4.70
  12  -6   0    1.60    4.50
 -12  -6   0   -6.60    4.40
 -12  -6   0    6.70    5.00
  12  -6   0    1.70    3.90
  12   6   0    1.10    3.50
 -12   6   0    0.20    4.10
 -12   6   0    1.80    3.70
 -12  -6   0    4.70    4.50
  13   6   0   37.80    9.00
 -13   6   0   36.50    9.00
  13   6   0   34.80    9.40
  13  -6   0   37.10   10.00
 -13  -6   0   19.80    7.40
  13  -6   0   20.90    8.40
 -13  -6   0   53.19   11.40
 -13   6   0   39.90    9.80
  14   6   0    1.90    6.30
 -14  -6   0    2.20    6.90
  14  -6   0   -0.40    6.00
  14   6   0    3.00    5.60
 -14   6   0    0.10    5.20
   0   7   0    0.70    1.80
  -1  -7   0  107.69    6.20
   1  -7   0  104.39    6.40
   1   7   0  104.29    9.30
  -1  -7   0  112.69    6.30
  -1   7   0  108.69    9.50
   1  -7   0  107.39    6.40
  -1  -7   0  112.49    8.60
   2   7   0 1865.21   99.89
  -2  -7   0 1967.40   96.29
   2  -7   0 1890.01   96.29
  -2  -7   0 1858.01   95.89
  -2  -7   0 1941.21   98.59
   2   7   0 1697.23   96.09
  -2  -7   0 1953.70   95.99
   2  -7   0 1901.31   96.09
  -2   7   0 1690.73   96.29
  -2   7   0 1810.12   99.19
  -3  -7   0   73.69    7.10
   3   7   0   76.99    5.90
   3  -7   0   80.59    6.00
  -3   7   0   84.19    6.40
  -3   7   0   83.99    5.40
   3  -7   0   84.39    5.90
  -3   7   0   72.39    6.10
   3  -7   0   92.89    6.30
  -3  -7   0   74.59    5.90
   3   7   0   75.79    7.90
   3  -7   0   87.39    6.20
  -3  -7   0   74.19    5.60
  -3  -7   0   68.29    5.60
  -4   7   0   -0.80    1.30
   4   7   0    0.90    2.10
   4   7   0    3.70    1.70
   4  -7   0   -1.20    1.50
   4   7   0    4.20    1.50
   4  -7   0    0.00    1.30
  -4   7   0    0.60    1.70
   4  -7   0   -0.80    1.50
   4  -7   0    1.90    1.30
  -4   7   0   -1.10    1.30
   4   7   0   -0.40    1.30
  -4  -7   0    0.20    1.60
  -4  -7   0    0.70    1.40
  -4   7   0    3.60    2.00
  -4  -7   0    0.70    1.20
  -5  -7   0    1.50    2.10
  -5   7   0   -1.00    1.50
   5  -7   0    0.30    2.00
   5   7   0   -0.20    1.50
  -5   7   0    1.10    1.90
  -5  -7   0    0.60    1.30
  -5   7   0    0.30    1.70
   5   7   0    0.40    2.10
   5  -7   0    2.70    1.70
  -5  -7   0    0.30    1.20
   5   7   0   -0.90    1.50
  -5   7   0    1.50    1.80
   5   7   0    0.40    1.40
  -5  -7   0   -0.60    1.40
   5  -7   0    2.40    1.60
  -6   7   0  129.59   10.60
  -6  -7   0  114.79   10.00
   6  -7   0  114.69    8.90
   6  -7   0  128.79   10.30
  -6   7   0  105.79    9.30
  -6  -7   0  127.79    9.60
   6  -7   0  121.29    9.50
   6   7   0  112.19    9.30
  -6   7   0  109.59    9.50
  -6  -7   0  107.09    9.20
   6  -7   0  102.99    9.10
   6   7   0  122.29    9.90
  -6   7   0  116.79   10.00
   6   7   0  108.69    9.40
   6   7   0  122.89   11.60
  -6  -7   0  106.99    8.60
   7   7   0  273.97   19.90
  -7   7   0  314.67   19.70
  -7   7   0  309.77   19.90
   7  -7   0  314.27   20.90
   7  -7   0  319.87   20.00
   7   7   0  300.77   20.20
   7  -7   0  297.07   19.40
  -7  -7   0  299.37   19.60
  -7  -7   0  311.77   19.90
  -7   7   0  283.97   20.20
  -7   7   0  273.37   20.50
   7   7   0  291.57   19.50
  -7  -7   0  294.07   20.10
   7   7   0  288.17   22.10
   8   7   0  175.98   13.80
   8   7   0  170.68   13.40
  -8   7   0  178.78   14.60
   8   7   0  159.18   15.20
  -8  -7   0  127.69   12.40
   8  -7   0  168.98   12.80
  -8  -7   0  157.28   12.70
  -8   7   0  138.59   12.60
  -8   7   0  138.69   13.30
   8   7   0  172.78   13.80
   8  -7   0  149.39   12.80
   8  -7   0  172.08   14.30
  -8  -7   0  152.78   13.90
  -8   7   0  173.98   13.00
  -9  -7   0   -1.50    2.40
   9   7   0    5.10    2.80
  -9   7   0    0.20    3.60
  -9  -7   0    1.00    3.30
   9  -7   0    2.40    3.90
   9   7   0   -2.70    2.70
  -9   7   0    0.50    3.00
   9  -7   0    2.70    3.20
   9   7   0    1.40    3.30
   9   7   0    1.00    2.80
   9  -7   0    3.40    2.80
  10  -7   0   14.60    5.80
  10  -7   0   11.20    4.60
  10   7   0   24.80    7.60
 -10  -7   0    9.10    4.60
 -10  -7   0   12.50    4.90
  10  -7   0   17.10    5.30
 -10   7   0   14.90    5.40
 -10   7   0   15.90    5.70
  10   7   0   12.90    5.00
  10   7   0   10.60    4.70
 -11   7   0   79.59   10.30
 -11  -7   0   70.29   10.60
 -11   7   0   87.29   11.50
  11  -7   0   95.49   10.90
  11  -7   0  122.79   13.20
  11   7   0   91.59   12.60
  11   7   0   91.79   14.10
  11   7   0   83.99   12.20
  11  -7   0   81.99   11.40
 -11  -7   0   57.49   10.10
 -12   7   0   33.40    8.70
 -12  -7   0   47.70    9.20
  12   7   0   42.90    9.50
  12  -7   0   33.70    8.30
  12  -7   0   51.99   10.70
  12   7   0   50.19    9.70
 -12   7   0   43.70    9.10
 -13   7   0    6.90    5.60
  13  -7   0    9.10    7.00
 -13  -7   0   -1.80    5.00
  13  -7   0   -6.30    4.30
  13   7   0    1.40    4.80
  13   7   0    5.30    5.90
 -13   7   0    3.30    5.00
  14   7   0   21.70    8.50
 -14   7   0   24.50    7.80
  14  -7   0   15.90    9.80
  14   7   0   16.10    7.30
   0   8   0  310.27   20.60
   1   8   0  395.16   26.20
   1  -8   0  438.86   22.40
  -1  -8   0  401.46   22.10
  -1  -8   0  443.16   22.20
   1  -8   0  432.96   22.30
  -1  -8   0  398.16   25.10
  -1   8   0  406.16   26.40
   2  -8   0   46.40    3.50
   2   8   0   48.30    6.20
  -2  -8   0   45.10    5.40
  -2  -8   0   38.60    3.30
  -2   8   0   45.30    3.90
   2  -8   0   49.90    3.90
   2   8   0   45.50    3.60
  -2  -8   0   43.00    3.60
  -2  -8   0   47.50    3.40
   2  -8   0   41.40    3.60
  -2   8   0   45.30    6.00
   3  -8   0    1.10    1.20
  -3   8   0    1.50    1.60
  -3  -8   0    2.60    2.00
  -3   8   0    1.50    2.20
   3   8   0    2.10    1.30
  -3   8   0    4.90    2.30
  -3   8   0    2.00    1.50
   3   8   0    3.90    2.90
   3  -8   0    2.30    1.60
  -3  -8   0    2.00    1.30
   3  -8   0   -0.80    1.20
  -3  -8   0    0.40    1.20
   3  -8   0    4.70    1.70
   4   8   0   69.79    6.10
  -4   8   0   58.09    6.40
  -4   8   0   73.29    5.40
   4  -8   0   67.69    5.70
  -4  -8   0   64.89    5.80
  -4   8   0   72.89    6.40
  -4  -8   0   64.19    5.70
   4   8   0   71.49    5.00
  -4   8   0   70.59    6.40
   4   8   0   64.29    7.80
   4   8   0   63.99    6.00
   4  -8   0   68.79    5.90
  -5  -8   0  156.18   10.80
   5   8   0  137.09   10.80
  -5   8   0  143.19   11.10
   5  -8   0  145.49   10.70
  -5  -8   0  148.69   10.60
   5   8   0  163.58   10.20
   5  -8   0  155.18   10.80
  -5   8   0  151.28   10.30
  -5  -8   0  140.79    9.80
   5   8   0  153.28   13.30
  -5   8   0  140.39   11.20
  -5   8   0  151.78   11.30
   5   8   0  138.29   10.70
   6  -8   0    2.30    2.00
   6  -8   0    1.70    2.10
  -6   8   0    3.60    3.00
   6   8   0    3.70    2.30
  -6   8   0    2.60    2.40
  -6  -8   0    2.20    1.70
  -6   8   0    3.50    2.70
  -6  -8   0    2.90    2.30
   6   8   0   -1.30    2.20
   6   8   0    2.70    2.30
  -6  -8   0    7.90    2.90
  -6   8   0    4.50    2.70
   6   8   0    2.50    2.10
  -7   8   0    9.70    3.40
   7   8   0    1.90    2.60
  -7   8   0    4.30    3.10
  -7   8   0    3.40    3.50
  -7  -8   0    4.80    3.10
   7  -8   0    4.20    2.70
   7  -8   0   10.80    3.30
   7   8   0    4.70    3.20
   7   8   0    4.30    2.60
   7   8   0    8.40    3.60
  -7   8   0    1.90    2.80
  -7  -8   0    4.10    3.10
   8   8   0   41.00    7.20
   8   8   0   55.69    7.10
  -8   8   0   49.20    7.40
   8  -8   0   43.10    7.20
   8   8   0   60.79    7.90
   8   8   0   58.89    9.70
  -8   8   0   56.49    8.90
  -8  -8   0   54.49    7.50
  -8  -8   0   45.90    7.30
   8  -8   0   42.40    6.80
  -8   8   0   50.59    8.50
   9  -8   0   13.00    4.40
  -9   8   0   12.30    4.80
  -9   8   0   18.70    6.00
   9   8   0   12.60    5.90
   9   8   0   13.10    6.30
   9   8   0   22.50    5.60
   9   8   0   19.80    5.60
  -9  -8   0   15.80    5.00
   9  -8   0   11.80    4.70
  -9   8   0   15.00    5.00
  -9  -8   0   11.00    4.20
 -10   8   0   52.39    9.20
 -10  -8   0   36.40    7.30
  10  -8   0   37.80    7.60
  10   8   0   47.10   10.40
 -10   8   0   47.90    9.20
 -10  -8   0   42.00    8.00
  10   8   0   49.00    8.50
 -10   8   0   52.69    8.70
  10  -8   0   36.50    7.50
  10   8   0   53.89    9.00
  11   8   0   64.09   10.40
 -11   8   0   58.69    9.50
 -11   8   0   75.39   12.10
 -11   8   0   72.19   12.20
  11   8   0   76.79   12.50
 -11  -8   0   47.40    9.00
  11   8   0   57.39   10.10
 -11  -8   0   54.89    9.80
  11   8   0   81.19   12.70
  11  -8   0   52.89    9.50
  11  -8   0   55.39    9.40
 -12  -8   0    6.60    5.00
 -12   8   0   11.20    6.50
  12   8   0    4.40    4.90
  12   8   0   13.00    6.50
 -12   8   0   12.50    5.70
  12  -8   0    6.20    4.70
  13  -8   0   -2.80    4.90
 -13  -8   0    5.10    5.20
  13   8   0    2.70    5.90
 -13   8   0    1.20    5.70
  13   8   0   -1.10    3.90
 -13   8   0    2.80    5.20
  14   8   0    2.70    5.50
 -14   8   0   12.30    7.10
   0   9   0    0.70    2.40
  -1  -9   0  174.78    9.80
   1  -9   0  168.08   10.00
   1   9   0  165.08   13.90
  -1   9   0  179.78   14.30
   1  -9   0  175.78    9.90
  -1  -9   0  182.58    9.80
  -1  -9   0  192.88   13.40
   2   9   0   76.19    5.60
  -2   9   0   79.49    6.00
  -2  -9   0   90.29    5.70
   2  -9   0   92.29    5.90
   2   9   0  105.19    9.80
  -2   9   0   80.09    8.60
  -2  -9   0   86.29    5.40
  -2   9   0   75.19    5.80
   2  -9   0   90.39    5.70
  -2  -9   0   94.49    5.50
  -2  -9   0   70.39    7.80
   3   9   0   74.79    8.40
  -3   9   0   73.89    5.90
  -3   9   0   71.69    7.00
   3   9   0   73.09    5.50
  -3   9   0   84.89    8.50
  -3   9   0   60.29    5.40
   3  -9   0   49.90    4.80
   3  -9   0   68.79    5.20
   3   9   0   60.09    5.30
  -3  -9   0   61.09    5.10
  -3  -9   0   51.99    6.60
  -3  -9   0   56.29    4.80
   4   9   0   17.00    4.70
   4   9   0   24.60    3.90
  -4  -9   0   21.40    4.90
   4   9   0   24.30    3.90
  -4   9   0   23.60    4.10
  -4   9   0   17.80    3.70
   4  -9   0   28.80    3.90
   4  -9   0   25.60    3.60
  -4  -9   0   20.90    3.30
  -4  -9   0   26.20    3.90
  -4   9   0   27.20    5.00
   5  -9   0   26.50    4.50
  -5   9   0   45.50    6.30
   5   9   0   42.30    5.00
   5   9   0   42.70    5.10
  -5  -9   0   42.10    5.60
  -5   9   0   42.20    6.30
  -5   9   0   39.20    5.20
   5   9   0   40.00    7.70
   5  -9   0   44.60    5.00
  -5  -9   0   35.20    4.90
  -6   9   0    0.00    2.30
  -6  -9   0   -1.30    1.50
  -6  -9   0   -0.80    2.00
  -6   9   0   -0.20    2.30
   6   9   0    1.00    2.20
   6  -9   0   -1.40    1.70
  -6  -9   0   -1.90    1.80
   6   9   0    2.00    3.10
   6   9   0    4.30    2.50
  -6   9   0   -1.00    2.70
  -6   9   0    1.00    2.40
   6  -9   0   -2.00    1.60
  -7   9   0  125.89   10.30
   7   9   0  137.49   11.20
  -7   9   0  124.19   11.80
   7  -9   0  112.99   10.20
  -7   9   0  134.09   11.40
   7  -9   0  106.39    9.90
  -7  -9   0  134.79   10.80
   7   9   0  105.39   10.50
  -7  -9   0  131.79   10.60
   7   9   0  116.19   12.50
  -8  -9   0   56.59    7.80
   8  -9   0   61.49    7.50
  -8   9   0   70.49    9.00
  -8  -9   0   49.90    7.60
   8   9   0   60.49    7.60
   8   9   0   65.39    9.40
   8   9   0   60.49    8.80
  -8   9   0   71.19    8.90
  -8   9   0   74.29    8.00
   8  -9   0   59.19    8.10
  -9   9   0    5.70    4.40
   9  -9   0    0.70    2.70
   9  -9   0    2.90    3.40
   9   9   0    7.70    3.70
   9   9   0   15.70    6.00
   9   9   0    1.80    3.50
   9   9   0    3.80    3.50
  -9   9   0    1.70    3.40
  -9  -9   0    4.90    3.40
  -9  -9   0   -3.60    2.70
  -9   9   0    1.20    3.70
 -10  -9   0   21.90    6.10
 -10   9   0   43.20    8.20
  10   9   0   35.90    8.60
  10   9   0   32.80    7.60
  10  -9   0   34.20    7.10
 -10   9   0   25.20    6.60
 -10  -9   0   39.70    7.60
  10   9   0   50.19   10.20
 -10   9   0   40.70    8.90
  10  -9   0   40.80    7.70
 -11  -9   0   26.60    7.10
  11  -9   0   11.70    5.60
 -11   9   0   16.40    5.90
 -11  -9   0   16.70    5.90
  11   9   0   20.30    7.30
 -11   9   0   28.80    8.00
  11   9   0   30.80    8.60
  11  -9   0   14.00    5.70
  11   9   0   24.50    6.60
 -11   9   0   19.20    7.20
 -12  -9   0   -1.10    4.60
 -12  -9   0    0.80    4.70
  12   9   0   -0.90    4.60
  12   9   0    2.40    5.50
 -12   9   0    2.80    5.50
 -12   9   0    7.00    5.30
  12  -9   0    2.50    4.40
  13   9   0    5.80    5.50
   0  10   0    7.40    3.60
  -1  10   0   60.29    7.80
   1 -10   0   55.09    3.80
   1  10   0   53.79    8.40
  -1 -10   0   55.59    6.60
  -2 -10   0  195.88   11.40
  -2  10   0  180.98   15.40
  -2  10   0  210.58   12.10
   2 -10   0  212.28   11.60
   2 -10   0  198.68   11.80
   2  10   0  186.78   11.50
  -2 -10   0  197.78   11.60
  -2 -10   0  191.68   14.90
  -2  10   0  197.38   12.00
   2  10   0  212.88   16.50
  -2 -10   0  207.88   11.40
  -3 -10   0  131.09   11.40
  -3 -10   0  124.19    8.70
  -3  10   0  137.19    9.50
  -3 -10   0  142.69    8.90
   3  10   0  141.19   12.70
   3  10   0  133.69    9.10
   3 -10   0  135.59    8.90
  -3  10   0  119.99    9.20
   3 -10   0  137.69    9.00
  -3  10   0  166.88   13.10
  -4  10   0    2.30    2.30
  -4  10   0    1.50    1.90
   4 -10   0    1.30    1.50
   4  10   0    7.10    3.80
  -4 -10   0    2.20    2.50
  -4 -10   0    2.40    1.80
   4 -10   0    1.80    1.60
   4  10   0    1.90    1.70
  -4 -10   0    3.50    1.80
   4  10   0    0.70    1.70
  -4  10   0    4.70    2.90
  -5  10   0   50.69    7.00
   5  10   0   48.40    5.30
   5 -10   0   37.00    5.30
   5  10   0   47.80    5.60
  -5 -10   0   48.90    5.20
  -5  10   0   37.70    5.30
  -5  10   0   49.30    7.40
   5 -10   0   44.10    5.20
  -5 -10   0   45.10    5.30
   5  10   0   53.39    8.90
   6  10   0   51.49    5.90
   6 -10   0   32.50    5.50
  -6 -10   0   45.30    5.00
   6  10   0   34.90    5.80
  -6 -10   0   46.80    5.60
   6  10   0   37.60    7.70
   6 -10   0   39.00    5.70
  -6  10   0   41.10    6.90
  -6  10   0   47.10    7.30
  -6 -10   0   37.50    5.60
  -6  10   0   45.00    6.10
  -7  10   0  153.68   13.50
  -7 -10   0  162.38   12.50
   7  10   0  184.28   16.50
  -7  10   0  161.48   13.50
   7  10   0  162.08   13.10
  -7 -10   0  167.28   12.80
   7 -10   0  150.78   12.30
   7  10   0  166.88   13.40
   7 -10   0  157.98   12.60
   8  10   0   52.49    8.20
  -8  10   0   55.89    8.90
  -8 -10   0   42.00    7.10
  -8  10   0   58.79    9.30
   8 -10   0   56.99    7.80
   8  10   0   53.09    8.70
   8 -10   0   64.79    8.70
  -8 -10   0   56.99    7.80
  -9 -10   0   12.50    4.20
   9 -10   0   -2.10    3.00
   9 -10   0    1.60    3.10
   9  10   0    0.20    3.50
   9  10   0   10.30    5.60
   9  10   0    9.20    4.30
  -9  10   0    5.50    4.60
  -9  10   0    0.90    3.90
  -9 -10   0    0.60    3.10
 -10 -10   0   25.10    6.20
  10 -10   0   27.90    6.60
 -10  10   0   25.90    7.70
  10 -10   0   36.40    7.40
 -10 -10   0   19.70    5.80
 -10  10   0   18.80    6.90
  10  10   0   20.20    7.80
  10  10   0   37.20    7.80
  10  10   0   19.30    6.80
 -11 -10   0   56.79    9.70
  11  10   0   96.89   14.50
  11 -10   0   71.39   10.90
  11  10   0   51.99   10.80
  11 -10   0   65.39   10.80
 -11 -10   0   53.19    9.70
  11  10   0   62.49   10.60
 -11  10   0   71.29   12.30
 -11  10   0   66.09   11.80
  12 -10   0   39.50    9.40
  12  10   0   33.60    9.80
 -12 -10   0   30.90    8.20
  12  10   0   33.40    8.60
 -12  10   0   31.90    9.40
  13  10   0    6.80    6.00
   0  11   0    1.60    2.80
   1  11   0    6.70    3.60
  -1  11   0    4.20    3.10
  -1 -11   0    6.20    3.10
  -2  11   0    4.10    1.60
  -2  11   0    4.10    2.90
  -2 -11   0    2.80    1.50
  -2 -11   0    5.90    1.50
   2  11   0    3.60    1.50
   2  11   0    2.60    3.00
  -2 -11   0    4.60    1.30
   2 -11   0    7.50    1.70
  -2 -11   0    3.70    2.90
   2  11   0    3.40    1.40
   3 -11   0  412.76   22.70
  -3 -11   0  423.86   22.70
  -3 -11   0  405.36   26.20
  -3  11   0  399.36   23.40
  -3  11   0  353.26   23.10
   3  11   0  380.46   27.50
   3 -11   0  418.56   22.80
  -3  11   0  394.96   27.20
  -3 -11   0  431.06   22.60
   3  11   0  389.66   22.80
  -4  11   0  570.24   32.60
  -4 -11   0  536.75   33.10
   4 -11   0  529.95   29.90
   4  11   0  497.45   30.00
  -4  11   0  525.75   30.80
   4  11   0  533.35   34.90
  -4 -11   0  536.35   29.70
  -4 -11   0  478.95   29.60
   4 -11   0  541.55   29.80
  -4  11   0  550.74   30.90
  -5  11   0  330.87   21.00
  -5 -11   0  302.77   19.60
   5 -11   0  298.27   19.70
  -5  11   0  341.47   21.80
   5  11   0  354.86   25.20
  -5  11   0  312.97   20.50
   5 -11   0  337.77   20.00
   5  11   0  283.97   19.90
  -5 -11   0  338.57   19.90
   5  11   0  326.17   20.20
   6  11   0  149.88   15.50
  -6 -11   0  150.58   10.60
   6  11   0  151.58   11.90
   6 -11   0  146.19   11.40
  -6  11   0  132.69   12.30
  -6 -11   0  151.38   11.30
  -6  11   0  144.49   12.20
   6 -11   0  153.28   11.60
   6  11   0  148.49   11.80
  -6 -11   0  135.29   11.20
  -7 -11   0   10.50    3.30
   7  11   0   15.20    6.30
  -7  11   0    9.50    4.60
   7  11   0   13.50    4.20
   7 -11   0   17.40    4.40
  -7 -11   0   14.10    4.00
   7 -11   0   12.90    3.90
  -7 -11   0   12.70    3.80
   7  11   0   22.00    4.60
  -7  11   0   17.30    5.10
   8  11   0   19.30    5.30
   8 -11   0   37.60    6.30
  -8 -11   0   47.40    6.90
  -8  11   0   26.40    6.50
   8  11   0   39.20    8.60
  -8  11   0   43.50    8.00
  -8 -11   0   34.10    6.10
   8 -11   0   26.70    6.10
   8  11   0   26.00    6.60
   9  11   0    8.90    6.00
  -9 -11   0    9.30    4.20
   9 -11   0    6.70    3.80
   9  11   0   13.20    4.90
  -9 -11   0   13.40    4.60
  -9  11   0   14.00    5.50
  -9  11   0   21.60    6.90
   9  11   0   11.70    5.40
   9 -11   0   15.20    5.00
  10  11   0   28.70    8.40
 -10 -11   0    4.90    4.30
 -10  11   0   11.40    5.70
 -10  11   0    4.10    4.80
  10  11   0   12.40    5.70
  10  11   0    6.50    4.70
  10 -11   0   17.80    5.40
  10 -11   0    8.90    4.50
 -10 -11   0   11.20    5.10
  11  11   0   28.30    7.30
  11  11   0   37.90    9.50
 -11 -11   0   27.20    7.40
 -11  11   0   46.30   10.70
  11 -11   0   32.90    8.00
 -11  11   0   42.70    9.60
 -12  11   0    0.80    5.40
  12  11   0    3.60    4.80
  12  11   0    1.40    5.10
 -12  11   0    0.60    6.20
   0 -12   0  478.35   30.60
   0  12   0  486.55   32.60
  -1  12   0  391.96   28.20
  -1 -12   0  421.26   27.00
  -1  12   0  425.16   22.30
   1  12   0  383.46   28.20
   2  12   0   87.89   10.80
  -2 -12   0   99.29    6.40
  -2 -12   0  109.69   10.60
  -2  12   0  104.99    7.10
   2  12   0   90.89    6.50
   2 -12   0  103.29    6.50
  -2  12   0   82.99   10.50
  -2 -12   0   89.29    6.20
  -3 -12   0   36.60    3.80
   3  12   0   35.60    7.50
  -3  12   0   42.40    8.00
   3  12   0   36.00    4.10
   3 -12   0   29.30    3.70
  -3 -12   0   45.20    7.60
  -3 -12   0   31.70    3.70
  -3  12   0   36.60    4.40
   3 -12   0   45.10    4.10
   4 -12   0    2.00    2.00
  -4  12   0    2.00    2.50
  -4 -12   0    2.50    2.10
  -4 -12   0    6.00    3.60
   4  12   0    2.70    2.00
  -4 -12   0    1.60    1.80
   4 -12   0    1.20    2.00
  -5 -12   0    1.00    1.90
   5 -12   0    2.60    2.10
  -5 -12   0    1.40    2.10
   5  12   0    2.20    2.20
  -5  12   0    0.20    2.20
  -5  12   0   -2.40    2.50
  -5  12   0   -1.30    2.50
   5 -12   0   -1.70    1.90
   5  12   0    2.10    3.80
  -6  12   0    1.70    3.30
  -6 -12   0   10.50    3.40
  -6 -12   0    3.50    2.50
   6 -12   0    3.10    2.60
   6  12   0    3.50    4.90
   6 -12   0    1.20    2.30
   6  12   0    3.80    2.70
  -6 -12   0    4.30    2.30
   6  12   0    5.50    3.20
  -6  12   0    7.50    3.40
   7  12   0   50.39    7.40
   7  12   0   53.09    7.30
  -7  12   0   45.40    7.60
   7 -12   0   42.80    6.60
   7 -12   0   44.40    7.10
  -7 -12   0   43.20    6.20
  -7 -12   0   42.80    6.90
  -7 -12   0   47.10    6.70
   7  12   0   69.59   11.70
  -7  12   0   56.99    8.60
   8  12   0   20.40    5.80
  -8  12   0   21.10    6.40
   8 -12   0   26.90    5.90
   8  12   0   26.00    6.00
   8 -12   0   15.70    4.80
  -8 -12   0   17.60    4.90
  -8  12   0   19.80    5.90
   8  12   0   13.80    6.60
  -8 -12   0   20.60    5.10
  -9  12   0    1.50    3.60
   9 -12   0    1.80    3.50
   9  12   0    5.00    3.80
   9  12   0    4.10    6.00
   9 -12   0    1.90    3.00
  -9 -12   0    3.90    3.80
   9  12   0   -2.60    3.10
  -9  12   0    4.50    4.40
  -9 -12   0    2.80    3.50
  10  12   0    0.80    3.60
  10 -12   0    1.90    3.90
  10  12   0   -3.90    5.10
 -10 -12   0   -3.60    2.80
  10  12   0    1.10    4.30
 -10  12   0    0.90    4.10
 -10  12   0   -3.80    5.00
  10 -12   0    2.10    3.50
 -10 -12   0    3.00    3.80
  11 -12   0   10.60    5.40
  11  12   0   19.00    6.50
 -11 -12   0   16.60    6.40
 -11  12   0   13.50    6.50
 -11  12   0   23.50    8.10
  11  12   0   22.10    7.90
  12  12   0    5.30    6.60
  12  12   0   14.20    6.60
 -12  12   0    7.90    6.20
   0  13   0    2.00    3.50
   0 -13   0   -1.20    2.30
  -1  13   0   35.20    7.90
  -1  13   0   49.70    4.00
  -1 -13   0   49.70    8.00
   1  13   0   43.70    8.70
   2 -13   0  226.18   12.40
  -2  13   0  216.48   18.50
   2  13   0  193.88   17.90
   2  13   0  185.58   12.50
  -2 -13   0  213.28   12.20
  -2 -13   0  221.38   12.20
  -2  13   0  201.28   12.90
  -2 -13   0  230.48   17.40
   3 -13   0  156.48   10.20
   3  13   0  148.09   10.40
  -3 -13   0  152.58   13.90
  -3 -13   0  148.59    9.90
   3 -13   0  153.58   10.10
  -3 -13   0  161.28   10.00
   3  13   0  149.49   15.00
  -3  13   0  160.68   15.30
  -3  13   0  156.28   10.80
  -4  13   0    5.30    2.70
  -4 -13   0    6.70    2.30
   4  13   0    1.60    3.30
   4 -13   0    6.10    2.50
  -4 -13   0    4.30    2.20
   4 -13   0    4.60    2.40
   4  13   0    5.00    2.30
  -4 -13   0    2.30    4.10
   5  13   0  421.16   25.60
   5 -13   0  398.96   25.10
  -5 -13   0  427.56   24.80
   5 -13   0  429.16   25.10
  -5  13   0  411.36   25.90
   5  13   0  411.46   30.70
  -5 -13   0  416.66   24.70
  -6  13   0    3.00    3.50
   6 -13   0    8.80    3.30
  -6 -13   0    2.40    2.50
  -6  13   0    3.50    2.70
   6  13   0    4.40    4.70
   6  13   0    7.60    3.70
   6 -13   0    3.40    2.80
  -6 -13   0    6.70    2.60
  -6 -13   0    3.50    2.90
   7 -13   0   14.70    4.30
   7  13   0   26.60    7.70
   7  13   0   15.90    5.10
  -7 -13   0   15.20    4.40
  -7  13   0   22.10    5.50
   7 -13   0   23.60    5.30
  -7  13   0   13.40    5.20
  -7 -13   0   22.70    4.70
  -7 -13   0   18.70    4.20
   8  13   0    6.10    5.00
   8 -13   0   -1.00    3.00
   8 -13   0   -3.90    2.50
  -8 -13   0    2.10    3.30
  -8  13   0   -0.30    3.80
   8  13   0   -1.40    2.80
  -8 -13   0    2.90    3.30
   8  13   0    1.30    3.20
  -8  13   0    3.30    3.70
  -9 -13   0   10.00    4.50
   9  13   0    2.20    3.80
  -9  13   0   10.10    5.20
   9  13   0    6.90    4.60
   9 -13   0    9.20    4.30
  -9 -13   0   16.10    5.20
   9  13   0    6.90    7.10
  -9  13   0   14.60    6.40
   9 -13   0    8.00    4.20
 -10 -13   0   42.10    8.20
  10 -13   0   53.69    9.20
 -10  13   0   40.00    9.00
 -10  13   0   37.10    9.10
  10  13   0   56.09   10.30
  10  13   0   40.90    8.50
 -11  13   0    9.70    7.30
  11  13   0   -0.50    4.50
  11  13   0    6.30    5.40
 -11  13   0    4.70    5.00
 -12  13   0   -1.90    5.00
  12  13   0    2.90    5.80
   0 -14   0    3.40    3.80
   0  14   0    2.20    3.70
  -1 -14   0   14.60    4.80
   1  14   0    6.80    4.50
  -1  14   0    9.40    4.90
  -2  14   0  159.08   10.70
  -2  14   0  171.68   16.40
  -2 -14   0  177.98   10.00
   2  14   0  148.89   10.30
  -2 -14   0  184.88   15.40
   2  14   0  159.78   16.20
  -3 -14   0    2.90    1.70
   3 -14   0    6.20    2.20
   3  14   0    4.50    2.20
  -3 -14   0    6.70    4.20
   3 -14   0    4.40    2.10
  -3 -14   0    6.10    2.00
   3  14   0    2.80    3.50
  -3  14   0   10.10    5.20
  -3  14   0    7.10    2.70
  -4  14   0  491.05   29.00
   4 -14   0  509.35   28.20
  -4 -14   0  497.35   32.70
   4  14   0  440.96   28.50
  -4 -14   0  514.75   28.10
   4  14   0  444.96   34.50
  -4 -14   0  506.65   28.00
   4 -14   0  511.75   28.40
   5  14   0    1.60    4.60
  -5  14   0    2.80    2.70
   5 -14   0    0.20    2.20
  -5 -14   0   -1.20    2.00
  -5 -14   0   -0.30    2.10
   5  14   0    4.60    2.90
   5 -14   0    1.00    2.30
  -6 -14   0   57.39    6.60
   6 -14   0   62.19    7.10
  -6 -14   0   71.29    7.00
  -6  14   0   60.79    7.60
   6  14   0   61.89   11.90
  -6 -14   0   65.29    6.30
   6  14   0   54.39    7.50
   6 -14   0   61.89    6.90
  -7  14   0    7.80    4.00
   7  14   0    3.50    6.00
   7  14   0   14.10    4.60
  -7 -14   0    8.90    3.60
   7 -14   0   12.60    4.40
  -7 -14   0   10.70    4.10
   7 -14   0   10.20    3.60
   8 -14   0    5.70    3.80
  -8 -14   0    7.50    4.10
  -8  14   0    6.10    4.10
  -8  14   0   14.10    6.10
   8 -14   0    9.40    4.20
   8  14   0    7.50    4.60
   8  14   0   -1.20    4.30
  -8 -14   0   11.00    4.30
   9  14   0    6.80    4.70
  -9 -14   0    0.70    3.70
   9  14   0    5.40    4.40
   9 -14   0    9.30    4.60
  -9  14   0    2.40    4.90
  -9  14   0    6.60    4.60
  10  14   0   -0.70    4.20
 -10 -14   0   -2.10    3.40
 -10  14   0    7.30    6.60
  10  14   0    0.30    4.20
 -10  14   0    4.00    4.60
  10 -14   0    4.00    4.30
 -11  14   0   -1.90    4.40
  11  14   0   -1.10    4.80
  11  14   0    0.30    4.90
   0  15   0    0.70    3.80
   0 -15   0    1.80    2.80
  -1  15   0   74.49   12.20
   1  15   0   62.59   11.70
  -1 -15   0   63.19   10.30
   1 -15   0   62.79   10.60
  -1  15   0   65.79    5.10
  -2  15   0    0.90    1.70
  -2 -15   0    2.50    4.00
  -2 -15   0    1.70    1.40
  -2  15   0    1.90    3.80
   2  15   0    2.80    1.60
   2  15   0    4.00    4.20
   3  15   0  153.08   10.60
   3  15   0  158.38   16.60
  -3  15   0  142.89   16.00
  -3 -15   0  146.29    9.80
   3 -15   0  146.29   10.10
  -3  15   0  150.78   11.00
  -3 -15   0  149.69   14.80
  -4  15   0    9.90    3.60
   4 -15   0   15.40    3.40
  -4 -15   0   13.80    3.10
   4 -15   0   12.60    3.20
  -4 -15   0   17.00    3.30
   4  15   0   15.70    3.90
   5  15   0   19.40    4.60
  -5 -15   0   17.50    4.10
  -5 -15   0   14.50    3.70
  -5  15   0   18.00    4.80
   5 -15   0   14.30    3.80
   5  15   0   20.00    7.30
   5 -15   0   21.20    4.40
   6 -15   0   18.30    4.30
  -6 -15   0   15.70    4.10
  -6 -15   0   13.60    3.90
  -6 -15   0   16.50    3.80
  -6  15   0   16.80    4.80
   6  15   0   11.30    6.50
   6 -15   0   21.20    4.60
   6  15   0   11.80    4.10
   7  15   0   18.70    5.40
   7  15   0   30.60    8.80
   7 -15   0   19.20    5.00
   7 -15   0   17.30    4.60
  -7  15   0   17.70    5.40
  -7 -15   0   23.70    5.20
  -7 -15   0   27.40    5.40
  -8 -15   0    1.10    3.00
  -8  15   0   -1.20    3.20
   8  15   0    1.00    3.60
   8 -15   0   -0.60    3.10
  -9 -15   0   24.50    6.20
  -9  15   0   22.70    7.00
   9  15   0   18.90    6.50
   9 -15   0   19.00    6.00
  10  15   0    1.30    4.50
 -10  15   0    4.00    6.80
 -10  15   0    3.00    4.70
   0  16   0  134.49   15.80
   0 -16   0  158.48   15.10
   1 -16   0    8.30    5.00
  -1 -16   0   20.90    6.10
  -1  16   0   14.90    6.20
   1  16   0   13.10    6.20
  -2 -16   0    6.40    4.30
   2  16   0   -0.60    1.40
  -2  16   0    0.00    1.70
  -2  16   0    3.10    4.80
   2  16   0    2.30    4.40
   2 -16   0    0.30    1.60
  -2 -16   0    0.80    1.50
   3 -16   0    0.00    1.90
   3  16   0    1.20    2.00
  -3 -16   0    2.10    1.80
  -3  16   0    0.30    4.40
  -3 -16   0    4.30    4.30
  -3  16   0    0.10    2.00
   3  16   0    0.70    4.60
   4  16   0   50.79    6.00
  -4 -16   0   46.20    5.20
   4  16   0   47.80   10.50
  -4  16   0   58.99    6.40
   4 -16   0   42.90    5.80
   5 -16   0    3.10    2.70
  -5 -16   0    4.40    2.70
   5  16   0   -0.20    4.40
   5  16   0    2.70    2.90
  -5  16   0    4.70    3.40
   5 -16   0    2.20    2.50
  -6  16   0   98.89   10.30
   6  16   0   89.19    9.90
   6 -16   0   99.19    9.20
  -6 -16   0   89.49    8.10
  -6 -16   0  103.69    9.10
  -6 -16   0   96.09    9.10
   6  16   0  101.79   16.40
   7 -16   0    8.50    4.10
  -7  16   0    9.90    4.80
  -7 -16   0    6.10    3.70
   7  16   0    5.30    4.30
   8  16   0   -0.50    3.30
  -8  16   0   -2.10    3.60
   8 -16   0    1.70    3.40
  -8 -16   0   -0.70    3.60
   9  16   0   10.10    5.50
  -9  16   0    4.90    4.80
   0  17   0    1.10    5.20
   0 -17   0   -7.00    2.80
  -1  17   0    2.90    4.80
   1  17   0    2.80    5.20
  -1 -17   0    6.40    4.10
  -2 -17   0   10.40    2.30
   2 -17   0   12.90    2.70
   2 -17   0   11.10    5.30
  -2  17   0    9.00    6.00
   2  17   0   11.30    2.60
  -2 -17   0    4.70    5.00
  -2  17   0    8.80    2.70
   2  17   0    4.00    5.00
  -3 -17   0  122.89    8.60
  -3  17   0  110.09    9.10
  -3  17   0  127.19   15.80
  -3 -17   0   94.99   12.50
   3  17   0  115.39    8.80
   3  17   0  109.09   16.80
   4  17   0    3.50    2.40
  -4  17   0    3.40    2.80
  -4 -17   0    0.70    2.20
   4 -17   0    1.80    2.50
   5  17   0  174.08   19.30
   5 -17   0  173.58   12.80
  -5  17   0  175.88   13.90
  -5 -17   0  179.28   12.80
   5  17   0  169.08   13.40
  -6 -17   0   -1.10    2.10
  -6  17   0    1.40    3.40
   6 -17   0    1.50    3.30
   6  17   0   -0.60    3.30
  -7 -17   0   27.00    5.90
  -7  17   0   18.10    5.90
   7 -17   0   22.10    6.00
   7  17   0   26.70    6.20
  -8  17   0   -1.00    3.60
  -8 -17   0   -0.40    3.60
   8  17   0   -0.30    3.70
  -9  17   0   -0.80    4.20
   9  17   0    1.90    4.40
   0  18   0    0.40    4.60
   0 -18   0    5.20    4.40
  -1 -18   0   -0.40    3.50
   1 -18   0   -2.50    4.20
   1  18   0   -1.00    4.60
  -1  18   0    0.70    4.20
   2 -18   0   14.20    2.80
   2  18   0   13.80    6.90
  -2 -18   0   -2.00    5.30
  -2 -18   0   13.40    2.70
   2 -18   0   10.60    5.70
  -2  18   0    9.60    6.20
  -2  18   0    8.50    2.60
  -3 -18   0   16.30    3.10
   3 -18   0   13.30    3.20
   3  18   0   13.40    3.20
  -3  18   0   12.40    3.30
  -4  18   0    9.40    3.70
   4  18   0   17.40    4.00
   5  18   0    5.70    3.50
  -5  18   0    2.70    3.00
   6  18   0   49.30    7.80
  -6  18   0   54.99    8.70
   7  18   0    1.80    3.70
  -7  18   0   -1.60    3.80
   8  18   0    3.30    4.40
   0 -19   0    5.60    5.20
   1 -19   0    3.60    5.60
  -1 -19   0   -6.80    4.60
  -2  19   0    5.70    2.40
   2 -19   0   14.90    7.10
   2 -19   0    5.00    2.40
  -3  19   0  128.79   10.10
   3 -19   0  133.29   16.20
   3  19   0  125.49    9.90
   4  19   0    3.50    2.90
  -4  19   0    0.60    2.90
   5  19   0   12.60    4.40
  -5  19   0   17.20    5.00
  -6  19   0   28.40    6.70
   6  19   0   33.90    6.70
   0 -20   0   28.30    9.10
  -1 -20   0    1.50    6.10
   1 -20   0   15.70    7.20
   2 -20   0   42.20   10.90
  -3  20   0    6.10    3.20
  -4  20   0   69.49    7.80
   4  20   0   91.69    8.30
   0   0  -1    0.10    0.10
   0   0   1    0.00    0.10
   0   0   1    0.00    0.10
  -2   0  -1  401.56   23.50
  -2   0   1  456.75   23.70
  -2   0  -1  453.05   23.70
   2   0   1  476.85   23.70
  -2   0  -1  465.15   24.20
  -2   0   1  427.16   24.00
   2   0  -1  431.86   24.00
   2   0   1  463.35   24.10
  -2   0   1  459.35   23.60
   2   0  -1  403.96   23.50
   2   0   1  417.26   23.50
  -2   0   1  416.16   23.70
   2   0  -1  421.06   23.60
  -3   0   1   15.60    2.60
   3   0   1   17.70    2.50
  -3   0   1   15.80    2.60
  -3   0   1   13.50    2.60
  -3   0  -1   24.10    2.80
  -3   0   1   14.40    2.30
  -3   0  -1   13.70    2.20
   3   0   1   22.20    3.10
  -3   0  -1   20.40    2.80
   3   0   1   16.90    2.60
   3   0  -1   15.70    2.40
   3   0  -1   23.00    2.40
   3   0  -1   10.60    2.30
  -3   0   1   18.50    2.70
  -3   0   1   20.70    2.60
   3   0   1   18.20    3.00
   3   0  -1   16.00    2.70
  -3   0  -1   21.80    2.70
  -4   0  -1   62.69    5.50
   4   0   1   59.39    5.40
  -4   0  -1   62.39    5.30
  -4   0  -1   63.99    5.20
   4   0  -1   63.89    5.10
   4   0   1   62.39    5.20
   4   0  -1   59.69    5.50
  -4   0   1   59.59    5.40
   4   0   1   58.89    5.20
  -4   0   1   61.19    5.10
  -4   0  -1   71.29    6.00
   4   0   1   50.89    5.50
  -4   0   1   65.49    6.10
  -4   0   1   60.29    5.50
  -4   0  -1   61.19    5.50
  -4   0   1   57.59    5.30
   4   0  -1   57.19    5.60
  -4   0   1   65.79    5.50
   4   0  -1   58.19    5.10
  -5   0  -1  401.96   23.10
  -5   0   1  380.76   22.90
   5   0  -1  333.27   22.60
   5   0   1  412.76   23.00
   5   0  -1  378.86   22.20
  -5   0  -1  387.56   22.80
  -5   0   1  333.97   22.40
   5   0   1  389.56   23.00
  -5   0  -1  390.26   22.70
  -5   0   1  343.47   22.60
  -5   0  -1  395.86   22.40
   5   0  -1  376.16   23.50
  -5   0  -1  397.16   23.60
   5   0  -1  363.16   22.80
  -5   0   1  374.66   22.70
   5   0   1  406.86   23.80
   5   0   1  425.06   22.70
   5   0   1  408.16   22.90
  -5   0   1  380.76   22.40
  -5   0   1  378.06   23.60
   5   0  -1  362.96   22.40
   6   0   1   19.70    4.30
  -6   0  -1   29.90    5.20
   6   0  -1   28.00    4.30
  -6   0   1   25.00    4.20
   6   0   1   27.90    4.40
  -6   0   1   23.30    4.50
  -6   0  -1   28.40    5.30
  -6   0  -1   26.10    4.30
   6   0   1   22.80    4.30
   6   0   1   21.20    4.50
   6   0  -1   33.80    5.40
  -6   0   1   24.80    4.60
   6   0  -1   32.70    5.50
  -6   0   1   31.10    5.20
  -6   0  -1   19.00    4.30
   6   0  -1   33.60    4.90
  -6   0   1   29.60    5.00
   6   0   1   16.40    4.10
   6   0  -1   23.50    4.30
  -6   0  -1   26.20    4.60
  -6   0   1   34.40    5.80
   7   0   1   28.70    5.70
  -7   0  -1   35.10    5.30
  -7   0  -1   28.20    5.00
  -7   0   1   35.00    6.10
   7   0  -1   31.00    6.00
   7   0  -1   29.70    5.20
  -7   0   1   28.90    5.40
  -7   0   1   39.30    5.50
   7   0   1   30.80    5.40
  -7   0  -1   26.30    5.40
   7   0   1   32.40    5.10
  -7   0   1   39.00    6.20
   7   0  -1   37.60    5.70
  -7   0   1   40.40    6.20
   7   0   1   32.00    5.30
   7   0  -1   45.40    6.30
  -7   0  -1   35.70    6.30
   7   0   1   38.60    6.30
   7   0  -1   33.50    5.40
   8   0   1    2.30    3.10
  -8   0   1    1.30    2.30
   8   0   1    1.40    2.60
  -8   0  -1    3.50    3.00
   8   0   1    5.40    3.00
  -8   0  -1    4.70    3.20
   8   0  -1    6.40    3.40
   8   0  -1    3.90    3.20
  -8   0  -1   10.50    3.60
  -8   0   1    4.70    3.20
   8   0   1    6.10    3.00
  -8   0   1    5.50    3.60
  -8   0   1   13.70    4.30
   8   0  -1   11.20    3.30
   8   0  -1    7.50    3.50
  -8   0   1    5.90    2.90
  -8   0  -1    6.00    2.90
  -9   0  -1   72.19    8.10
   9   0  -1   59.79    9.30
   9   0  -1   63.09    9.00
  -9   0  -1   71.99   10.00
  -9   0  -1   64.39    8.50
  -9   0   1   61.19    9.20
   9   0   1   59.89    8.60
  -9   0  -1   83.09    9.20
   9   0   1   61.49    8.70
  -9   0   1   61.29    8.00
  -9   0   1   59.39    9.00
  -9   0   1   56.29    8.40
   9   0  -1   66.19    8.00
   9   0   1   53.49    8.10
   9   0   1   41.80    8.30
   9   0  -1   52.89    8.90
  10   0   1    0.20    3.50
  10   0  -1   -0.10    4.30
  10   0  -1   -0.50    2.50
 -10   0  -1    4.90    3.90
  10   0   1    7.00    5.00
 -10   0  -1   -3.50    3.60
 -10   0   1   -4.50    2.80
 -10   0   1    1.30    4.20
 -10   0  -1   -0.20    3.30
 -10   0  -1    0.80    3.50
  10   0   1    4.00    2.70
 -10   0   1    4.50    3.90
  10   0  -1   -1.90    3.20
  11   0  -1   40.30    8.40
 -11   0   1   40.20    9.10
 -11   0   1   57.89   10.30
 -11   0  -1   73.49   11.40
  11   0   1   44.30    9.70
  11   0   1   36.30    8.00
 -11   0  -1   53.39   10.00
  11   0  -1   47.70    9.80
 -11   0  -1   48.00    9.30
  12   0   1   20.10    7.90
 -12   0   1   16.70    6.20
 -12   0  -1    7.10    6.10
 -12   0  -1   25.30    7.60
  12   0  -1   17.70    6.30
 -12   0   1   19.80    7.50
  12   0   1    7.00    4.70
  12   0  -1   11.90    7.10
  13   0  -1   23.30    9.60
 -13   0   1   41.50    9.30
  13   0   1   25.90    7.50
 -13   0   1   34.80    9.90
 -13   0  -1   23.90    9.30
  13   0  -1   29.20    7.80
  13   0   1   37.50   10.00
 -13   0  -1   37.00    9.40
  14   0   1    7.90    8.30
 -14   0  -1   -3.10    5.00
 -14   0   1   10.60    6.20
  14   0  -1   -2.30    4.00
  14   0  -1    2.70    7.20
 -14   0  -1   -5.70    6.20
 -14   0   1   -6.60    5.10
  14   0   1    5.00    5.00
  15   0  -1   24.70    8.40
  15   0   1    6.50    5.90
   0   1   1    0.20    0.20
   1   1  -1 2071.79  114.59
  -1  -1  -1 2224.98  114.39
   1  -1   1 2279.47  114.49
   1  -1   1 2490.15  114.29
   1   1  -1 2061.19  114.39
  -1  -1   1 2379.16  117.49
  -1  -1   1 1970.90  117.69
  -1  -1   1 2456.05  117.69
   1  -1  -1 2357.86  117.99
   2  -1   1 1480.05   71.19
   2   1  -1 1300.67   70.89
   2  -1   1 1261.47   71.39
  -2   1   1 1259.87   71.29
  -2  -1  -1 1352.06   70.89
   2  -1   1 1445.46   71.09
  -2  -1  -1 1380.46   71.09
   2   1  -1 1349.47   71.49
  -2   1   1 1415.86   71.59
  -2  -1  -1 1383.16   71.19
  -2  -1  -1 1393.26   71.59
  -2   1   1 1393.06   71.19
   2  -1  -1 1362.86   71.29
  -2   1  -1 1392.36   71.59
  -2  -1   1 1367.26   71.29
   2  -1  -1 1331.17   71.19
  -2  -1   1 1406.46   71.29
  -2   1  -1 1362.06   71.19
  -2  -1   1 1342.87   71.39
  -2  -1   1 1411.06   71.69
   2  -1  -1 1336.97   71.69
  -2  -1   1 1396.76   70.99
   3  -1   1  607.14   33.40
  -3  -1  -1  605.04   33.60
   3   1  -1  605.54   33.30
   3  -1   1  637.54   33.80
  -3  -1  -1  640.84   34.30
  -3   1   1  647.74   33.40
  -3   1   1  616.44   33.50
  -3   1   1  628.94   33.60
  -3   1   1  638.84   33.60
  -3   1   1  562.94   33.70
  -3   1   1  610.14   33.80
   3  -1   1  671.33   34.20
   3   1  -1  563.14   33.50
   3  -1   1  606.14   33.20
   3   1  -1  613.64   34.10
  -3  -1  -1  628.94   33.50
  -3  -1  -1  617.34   33.30
   3   1  -1  616.14   33.20
  -3  -1  -1  633.84   33.70
   3  -1  -1  647.64   33.00
  -3   1  -1  622.24   33.10
   3  -1  -1  598.84   32.90
  -3  -1   1  592.34   32.50
   3   1   1  626.04   32.80
  -3   1  -1  632.04   33.50
  -3  -1   1  612.94   32.90
   3  -1  -1  555.94   33.00
   3  -1  -1  588.14   33.50
  -3  -1   1  608.64   33.00
  -3  -1   1  598.94   33.10
   3   1   1  639.64   33.00
  -3  -1   1  525.25   33.20
  -3   1  -1  618.44   32.80
   3   1   1  650.23   33.80
  -3   1  -1  648.04   33.10
  -3  -1   1  588.04   33.10
   4   1  -1  133.99    8.70
  -4   1   1  117.39    9.10
   4  -1   1  124.29    8.80
   4  -1   1  147.29    8.90
  -4   1   1  130.79    9.10
   4  -1   1  138.99    9.40
  -4   1   1  115.49    8.80
  -4   1   1  135.59    8.80
  -4  -1  -1  131.69    9.50
   4   1  -1  124.89    9.10
  -4  -1  -1  127.19    8.90
  -4   1   1  115.89    8.80
   4   1  -1  129.69    9.50
  -4  -1  -1  142.29    9.30
   4  -1   1  120.49    9.50
  -4  -1  -1  118.39    9.00
  -4   1   1  124.99    9.30
   4   1  -1  144.19    9.00
  -4  -1  -1  115.59    8.50
   4  -1  -1  105.09    7.60
  -4  -1   1  102.29    7.80
   4  -1  -1  105.09    7.50
  -4   1  -1  115.69    8.50
   4  -1  -1   98.39    7.80
  -4  -1   1  104.59    7.90
   4   1   1  101.29    7.80
  -4   1  -1  105.09    8.00
  -4   1  -1  120.39    8.20
   4   1   1  100.69    8.10
   4  -1  -1  114.99    8.50
  -4  -1   1  105.69    7.70
  -4  -1   1  104.49    7.80
   4   1   1   96.89    7.50
  -4   1  -1  101.39    7.70
  -4  -1   1  121.39    8.60
  -4   1  -1  113.89    7.70
   4   1   1  107.79    7.60
  -5  -1  -1   18.00    3.10
  -5   1   1   23.80    4.20
   5   1  -1   13.30    2.70
  -5  -1  -1   13.70    3.30
   5  -1   1   16.40    3.10
   5  -1   1   16.50    3.70
   5   1  -1   12.10    3.10
  -5  -1  -1   19.80    3.60
   5   1  -1   16.20    3.20
   5   1  -1   13.30    3.20
  -5  -1  -1   14.60    3.50
  -5   1   1   18.90    3.80
   5   1  -1    9.90    2.70
  -5   1   1   19.70    3.30
  -5  -1  -1   14.40    3.10
   5  -1   1   12.50    3.10
   5  -1   1   11.90    2.80
  -5   1   1   17.50    3.40
  -5   1   1   20.50    3.60
  -5   1   1   22.70    3.70
   5  -1  -1   24.80    3.60
  -5  -1   1   18.20    3.30
  -5   1  -1   16.50    3.60
   5  -1  -1   18.30    3.70
   5   1   1   21.90    3.60
  -5   1  -1   19.20    3.30
   5  -1  -1   19.20    3.40
   5   1   1   23.70    3.80
  -5   1  -1   20.80    3.70
  -5  -1   1   18.90    3.60
   5   1   1   22.20    4.00
  -5  -1   1   17.60    3.50
   5   1   1   15.90    3.10
   5   1   1   15.70    3.50
  -5  -1   1   19.60    4.10
   5  -1  -1   21.20    4.00
  -5   1  -1   19.80    3.70
  -5  -1   1   14.60    3.30
   5  -1  -1   25.30    4.00
  -5   1  -1   14.40    3.70
  -6   1   1   67.69    6.80
   6  -1   1   65.69    6.50
  -6  -1  -1   62.39    6.40
   6  -1   1   71.09    7.30
   6   1  -1   75.89    7.10
   6  -1   1   72.69    6.90
   6   1  -1   52.69    6.70
   6   1  -1   66.69    6.40
  -6  -1  -1   61.19    6.60
  -6  -1  -1   63.29    6.90
  -6   1   1   75.59    7.00
  -6   1   1   69.99    6.50
  -6   1   1   68.79    7.20
  -6   1   1   58.79    6.40
   6   1  -1   68.69    6.50
   6  -1   1   79.89    7.00
   6  -1   1   77.19    7.80
  -6  -1  -1   70.59    7.30
  -6   1   1   64.19    7.20
   6   1  -1   62.19    7.10
   6  -1  -1   73.99    7.10
   6   1   1   80.09    8.00
  -6   1  -1   77.69    7.60
  -6  -1   1   90.09    8.10
  -6  -1   1   87.69    7.80
  -6   1  -1   73.99    7.80
  -6   1  -1   85.79    7.40
   6  -1  -1   84.79    8.20
  -6  -1   1   86.59    7.90
   6   1   1   83.19    7.60
   6   1   1   84.19    7.50
   6   1   1   88.49    8.20
   6  -1  -1   92.99    8.00
   6  -1  -1   79.29    7.40
   6   1   1   79.99    7.60
   6  -1  -1   79.09    8.00
  -6  -1   1   83.99    7.40
  -6   1  -1   87.69    8.70
  -6   1  -1   99.69    8.10
   7  -1   1  669.33   44.10
  -7   1   1  851.51   46.10
   7  -1   1  819.22   44.60
   7   1  -1  784.22   44.30
  -7   1   1  786.62   45.20
   7   1  -1  765.42   44.50
  -7   1   1  792.62   44.80
  -7  -1  -1  754.02   45.20
  -7   1   1  792.12   44.90
   7   1  -1  808.72   45.10
  -7   1   1  774.52   44.10
  -7  -1  -1  728.33   44.90
  -7  -1  -1  840.52   45.00
  -7  -1  -1  817.62   44.50
   7  -1   1  785.22   45.20
  -7   1   1  787.82   45.00
   7  -1   1  748.33   44.60
   7   1  -1  792.02   45.90
   7   1  -1  813.02   45.30
  -7  -1   1  701.23   42.60
   7   1   1  718.63   42.80
  -7  -1   1  798.62   43.30
  -7   1  -1  794.92   44.20
  -7   1  -1  727.33   42.60
  -7  -1   1  731.43   42.70
  -7  -1   1  760.62   42.40
   7   1   1  695.03   43.50
  -7   1  -1  602.24   41.90
   7  -1  -1  712.33   41.90
   7   1   1  743.93   42.90
   7  -1  -1  808.22   42.80
  -7   1  -1  747.33   43.20
   7   1   1  774.32   42.20
  -7   1  -1  744.23   42.10
   7  -1  -1  723.43   43.10
   7   1   1  778.22   42.60
   7  -1  -1  733.83   44.30
  -7  -1   1  781.02   43.00
   7  -1  -1  804.82   43.00
   8  -1   1   68.69    7.40
   8   1  -1   70.89    7.90
   8  -1   1   62.09    7.30
  -8   1   1   66.09    7.70
  -8   1   1   66.39    7.80
   8   1  -1   78.79    8.70
   8  -1   1   87.69    8.20
   8  -1   1   65.09    8.40
  -8   1   1   74.99    8.50
   8  -1   1   79.19    8.60
  -8  -1  -1   84.89    9.00
   8   1  -1   72.89    7.90
   8   1  -1   64.99    8.30
  -8   1   1   65.29    7.80
  -8  -1  -1   66.89    7.70
  -8  -1  -1   90.99    9.00
  -8  -1  -1   70.99    7.50
  -8   1  -1   69.39    8.40
   8  -1  -1   77.59    9.40
   8   1   1   88.79    9.70
   8   1   1   96.59    9.60
   8  -1  -1   81.89    8.40
  -8   1  -1   78.19    8.50
   8   1   1   89.29    8.90
   8   1   1  105.89    9.30
  -8  -1   1   74.79    8.60
   8  -1  -1   90.39    8.80
   8  -1  -1   77.89    8.10
  -8  -1   1   78.49    8.20
  -8   1  -1   96.49    9.80
  -8  -1   1   94.19    9.40
   8  -1  -1   75.99    9.10
  -8  -1   1   85.59    9.00
  -8   1  -1   73.49    8.40
  -8  -1   1   88.89    8.90
   9  -1   1  257.97   20.30
   9   1  -1  254.77   19.90
   9  -1   1  274.47   19.10
  -9   1   1  261.87   19.70
  -9   1   1  235.28   19.20
  -9  -1  -1  246.78   19.30
   9   1  -1  245.78   19.80
   9   1  -1  281.47   19.80
  -9  -1  -1  275.57   19.60
   9  -1   1  271.87   20.00
   9  -1   1  251.37   18.80
  -9   1   1  251.07   18.90
  -9  -1  -1  264.87   19.00
   9   1  -1  297.07   19.60
  -9   1  -1  246.08   17.70
  -9  -1   1  204.58   17.10
  -9   1  -1  229.78   17.60
  -9  -1   1  225.28   17.40
   9   1   1  245.88   17.60
   9   1   1  213.58   18.30
  -9  -1   1  253.47   17.50
  -9   1  -1  221.18   17.00
   9  -1  -1  227.38   17.90
   9  -1  -1  215.48   18.50
   9  -1  -1  196.98   16.90
   9   1   1  235.18   17.40
   9  -1  -1  222.58   17.30
  -9   1  -1  225.28   17.90
   9   1   1  249.28   18.30
  -9  -1   1  202.68   17.20
  10  -1   1   40.50    7.20
 -10  -1  -1   45.60    8.30
  10  -1   1   32.40    7.90
 -10  -1  -1   46.20    8.40
  10   1  -1   36.80    8.20
 -10   1   1   22.20    6.60
 -10  -1  -1   40.30    7.80
 -10  -1  -1   29.10    6.50
 -10   1   1   21.10    6.10
  10  -1   1   39.30    8.20
  10  -1   1   48.20    8.10
  10  -1  -1   25.50    6.90
  10  -1  -1   27.90    6.20
  10  -1  -1   35.60    6.90
 -10  -1   1   24.00    6.30
  10   1   1   34.40    8.00
 -10   1  -1   39.80    7.70
 -10  -1   1   41.10    7.80
 -10  -1   1   25.20    6.30
  10   1   1   40.10    7.20
  10  -1  -1   35.30    8.00
 -10   1  -1   25.30    6.50
 -10  -1   1   25.10    6.30
 -10   1  -1   40.30    7.80
 -11  -1  -1   19.60    6.00
  11  -1   1   22.30    6.80
  11   1  -1   19.90    7.10
  11  -1   1   15.10    5.60
 -11  -1  -1   20.70    6.30
 -11  -1  -1   22.90    6.50
  11   1  -1   26.00    6.40
  11  -1   1   20.60    6.80
 -11   1   1   29.90    7.50
 -11   1   1   35.10    8.00
 -11  -1  -1   15.60    6.00
 -11  -1   1   21.00    6.40
 -11   1  -1   17.20    6.40
  11  -1  -1   32.10    7.20
 -11   1  -1   27.50    7.60
 -11  -1   1   22.80    6.80
  11  -1  -1   29.10    6.80
  11   1   1   38.20    8.70
 -11  -1   1   23.10    7.30
  11  -1  -1   18.50    6.50
  11   1   1   31.30    7.00
 -12   1   1    5.60    6.30
  12   1  -1   26.30    7.30
  12  -1   1   24.30    8.20
  12   1  -1   24.80    8.60
 -12  -1  -1   26.50    7.10
 -12  -1  -1   34.20    8.40
 -12  -1  -1   22.70    7.40
 -12   1   1   18.50    7.90
  12  -1   1   19.70    6.50
  12  -1  -1   25.70    7.00
 -12  -1   1   25.30    7.20
  12   1   1   18.40    7.70
  12  -1  -1   36.60    9.10
  12   1   1   24.40    7.00
 -12   1  -1   32.60    8.70
 -12   1  -1   23.80    7.90
 -12  -1   1   29.20    8.50
  13  -1   1    0.40    5.30
 -13  -1  -1   21.00    7.40
 -13   1   1   16.00    7.10
  13  -1   1    0.20    4.10
  13   1  -1    3.40    4.50
 -13   1   1   11.30    6.70
  13   1  -1   -3.30    6.10
 -13  -1  -1    1.00    5.00
  13  -1  -1    9.50    5.90
  13   1   1    0.30    3.90
 -13   1  -1   13.60    7.00
  13   1   1    2.70    5.60
 -13  -1   1   13.50    6.10
 -13  -1   1    0.40    4.70
 -13   1  -1    5.50    5.70
  13  -1  -1   -1.40    3.70
  14   1  -1   18.00    7.20
 -14   1   1   -1.00    6.40
  14  -1   1   24.80    8.20
 -14  -1  -1   27.50    8.50
  14   1  -1   17.50    9.10
  14  -1   1   11.40    7.70
 -14   1   1   12.80    7.60
 -14   1  -1   -0.20    7.00
 -14  -1   1   -4.10    5.50
  14   1   1   27.40    9.60
  14   1   1    5.90    5.50
 -14   1  -1   28.50    9.10
  14  -1  -1   12.20    6.50
  14  -1  -1   25.70    9.90
  15   1  -1   11.60    7.00
  15  -1   1   11.30    6.90
  15  -1  -1   15.50    7.30
  15   1   1   10.60    6.70
   0   2  -1 2980.20  144.89
   0  -2  -1 2590.64  143.69
   0   2   1 2856.91  144.69
  -1  -2  -1 1021.70   50.99
  -1   2   1  987.90   50.89
   1   2  -1 1009.90   51.79
   1  -2   1  978.10   50.79
   1  -2   1 1051.19   50.89
  -1  -2  -1 1080.29   51.09
   1  -2   1  994.40   50.99
   1  -2   1  882.61   50.79
  -1   2   1  857.81   51.29
   1  -2  -1  867.61   50.29
   1  -2  -1  988.90   50.29
  -1  -2   1  994.20   50.09
  -1  -2   1 1011.30   50.19
   1  -2  -1  984.30   50.19
   2   2  -1 1105.99   56.39
  -2   2   1 1041.10   56.39
   2  -2   1 1069.49   56.59
   2  -2   1 1071.39   56.09
   2   2  -1 1093.39   56.39
  -2  -2  -1 1099.39   56.39
  -2  -2  -1 1102.39   56.29
   2  -2   1 1007.60   55.89
   2  -2   1 1068.59   56.29
  -2   2   1 1111.49   56.59
  -2  -2   1 1186.48   56.89
   2  -2  -1 1059.19   57.19
  -2  -2   1 1072.79   56.39
  -2  -2   1 1043.10   57.09
   2  -2  -1 1180.08   56.99
   2   2   1 1120.09   56.99
  -2   2  -1 1046.80   56.79
   2  -2  -1 1047.20   56.69
  -2  -2   1 1030.90   56.59
   3  -2   1  223.78   13.70
   3  -2   1  242.58   13.60
   3   2  -1  233.48   14.00
  -3  -2  -1  247.98   14.40
  -3   2   1  220.98   13.80
  -3   2   1  211.08   14.00
  -3   2   1  213.58   14.00
  -3  -2  -1  244.58   13.90
   3  -2   1  241.28   13.30
   3   2  -1  241.78   14.00
  -3   2   1  234.68   13.60
  -3   2   1  244.78   14.00
  -3  -2  -1  239.18   14.00
  -3  -2  -1  242.28   14.00
   3  -2   1  207.98   13.90
   3  -2   1  257.37   14.50
  -3  -2  -1  208.88   13.60
  -3  -2  -1  252.67   13.50
  -3   2  -1  221.78   13.20
  -3  -2   1  225.58   13.00
  -3  -2   1  228.28   13.30
  -3   2  -1  187.48   12.40
   3  -2  -1  204.88   12.90
  -3   2  -1  226.88   13.00
  -3  -2   1  228.38   12.90
   3  -2  -1  205.58   12.60
   3  -2  -1  215.08   13.40
  -3  -2   1  218.38   12.90
  -3   2  -1  199.48   12.80
  -3  -2   1  221.38   12.70
  -3  -2   1  217.58   12.30
   3  -2  -1  231.38   13.00
   3   2   1  186.68   12.70
   3   2   1  218.58   13.00
  -4   2   1  145.99    9.20
  -4  -2  -1  125.59    9.00
   4   2  -1  136.29    9.10
   4  -2   1  145.19   10.00
   4   2  -1  136.89    9.00
  -4   2   1  127.99    9.40
  -4   2   1  133.99    9.50
   4  -2   1  141.89    9.30
  -4  -2  -1  147.99    9.60
  -4  -2  -1  137.29    9.40
  -4  -2  -1  135.89   10.00
   4  -2   1  131.79    8.70
   4   2  -1  137.59    9.60
  -4  -2  -1  129.99    9.20
  -4   2   1  139.39    9.80
   4  -2   1  123.79    9.40
  -4  -2  -1  121.99    8.70
   4  -2   1  138.19    9.10
  -4   2   1  136.89    9.80
   4  -2  -1  150.98    9.10
  -4  -2   1  124.89    9.20
   4  -2  -1  136.69    9.40
   4  -2  -1  140.49   10.20
  -4   2  -1  151.98    9.70
  -4  -2   1  144.29    9.70
   4   2   1  141.69    9.60
  -4   2  -1  137.49    9.90
  -4  -2   1  122.39    9.80
   4  -2  -1  143.09    9.90
   4  -2  -1  149.99    9.60
   4   2   1  139.79    9.30
  -4  -2   1  133.39    9.60
  -4   2  -1  148.19    9.40
  -4  -2   1  142.39    8.90
  -4   2  -1  148.19    9.70
  -4  -2   1  132.29    9.50
  -5   2   1   55.29    6.20
  -5  -2  -1   59.59    6.20
  -5   2   1   56.79    6.30
  -5  -2  -1   64.19    5.70
   5   2  -1   65.69    6.00
   5  -2   1   72.39    6.60
   5   2  -1   70.89    6.40
   5  -2   1   59.59    5.80
  -5   2   1   65.29    6.00
  -5  -2  -1   59.99    5.80
  -5   2   1   72.49    6.50
  -5  -2  -1   59.59    5.30
   5   2  -1   86.89    6.30
   5   2  -1   69.39    6.40
   5  -2   1   68.89    6.60
  -5   2   1   65.29    5.70
  -5  -2  -1   58.09    6.00
   5  -2   1   61.29    5.60
   5   2  -1   62.59    6.00
   5  -2  -1   58.29    5.90
  -5   2  -1   65.59    5.90
  -5   2  -1   72.69    6.40
  -5  -2   1   66.59    6.40
   5   2   1   68.99    6.50
   5   2   1   76.69    6.50
  -5   2  -1   78.29    7.00
   5   2   1   52.49    6.10
   5   2   1   64.19    6.10
   5  -2  -1   72.69    6.60
  -5   2  -1   76.39    6.80
   5  -2  -1   69.99    6.00
   5   2   1   65.89    5.90
  -5  -2   1   82.09    5.90
   5  -2  -1   57.49    6.50
  -5  -2   1   67.79    6.40
  -5  -2   1   70.59    6.60
  -5  -2   1   68.49    6.10
  -5   2  -1   67.49    6.20
  -6   2   1  149.09   12.00
   6  -2   1  133.49   12.20
  -6  -2  -1  146.69   11.90
   6   2  -1  140.19   11.30
   6  -2   1  150.18   11.20
  -6   2   1  168.58   12.10
  -6   2   1  160.58   11.30
   6   2  -1  167.28   12.30
   6   2  -1  188.98   12.50
  -6   2   1  159.88   11.90
  -6  -2  -1  161.98   11.70
   6   2  -1  161.58   11.30
   6  -2   1  157.68   11.90
   6  -2   1  158.58   11.70
  -6   2   1  174.28   12.70
  -6  -2  -1  168.28   11.50
  -6  -2  -1  164.28   12.00
   6   2  -1  136.49   11.40
   6   2  -1  168.38   12.10
   6  -2   1  160.08   11.60
  -6  -2   1  155.28   11.60
   6  -2  -1  174.78   11.70
   6  -2  -1  175.08   12.20
   6  -2  -1  159.78   12.40
  -6   2  -1  162.18   12.40
   6   2   1  176.88   12.30
   6   2   1  160.58   12.60
   6   2   1  144.89   11.50
   6   2   1  164.08   12.20
   6  -2  -1  172.68   12.00
  -6   2  -1  163.08   12.00
   6   2   1  178.08   11.70
  -6   2  -1  164.58   12.10
  -6  -2   1  171.48   12.10
  -6   2  -1  126.49   11.40
  -6   2  -1  176.98   11.70
   6  -2  -1  154.88   12.50
  -6  -2   1  165.28   12.10
  -6   2  -1  150.68   12.40
  -6  -2   1  179.18   12.40
   7  -2   1  218.28   14.50
   7  -2   1  217.18   15.20
  -7  -2  -1  183.48   14.60
  -7   2   1  190.48   14.80
  -7   2   1  189.88   14.40
   7   2  -1  208.28   15.20
   7   2  -1  196.08   14.60
   7  -2   1  212.18   14.40
  -7   2   1  213.48   14.70
  -7  -2  -1  158.68   13.40
   7   2  -1  216.58   14.70
  -7   2   1  191.48   14.50
   7  -2   1  230.38   16.40
   7  -2   1  187.38   14.20
  -7  -2  -1  179.58   14.30
   7   2  -1  207.48   15.00
   7   2  -1  201.88   14.50
  -7  -2  -1  185.68   14.10
   7  -2  -1  187.58   13.40
  -7   2  -1  205.78   14.30
   7  -2  -1  179.88   14.10
  -7  -2   1  192.98   14.10
   7   2   1  194.88   14.30
   7  -2  -1  163.28   13.30
   7   2   1  186.58   14.60
  -7  -2   1  221.88   14.10
   7   2   1  204.58   14.10
  -7  -2   1  190.98   14.10
  -7  -2   1  177.88   13.90
  -7   2  -1  205.88   14.70
  -7   2  -1  205.68   14.20
   7  -2  -1  151.08   13.30
   7   2   1  155.68   13.30
   7   2   1  157.68   13.50
  -7   2  -1  224.98   14.50
  -7   2  -1  193.48   14.10
   7  -2  -1  185.68   14.70
   8   2  -1  597.04   34.90
   8  -2   1  595.04   34.70
  -8   2   1  580.04   34.50
   8   2  -1  614.44   35.20
   8   2  -1  521.75   35.20
   8  -2   1  608.34   36.80
  -8  -2  -1  579.04   34.90
  -8  -2  -1  533.25   34.70
  -8  -2  -1  535.85   33.80
  -8  -2  -1  476.35   33.90
   8   2  -1  620.84   35.50
   8  -2   1  579.54   34.40
   8   2  -1  622.44   34.70
   8  -2   1  611.24   35.50
  -8   2   1  516.55   34.50
  -8   2   1  540.45   34.80
   8  -2   1  584.54   34.30
   8   2   1  499.15   35.00
   8   2   1  558.04   34.60
   8   2   1  514.65   34.20
   8   2   1  535.15   34.70
   8   2   1  541.05   34.60
  -8   2  -1  541.25   35.10
  -8  -2   1  636.54   34.50
   8  -2  -1  577.44   34.60
  -8  -2   1  652.83   35.20
   8  -2  -1  574.84   36.50
   8  -2  -1  567.24   34.30
  -8   2  -1  610.84   34.60
  -8  -2   1  559.34   34.60
   8  -2  -1  599.14   35.60
  -8   2  -1  556.34   34.40
   8  -2  -1  568.24   33.90
  -8   2  -1  553.44   34.30
  -8  -2   1  593.34   35.00
  -8  -2   1  603.84   35.10
   9   2  -1   44.00    7.60
  -9   2   1   42.50    8.00
  -9  -2  -1   66.99    9.00
   9   2  -1   44.70    8.40
   9  -2   1   67.89   10.00
   9  -2   1   59.89    8.50
   9   2  -1   55.09    8.10
   9  -2   1   66.79    7.70
   9  -2   1   53.29    8.10
  -9  -2  -1   57.69    8.80
  -9  -2  -1   58.89    8.00
  -9   2   1   50.79    8.70
  -9  -2  -1   51.39    8.40
  -9   2  -1   63.39    9.30
  -9  -2   1   61.99    9.20
   9  -2  -1   44.80    7.80
  -9  -2   1   32.10    6.40
   9  -2  -1   44.30    8.30
  -9  -2   1   65.69    9.30
   9  -2  -1   44.40    7.60
  -9  -2   1   57.59    8.40
  -9   2  -1   63.39    9.80
  -9   2  -1   62.79    8.00
  -9  -2   1   52.29    8.50
   9   2   1   66.49    7.60
   9  -2  -1   58.29    9.70
   9   2   1   65.49    9.80
 -10   2   1  178.78   15.90
  10   2  -1  165.88   15.70
 -10   2   1  186.68   16.00
  10  -2   1  162.88   14.90
 -10  -2  -1  174.28   15.60
 -10  -2  -1  187.38   15.50
  10  -2   1  173.38   15.90
  10  -2   1  192.78   15.20
  10  -2   1  203.98   17.40
  10   2  -1  180.08   15.60
 -10  -2  -1  161.08   15.10
 -10  -2  -1  174.48   15.40
 -10  -2   1  188.08   15.30
  10   2   1  151.38   14.50
 -10  -2   1  182.58   15.40
 -10   2  -1  175.58   15.70
 -10  -2   1  178.68   15.60
 -10  -2   1  174.28   15.80
  10   2   1  181.38   15.90
  10  -2  -1  207.38   15.80
 -10   2  -1  163.38   15.50
  10  -2  -1  185.08   16.50
  10  -2  -1  194.58   15.80
  10  -2  -1  154.98   16.40
 -11  -2  -1  112.09   12.00
 -11  -2  -1  115.89   12.60
 -11  -2  -1  112.39   11.90
 -11   2   1   94.19   11.70
  11  -2   1  125.09   12.60
  11  -2   1   82.09   13.10
  11   2  -1   87.99   13.30
 -11  -2  -1   93.49   11.30
  11  -2   1   83.19   10.40
  11   2  -1   85.99   10.90
 -11   2   1  104.19   12.20
 -11  -2   1   87.19   13.00
  11  -2  -1   96.89   11.10
 -11  -2   1   87.49   11.30
  11   2   1   87.79   12.90
 -11   2  -1   96.79   11.40
 -11  -2   1   82.59   11.70
  11  -2  -1   76.29   11.10
  11  -2  -1   82.69   13.00
 -11   2  -1   88.09   12.90
  11   2   1   78.89   11.40
  12  -2   1    0.70    3.90
 -12  -2  -1    6.40    4.60
 -12  -2  -1   -3.00    4.00
 -12   2   1   -1.30    4.70
 -12   2   1    3.50    4.80
  12   2  -1    7.70    5.70
 -12  -2  -1    0.70    3.80
  12  -2   1    3.20    4.80
  12  -2   1    1.40    5.30
 -12  -2  -1    2.40    4.10
  12   2  -1    0.20    4.00
 -12   2  -1    3.40    5.20
  12   2   1    3.90    4.00
 -12  -2   1   -4.10    4.00
  12  -2  -1    1.80    3.90
  12   2   1    6.10    5.50
 -12   2  -1   -3.10    4.00
 -12  -2   1    3.00    4.20
 -12  -2   1    6.00    5.50
  12  -2  -1    1.70    4.90
  13  -2   1   29.20    8.90
 -13   2   1   39.10    9.80
  13   2  -1   35.40    8.40
  13  -2   1   23.90    7.30
  13   2  -1   31.60    9.50
 -13   2   1   34.90    9.10
 -13  -2  -1   25.10    8.50
  13  -2  -1   17.10    8.50
 -13   2  -1   37.20    9.40
 -13   2  -1   36.20    9.70
  13  -2  -1   17.50    6.50
 -13  -2   1   35.80    8.80
  13   2   1   16.40    6.80
  13   2   1   37.00    9.90
 -14  -2  -1    5.30    5.20
 -14   2   1   10.90    7.20
  14   2  -1   -0.50    4.30
  14   2  -1    4.60    6.40
 -14   2   1    6.00    5.90
  14  -2   1    1.30    4.60
  14  -2   1    1.00    6.20
  14   2   1    1.60    5.00
  14   2   1   -0.50    6.50
 -14   2  -1   10.20    7.00
  14  -2  -1    8.50    5.90
  14  -2  -1   -7.80    5.30
 -14   2  -1    1.70    5.20
 -14  -2   1   -2.60    4.90
  15   2  -1   -4.50    4.40
  15   2   1   -1.20    4.80
   0  -3  -1 1890.51  103.29
   0   3   1 2055.09  104.69
   0   3  -1 2099.99  104.89
  -1  -3  -1  196.78   10.30
  -1   3   1  155.78   11.10
  -1   3   1  180.68   10.40
  -1  -3  -1  201.48   10.20
   1   3  -1  178.68   11.50
   1  -3   1  187.18   10.20
  -1  -3  -1  194.18   10.10
  -1  -3  -1  199.08   11.20
   1  -3   1  194.18   10.00
   1  -3   1  172.68   10.00
  -1  -3   1  184.08   10.30
   1  -3  -1  175.48    9.80
   1   3   1  190.48   11.20
  -1  -3   1  182.48    9.60
  -1  -3   1  182.28    9.40
   1  -3  -1  148.99    9.50
  -1   3  -1  175.98   11.00
  -1  -3   1  179.98    9.40
   1  -3  -1  176.18    9.70
  -2   3   1  554.74   30.30
  -2  -3  -1  599.04   30.00
   2   3  -1  581.54   30.00
  -2   3   1  552.44   30.10
  -2   3   1  521.85   29.90
   2  -3   1  570.84   30.00
   2  -3   1  563.84   30.20
   2  -3   1  582.84   30.10
  -2  -3  -1  562.84   30.10
   2   3  -1  575.04   31.20
  -2  -3  -1  560.64   30.00
   2  -3   1  542.85   30.00
  -2  -3   1  560.24   32.20
  -2  -3   1  637.94   32.30
  -2   3  -1  610.84   31.70
   2   3   1  533.95   31.90
  -2  -3   1  607.64   31.90
  -2  -3   1  621.44   32.00
   2  -3  -1  599.64   32.30
   2  -3  -1  648.84   32.20
   2  -3  -1  591.54   32.10
  -2  -3   1  598.24   31.80
  -2   3  -1  613.54   32.00
   3   3  -1 1206.38   66.59
  -3   3   1 1222.98   66.69
  -3  -3  -1 1335.97   66.59
   3  -3   1 1242.58   65.99
  -3  -3  -1 1304.57   66.89
  -3  -3  -1 1296.97   66.69
   3  -3   1 1254.57   66.39
   3  -3   1 1236.78   66.49
   3  -3   1 1143.19   66.69
  -3  -3  -1 1179.48   66.59
   3  -3   1 1369.36   67.39
  -3  -3  -1 1389.96   67.49
  -3  -3  -1 1295.97   66.09
  -3   3   1 1242.08   66.89
  -3  -3   1 1232.48   65.29
  -3  -3   1 1143.69   64.49
   3  -3  -1 1271.07   65.79
  -3   3  -1 1269.77   65.19
   3  -3  -1 1254.07   65.29
   3  -3  -1 1190.08   65.39
  -3  -3   1 1125.69   64.89
  -3   3  -1 1280.37   65.19
  -3  -3   1 1356.26   65.99
   3   3   1 1291.57   65.29
  -3  -3   1 1214.48   65.09
   3  -3  -1 1217.88   64.99
  -3  -3   1 1249.88   65.19
  -4   3   1  172.18   11.50
  -4  -3  -1  158.18   11.10
  -4  -3  -1  162.68   11.50
  -4   3   1  186.58   11.80
  -4   3   1  188.38   12.00
   4  -3   1  181.78   11.50
  -4  -3  -1  151.38   11.30
   4  -3   1  193.28   12.00
  -4  -3  -1  171.68   10.90
   4   3  -1  173.38   11.60
   4  -3   1  179.78   12.10
  -4  -3  -1  176.18   11.40
  -4   3   1  177.08   11.50
   4   3  -1  195.58   11.60
   4   3  -1  176.78   11.60
   4  -3   1  169.48   10.80
   4  -3   1  189.08   11.30
   4  -3  -1  153.58   10.80
  -4  -3   1  183.48   11.20
  -4  -3   1  171.88   10.50
   4   3   1  163.78   11.20
  -4  -3   1  149.88   11.00
   4  -3  -1  174.68   12.00
  -4  -3   1  182.68   11.40
  -4   3  -1  186.18   11.30
   4   3   1  170.98   11.20
  -4   3  -1  179.68   11.30
  -4   3  -1  149.69   11.20
   4  -3  -1  186.38   11.60
  -4   3  -1  170.98   11.20
   4  -3  -1  163.08   11.00
  -4  -3   1  180.18   11.30
  -5  -3  -1   97.19    8.00
   5   3  -1  107.39    8.30
   5   3  -1   96.09    8.00
   5  -3   1   99.99    7.30
   5  -3   1  107.49    8.50
   5  -3   1  100.59    7.60
  -5  -3  -1  100.79    7.90
  -5   3   1   92.79    7.40
  -5  -3  -1   98.99    7.40
   5   3  -1  106.59    8.00
  -5   3   1   93.79    8.40
  -5   3   1   89.79    7.80
   5   3  -1  108.29    8.40
  -5  -3  -1   99.69    7.70
  -5   3   1   99.39    8.10
   5   3  -1   97.39    7.90
  -5   3   1  101.49    8.40
   5   3  -1   88.39    7.30
  -5  -3  -1   95.79    8.10
   5  -3   1   96.79    7.80
   5  -3   1   98.79    8.50
   5  -3  -1   90.69    7.40
  -5  -3   1   94.49    7.90
   5   3   1   94.49    7.30
  -5  -3   1   85.79    7.50
   5   3   1   82.59    7.40
   5   3   1   91.89    7.60
  -5   3  -1   81.59    7.40
   5  -3  -1   89.99    6.90
  -5   3  -1   96.69    7.90
   5   3   1   89.79    7.60
  -5   3  -1   89.69    7.80
   5   3   1   87.69    7.60
   5  -3  -1   83.49    7.20
  -5   3  -1   88.09    7.10
  -5   3  -1  100.89    7.80
  -5  -3   1  110.19    8.10
   5  -3  -1   90.99    8.10
  -5   3  -1   94.09    7.60
   5  -3  -1   83.89    7.80
  -5  -3   1   98.69    7.60
  -5  -3   1   98.59    6.90
   6   3  -1  316.37   20.00
   6  -3   1  296.07   19.10
  -6   3   1  315.17   18.90
  -6  -3  -1  272.07   18.60
   6   3  -1  286.47   19.00
   6  -3   1  320.47   20.40
  -6  -3  -1  313.17   19.70
   6  -3   1  322.97   19.90
  -6   3   1  261.07   18.90
  -6  -3  -1  315.87   19.60
  -6  -3  -1  311.77   18.50
   6  -3   1  294.77   19.00
  -6   3   1  286.97   19.80
  -6   3   1  338.17   20.40
   6   3  -1  308.37   19.80
  -6  -3  -1  286.57   19.10
   6   3  -1  303.67   19.60
  -6   3   1  299.67   19.50
   6   3  -1  297.07   19.50
   6  -3   1  301.37   18.80
  -6   3   1  320.97   19.60
  -6   3  -1  313.67   20.50
  -6   3  -1  320.97   20.90
  -6  -3   1  317.57   20.30
   6   3   1  344.67   21.00
   6  -3  -1  330.97   20.50
   6   3   1  298.57   20.50
  -6  -3   1  335.17   19.60
   6  -3  -1  336.17   20.30
   6   3   1  322.07   20.70
  -6   3  -1  326.77   21.10
  -6  -3   1  323.57   20.60
  -6  -3   1  350.66   21.20
  -6   3  -1  305.47   20.40
   6  -3  -1  352.96   22.00
  -6  -3   1  331.67   20.70
   6   3   1  329.27   20.90
  -6   3  -1  340.07   20.70
  -6   3  -1  329.37   20.90
   6  -3  -1  335.37   21.20
   7  -3   1  118.59   10.30
  -7   3   1  122.79   11.10
   7  -3   1  118.19   10.00
  -7   3   1  123.49   10.80
   7   3  -1  131.39   10.50
  -7  -3  -1  123.99   10.70
   7   3  -1   91.19   10.20
   7   3  -1  140.89   11.40
  -7  -3  -1  116.29   10.00
   7  -3   1  130.89   10.40
  -7  -3  -1  133.99   11.10
   7   3  -1  155.58   11.20
   7  -3   1  132.89   11.30
   7  -3   1  129.09   11.80
  -7   3   1  119.49   10.40
   7   3  -1  118.59   10.70
  -7  -3  -1  133.49   10.70
  -7  -3   1  109.99   10.50
   7  -3  -1  142.29   12.10
  -7  -3   1  129.59   10.40
  -7   3  -1  123.59   10.60
  -7   3  -1  124.09   11.00
   7   3   1  130.09   11.10
   7   3   1  122.69   10.70
   7  -3  -1  126.49   10.30
   7  -3  -1  141.09   11.10
   7  -3  -1  145.39   11.80
  -7  -3   1  127.99   11.00
   7   3   1  140.09   11.10
  -7   3  -1  135.39   10.80
  -7  -3   1  126.89   10.90
   7   3   1  128.79   10.80
   7  -3  -1  138.39   10.90
  -7   3  -1  126.59   10.60
  -7   3  -1  109.79   10.40
   8   3  -1  302.07   20.80
   8  -3   1  302.47   19.80
   8  -3   1  330.77   22.40
  -8  -3  -1  231.38   19.80
  -8  -3  -1  277.57   20.00
   8   3  -1  300.47   21.00
  -8   3   1  272.57   20.30
   8   3  -1  298.67   20.20
  -8   3   1  275.97   20.00
   8  -3   1  299.57   20.80
  -8  -3  -1  249.68   19.50
  -8   3   1  318.47   20.50
  -8  -3  -1  295.37   19.70
   8   3  -1  301.37   20.30
   8  -3   1  297.37   20.30
   8  -3   1  335.27   20.40
   8  -3  -1  260.17   18.20
   8   3   1  302.17   19.70
   8   3   1  238.18   18.90
  -8  -3   1  283.67   19.40
   8   3   1  260.87   18.90
   8  -3  -1  244.08   18.30
  -8   3  -1  301.77   19.50
  -8  -3   1  275.17   19.30
   8  -3  -1  277.97   20.40
  -8   3  -1  262.47   19.50
   8  -3  -1  235.88   19.20
   8  -3  -1  259.47   18.80
  -8  -3   1  255.97   19.20
  -8  -3   1  279.77   18.70
  -8  -3   1  317.27   19.70
  -8   3  -1  288.87   19.00
  -9  -3  -1    3.70    3.30
  -9   3   1   10.50    4.30
  -9  -3  -1   -0.80    2.40
   9   3  -1   -2.50    2.40
   9  -3   1    3.50    2.90
  -9  -3  -1    2.70    3.50
  -9  -3  -1    3.40    3.00
   9  -3   1    2.80    2.90
   9  -3   1    0.20    3.50
   9  -3   1    2.20    3.10
  -9   3   1    4.10    3.70
   9   3  -1    1.20    3.30
  -9   3  -1    4.10    3.40
   9   3   1    4.50    3.60
  -9  -3   1    4.30    3.20
  -9  -3   1   -1.20    2.90
   9  -3  -1   -0.30    2.10
  -9  -3   1    0.50    3.30
   9  -3  -1    7.30    3.80
   9  -3  -1    0.20    3.00
  -9   3  -1    3.40    3.50
   9   3   1    3.00    3.40
   9  -3  -1   -0.30    3.20
  -9  -3   1    2.20    3.60
  -9  -3   1   -3.80    2.10
 -10  -3  -1  289.37   21.10
 -10   3   1  251.97   20.10
  10  -3   1  258.17   19.70
  10  -3   1  280.77   20.50
 -10  -3  -1  282.97   20.50
 -10  -3  -1  293.97   21.10
 -10   3   1  283.17   21.40
  10   3  -1  240.68   20.10
  10   3  -1  256.07   20.80
  10  -3   1  282.27   21.40
  10  -3  -1  254.07   20.40
  10   3   1  300.27   21.70
 -10  -3   1  293.47   21.40
  10  -3  -1  284.27   21.60
  10   3   1  277.37   20.70
 -10   3  -1  278.37   21.10
  10  -3  -1  260.67   20.10
 -10  -3   1  245.08   20.40
 -10  -3   1  271.77   20.80
 -10   3  -1  293.07   21.60
 -10  -3   1  272.17   20.50
  11  -3   1    5.80    4.30
  11  -3   1    2.60    3.80
  11   3  -1    1.80    3.20
 -11  -3  -1    5.90    4.60
  11   3  -1    1.60    4.30
 -11  -3  -1    3.20    3.80
 -11   3   1   18.40    6.30
 -11   3   1   -0.70    3.40
  11  -3   1    3.00    4.10
 -11  -3  -1    1.50    4.20
  11   3   1    4.10    4.80
 -11  -3   1    3.80    3.80
 -11  -3   1    5.30    3.80
  11  -3  -1   -2.50    3.60
 -11   3  -1   -1.40    3.60
 -11  -3   1   -1.40    2.90
 -11   3  -1    3.70    4.20
  11  -3  -1    0.40    3.80
  11  -3  -1   15.40    4.70
  11   3   1    8.50    4.30
  12   3  -1   24.90    7.10
 -12   3   1   13.80    6.60
 -12  -3  -1   33.70    7.90
  12  -3   1   29.40    8.90
  12   3  -1   37.40    9.40
  12  -3   1   30.80    7.40
 -12   3   1   26.60    7.40
 -12  -3  -1   30.50    8.10
 -12  -3  -1   30.90    8.20
  12  -3   1   39.20    8.90
 -12   3  -1   41.10    9.70
 -12  -3   1   47.40    9.80
  12   3   1   41.50    9.90
  12  -3  -1   41.20   10.10
  12   3   1   28.90    7.90
  12  -3  -1   28.10    7.10
 -12   3  -1   39.10    9.00
 -12  -3   1   32.10    8.20
  12  -3  -1   36.70    8.40
 -13  -3  -1   -0.50    4.70
  13   3  -1   -2.30    3.80
 -13  -3  -1   13.90    5.80
  13   3  -1   -2.70    4.60
  13  -3   1   -1.00    5.40
 -13   3   1    3.10    5.20
 -13   3   1   -3.10    5.00
  13   3   1    0.60    4.30
 -13  -3   1    7.50    5.00
  13   3   1    0.40    5.10
 -13   3  -1    4.00    5.60
  13  -3  -1   -3.00    5.30
 -13   3  -1    1.40    4.20
 -13  -3   1   -1.00    4.90
  14   3  -1   12.50    6.50
 -14   3   1    9.50    7.00
 -14   3   1   11.50    6.50
 -14  -3  -1   23.00    7.70
  14   3  -1    5.90    7.10
  14  -3   1   18.50    9.00
  14   3   1    9.80    7.30
 -14   3  -1    8.60    7.20
  14   3   1    4.90    5.20
 -14   3  -1    2.90    5.40
  14  -3  -1   -0.90    6.90
 -14  -3   1   11.40    6.00
   0  -4  -1 1655.33   86.89
   0   4   1 1729.53   88.89
  -1  -4  -1  899.71   50.59
   1  -4   1  976.90   49.00
  -1  -4  -1  926.81   49.10
  -1  -4  -1 1001.20   49.00
  -1   4   1  983.30   49.20
  -1  -4  -1  935.21   48.90
   1   4  -1  920.31   50.99
  -1   4   1  924.01   50.69
   1   4   1  924.71   50.29
   1  -4  -1  960.20   48.40
  -1  -4   1  935.01   48.20
   1  -4  -1  917.21   48.20
  -1   4  -1  919.11   50.09
   2  -4   1 2266.47  115.49
  -2  -4  -1 2378.76  115.59
  -2  -4  -1 2393.96  115.39
  -2  -4  -1 2237.18  115.29
   2  -4   1 2140.39  115.19
  -2   4   1 2184.48  115.59
  -2  -4  -1 2165.48  116.49
  -2   4   1 2179.18  115.39
  -2   4   1 2170.58  116.49
   2  -4   1 2266.47  115.29
   2   4  -1 2179.88  117.09
   2  -4   1 2240.98  115.39
   2   4   1 2232.58  120.19
  -2  -4   1 2289.77  118.79
  -2  -4   1 2338.57  117.99
   2  -4  -1 2506.75  118.29
   2   4   1 2345.27  118.09
  -2  -4   1 2141.79  118.09
  -2  -4   1 2223.78  117.89
   2  -4  -1 2236.88  118.19
   2  -4  -1 2271.37  118.39
  -2   4  -1 2289.37  117.99
  -3   4   1  156.98   10.20
  -3   4   1  165.18    9.80
   3  -4   1  168.18    9.80
  -3  -4  -1  154.38    9.70
   3   4  -1  161.58    9.80
   3  -4   1  159.08    9.80
   3  -4   1  170.68   10.40
  -3  -4  -1  151.78    9.70
   3  -4   1  157.38   10.20
   3  -4   1  156.08    9.80
  -3   4   1  149.29    9.80
   3   4  -1  145.69   11.00
  -3  -4  -1  154.28    9.90
  -3  -4  -1  141.39    9.60
   3  -4  -1  166.08   10.40
  -3  -4   1  167.38   10.40
  -3   4  -1  177.28   10.60
  -3   4  -1  172.78   10.10
   3  -4  -1  165.38   11.00
  -3  -4   1  170.68   10.50
   3  -4  -1  158.88   10.40
   3   4   1  158.18   10.40
  -3  -4   1  188.68   11.00
   3  -4  -1  171.68   10.80
  -3  -4   1  162.38    9.80
  -3  -4   1  177.28   10.40
   4  -4   1  267.77   16.70
  -4   4   1  285.87   16.50
   4  -4   1  254.57   15.60
   4  -4   1  282.17   16.40
   4   4  -1  253.97   16.30
   4  -4   1  267.07   16.10
  -4   4   1  263.87   16.70
  -4  -4  -1  282.97   16.40
  -4  -4  -1  276.17   16.20
  -4  -4  -1  271.87   16.30
  -4  -4  -1  303.97   16.90
   4   4  -1  225.18   16.00
   4  -4   1  273.67   17.00
  -4  -4  -1  295.97   15.90
   4   4   1  290.37   16.80
   4  -4  -1  291.27   17.20
   4  -4  -1  264.27   17.40
  -4   4  -1  276.67   17.00
  -4  -4   1  273.67   16.00
   4  -4  -1  288.27   16.80
  -4  -4   1  261.57   16.40
  -4  -4   1  278.97   16.60
  -4  -4   1  258.87   16.60
   4  -4  -1  265.07   16.50
  -4   4  -1  283.47   16.60
   4   4   1  285.47   17.00
  -4   4  -1  292.37   16.80
  -4  -4   1  259.67   16.70
   4   4   1  307.07   17.10
   5  -4   1  322.57   19.20
   5  -4   1  319.77   18.90
  -5   4   1  312.07   19.70
  -5  -4  -1  299.87   19.00
   5   4  -1  330.67   19.50
   5  -4   1  337.97   20.40
  -5  -4  -1  329.97   19.60
  -5   4   1  306.97   19.40
  -5  -4  -1  316.37   19.30
   5   4  -1  306.67   18.90
   5   4  -1  292.17   19.30
   5  -4   1  332.17   19.90
  -5   4   1  301.27   19.20
  -5  -4  -1  298.67   18.50
   5   4  -1  324.97   19.50
  -5   4   1  284.87   19.10
  -5   4   1  316.97   20.00
   5  -4   1  335.97   18.70
  -5  -4  -1  328.27   19.40
  -5   4  -1  370.46   20.90
   5  -4  -1  323.37   20.10
   5   4   1  334.37   20.40
   5   4   1  370.56   20.50
  -5  -4   1  345.07   20.40
  -5  -4   1  286.67   20.00
   5   4   1  336.47   20.50
  -5  -4   1  343.67   19.50
   5   4   1  330.97   20.30
  -5   4  -1  330.87   20.30
   5  -4  -1  310.77   20.00
   5  -4  -1  349.87   21.70
  -5   4  -1  342.67   20.70
  -5  -4   1  331.57   20.40
   5  -4  -1  317.67   19.50
  -5   4  -1  338.57   20.20
  -5   4  -1  304.47   20.10
   5  -4  -1  344.77   20.80
  -5  -4   1  337.57   20.20
   6  -4   1   60.69    6.60
   6   4  -1   55.99    5.80
  -6  -4  -1   58.09    6.30
  -6  -4  -1   49.30    5.50
  -6   4   1   56.79    6.40
  -6  -4  -1   54.09    5.90
   6   4  -1   65.29    6.50
   6  -4   1   42.60    5.40
   6  -4   1   46.90    6.10
  -6   4   1   52.89    6.60
  -6  -4  -1   60.69    5.40
   6   4  -1   56.19    6.20
  -6  -4  -1   48.20    5.80
   6   4  -1   62.49    6.50
  -6   4   1   67.39    6.40
   6  -4   1   37.80    5.70
   6  -4   1   47.40    5.40
  -6   4   1   48.00    5.80
   6  -4  -1   67.79    7.10
   6   4   1   47.90    5.80
   6   4   1   54.69    6.00
   6  -4  -1   56.99    5.90
   6   4   1   39.00    6.00
  -6   4  -1   48.50    6.00
  -6  -4   1   54.19    5.60
  -6   4  -1   54.09    5.90
   6  -4  -1   59.09    6.70
  -6  -4   1   62.49    6.30
  -6  -4   1   57.39    6.00
  -6  -4   1   53.99    5.10
  -6   4  -1   42.90    5.90
  -6   4  -1   49.30    6.30
   6   4   1   58.29    6.30
   6  -4  -1   54.59    6.90
  -6  -4   1   44.50    5.90
   6  -4  -1   55.09    5.70
   7   4  -1   70.69    7.20
   7  -4   1   59.09    7.40
  -7  -4  -1   55.69    6.90
   7  -4   1   48.60    5.80
   7  -4   1   66.59    7.60
  -7  -4  -1   49.20    7.20
   7  -4   1   57.09    6.40
  -7   4   1   47.10    7.60
  -7   4   1   56.79    6.40
  -7  -4  -1   53.39    6.00
  -7  -4  -1   41.90    6.40
   7  -4   1   47.80    6.00
   7   4  -1   55.49    6.70
  -7   4   1   56.89    6.70
   7   4  -1   55.29    6.90
   7  -4  -1   51.89    6.20
  -7  -4   1   50.59    6.50
  -7   4  -1   48.20    7.40
  -7   4  -1   49.10    7.20
   7   4   1   49.30    7.10
   7  -4  -1   46.60    6.70
   7   4   1   54.39    6.50
  -7  -4   1   51.79    6.10
  -7   4  -1   65.99    6.90
   7   4   1   43.90    7.00
   7  -4  -1   46.20    7.40
   7  -4  -1   59.89    6.60
   7  -4  -1   50.89    5.90
  -7  -4   1   53.29    6.50
  -7  -4   1   56.19    6.80
   8  -4   1  517.05   31.30
  -8  -4  -1  440.36   29.90
   8   4  -1  501.85   30.70
   8  -4   1  492.55   30.50
  -8  -4  -1  457.75   30.50
  -8  -4  -1  416.96   29.80
  -8   4   1  533.15   31.40
   8  -4   1  455.15   29.80
   8   4  -1  493.55   30.70
  -8   4   1  468.35   30.20
   8   4  -1  547.75   30.90
  -8  -4  -1  497.65   30.00
   8  -4   1  517.95   30.10
  -8   4   1  500.45   31.10
  -8   4  -1  441.36   28.60
  -8   4  -1  393.46   27.60
  -8  -4   1  463.35   28.30
   8   4   1  490.15   28.70
  -8  -4   1  466.75   27.80
  -8   4  -1  479.95   28.60
   8  -4  -1  446.26   27.60
  -8  -4   1  423.76   27.50
   8   4   1  419.16   27.70
  -8  -4   1  380.36   27.30
   8  -4  -1  390.06   28.10
   8  -4  -1  470.45   27.90
   8  -4  -1  464.25   27.50
   8   4   1  414.46   27.80
   9   4  -1   25.90    6.10
  -9  -4  -1   33.90    6.60
   9   4  -1   49.40    8.30
  -9  -4  -1   42.40    7.90
   9  -4   1   28.70    5.90
   9  -4   1   33.30    7.20
  -9   4   1   42.30    7.50
   9  -4   1   46.10    7.40
  -9  -4  -1   29.40    6.00
  -9  -4  -1   56.39    8.50
   9  -4   1   33.80    6.40
  -9   4   1   50.89    8.40
   9  -4  -1   48.70    8.90
   9  -4  -1   52.99    7.90
  -9  -4   1   52.89    8.70
  -9  -4   1   58.99    7.90
   9   4   1   58.69    7.30
   9  -4  -1   54.19    8.00
   9  -4  -1   54.49    7.70
   9   4   1   48.70    8.20
  -9   4  -1   28.20    7.20
  -9  -4   1   45.70    8.30
   9   4   1   45.60    7.40
  -9  -4   1   45.60    8.30
  -9  -4   1   45.70    7.60
  -9   4  -1   36.80    7.40
  10  -4   1   24.90    6.00
  10  -4   1   19.30    6.00
  10  -4   1   25.50    6.20
  10   4  -1   34.70    7.70
 -10   4   1   23.30    6.60
 -10   4   1   28.30    6.70
 -10  -4  -1   21.30    5.70
 -10  -4  -1   37.80    7.00
  10   4  -1   22.50    5.40
 -10  -4  -1   31.40    6.80
  10   4   1   25.10    6.80
 -10  -4   1   21.30    6.40
 -10   4  -1   27.60    6.60
  10  -4  -1   32.90    7.10
 -10  -4   1   21.70    5.70
  10  -4  -1   28.80    7.70
  10  -4  -1   19.70    5.40
 -10  -4   1   29.00    6.70
  10   4   1   25.70    6.00
 -10   4  -1   14.00    5.70
 -10  -4   1   30.80    7.20
 -11  -4  -1   15.30    6.40
 -11  -4  -1   26.40    7.50
  11   4  -1   22.90    6.40
 -11   4   1   28.20    7.90
  11   4  -1   29.60    8.00
  11  -4   1   17.90    5.80
 -11   4   1   31.40    7.50
  11  -4   1   22.10    7.50
 -11  -4  -1   25.00    6.90
 -11  -4   1   26.20    7.40
  11  -4  -1   28.20    7.30
  11  -4  -1   21.30    7.60
  11   4   1   28.90    7.80
 -11   4  -1   27.30    7.00
  11   4   1   33.80    7.30
 -11  -4   1   27.70    7.20
 -11  -4   1   36.70    8.00
 -11   4  -1   23.30    7.20
  12  -4   1   12.50    6.30
 -12  -4  -1    6.00    5.30
 -12   4   1    0.30    4.00
 -12  -4  -1   12.50    5.10
  12   4  -1    1.80    4.80
 -12   4   1   -3.20    4.10
  12   4  -1    8.40    4.90
 -12  -4  -1    8.30    5.60
  12   4   1    1.10    5.40
 -12  -4   1    4.50    4.80
  12   4   1    1.80    3.90
 -12   4  -1    1.40    4.90
 -12  -4   1    4.90    5.00
  12  -4  -1   -3.10    3.70
  12  -4  -1    7.30    6.30
 -12   4  -1    1.40    3.90
 -13  -4  -1   21.70    8.20
  13   4  -1   11.90    6.60
 -13  -4  -1   14.80    7.10
  13  -4   1    8.90    6.90
  13   4  -1   18.00    6.70
  13  -4   1   18.50    7.70
 -13  -4  -1    9.30    6.40
 -13   4   1   14.90    6.80
 -13   4   1   16.80    7.50
 -13   4  -1   22.00    8.30
 -13  -4   1   26.30    8.70
  13   4   1    9.00    7.00
  13   4   1   13.60    6.60
  13  -4  -1   39.10   10.10
  13  -4  -1   13.20    6.40
 -13   4  -1   24.40    7.60
 -13  -4   1   15.70    7.00
  14  -4   1    3.90    6.10
 -14   4   1   11.40    7.50
  14   4  -1    1.90    4.90
 -14  -4  -1    9.70    6.00
  14   4  -1    2.70    6.20
 -14  -4  -1    5.00    6.80
 -14   4   1    5.60    5.50
 -14  -4   1   16.90    6.70
 -14   4  -1   12.50    7.40
 -14  -4   1   16.90    7.30
 -14   4  -1    1.80    5.30
  14   4   1   11.80    7.30
  14  -4  -1    4.90    6.00
  14   4   1    9.60    6.40
   0   5  -1 2070.39  103.89
   0   5   1 1951.30  103.59
   0  -5  -1 1887.21  101.09
  -1   5   1 1257.07   63.39
   1  -5   1 1206.68   63.19
   1   5  -1 1216.68   65.79
  -1   5   1 1222.98   65.49
  -1  -5  -1 1220.88   62.99
  -1  -5  -1 1241.08   63.09
  -1  -5  -1 1225.18   63.39
  -1  -5  -1 1197.38   65.09
   1  -5  -1 1304.57   68.59
   1  -5  -1 1339.97   68.29
  -1   5  -1 1363.86   70.99
   1   5   1 1288.57   71.09
  -1  -5   1 1331.67   68.29
  -2  -5  -1 1435.66   77.49
   2  -5   1 1408.06   75.79
   2  -5   1 1456.05   75.99
  -2  -5  -1 1555.84   75.89
   2  -5   1 1481.95   75.79
  -2   5   1 1350.16   77.49
   2  -5   1 1586.94   75.89
   2   5  -1 1377.66   78.19
  -2  -5  -1 1459.95   76.09
  -2  -5  -1 1509.35   75.89
  -2   5   1 1423.86   76.19
  -2   5   1 1484.55   75.79
   2  -5  -1 1439.56   74.69
  -2  -5   1 1430.26   74.29
   2   5   1 1391.46   76.79
  -2  -5   1 1388.16   74.49
  -2   5  -1 1390.66   76.59
   2  -5  -1 1503.75   74.79
   2  -5  -1 1388.06   74.59
  -2  -5   1 1435.26   75.59
  -2  -5   1 1485.05   74.29
   2   5   1 1479.65   74.19
  -3  -5  -1  624.54   36.10
   3   5  -1  713.93   38.30
   3  -5   1  690.43   36.10
   3   5  -1  695.33   36.40
  -3  -5  -1  614.54   36.00
  -3   5   1  667.73   36.60
   3  -5   1  683.43   36.20
  -3   5   1  676.73   36.60
   3  -5   1  679.13   36.60
  -3  -5  -1  602.64   36.10
   3  -5   1  703.23   36.20
  -3   5   1  683.63   36.20
   3   5  -1  694.93   36.00
   3  -5  -1  727.43   37.20
  -3   5  -1  714.03   37.00
  -3   5  -1  655.73   37.20
   3  -5  -1  724.63   37.30
   3   5   1  617.74   37.10
   3   5   1  636.14   36.80
   3   5   1  612.24   39.00
   3  -5  -1  699.33   37.70
  -3  -5   1  674.03   37.80
  -3  -5   1  711.63   37.00
   3  -5  -1  697.43   37.20
  -3  -5   1  720.33   37.20
  -3  -5   1  749.03   37.10
   3  -5  -1  701.83   37.50
  -4  -5  -1  150.68    9.60
   4  -5   1  138.29   10.40
  -4   5   1  138.59   10.20
   4  -5   1  133.39    9.50
   4   5  -1  136.89    9.50
   4  -5   1  139.09   10.10
  -4   5   1  151.38    9.50
   4  -5   1  135.49    9.50
  -4  -5  -1  141.29    9.90
   4   5  -1  133.19   11.00
  -4   5   1  150.88    9.80
  -4  -5  -1  147.09    9.60
  -4   5   1  159.18   10.50
   4   5  -1  153.78   10.10
   4   5  -1  131.19    9.60
  -4  -5  -1  138.09    9.60
   4   5   1  152.88    9.80
  -4  -5   1  138.29    9.50
  -4  -5   1  124.89    8.90
  -4  -5   1  134.79    9.40
  -4   5  -1  132.59    9.80
   4  -5  -1  175.48   10.60
  -4  -5   1  144.29    9.50
  -4   5  -1  137.09    9.50
  -4  -5   1  145.99   10.00
   4   5   1  154.68   10.00
   4  -5  -1  153.08   10.40
  -4   5  -1  136.39    9.00
   4   5   1  137.19    9.80
   4  -5  -1  150.88    9.70
  -4  -5   1  131.29    9.60
   4  -5  -1  148.09    9.80
  -5   5   1  149.19   11.70
  -5  -5  -1  148.19   10.90
  -5  -5  -1  151.98   10.90
  -5  -5  -1  146.09   10.40
   5   5  -1  161.88   11.30
  -5  -5  -1  132.59   10.50
  -5  -5  -1  157.18   11.30
   5   5  -1  144.39   10.90
   5  -5   1  162.38   10.30
  -5   5   1  157.78   11.50
   5  -5   1  147.69   10.60
  -5   5   1  181.88   11.20
   5  -5   1  163.78   11.70
   5  -5   1  179.08   12.20
  -5   5   1  158.18   11.20
   5   5  -1  165.78   11.40
   5  -5   1  145.49   10.80
   5   5  -1  167.08   12.70
  -5   5  -1  152.78   11.50
   5  -5  -1  181.28   12.90
   5  -5  -1  166.18   12.20
   5  -5  -1  178.58   11.80
  -5   5  -1  181.78   12.00
  -5  -5   1  171.68   11.00
  -5  -5   1  178.88   11.90
  -5  -5   1  178.68   11.80
  -5   5  -1  165.78   12.20
  -5   5  -1  151.38   11.30
   5  -5  -1  181.08   11.90
  -5  -5   1  188.28   12.10
  -5  -5   1  174.18   11.60
   5   5   1  160.28   11.60
   5   5   1  156.58   11.70
  -5   5  -1  166.88   12.00
   5   5   1  169.08   12.00
   6   5  -1  149.29   11.00
  -6  -5  -1  129.99   10.20
  -6   5   1  137.89   10.50
   6  -5   1  133.29    9.90
   6  -5   1  132.39   10.70
  -6   5   1  122.39   10.50
   6  -5   1  131.59   10.10
  -6  -5  -1  127.29    9.80
  -6  -5  -1  128.49    9.40
  -6  -5  -1  127.09   10.10
   6   5  -1  138.99   10.60
   6   5  -1  137.89   10.60
  -6   5   1  112.59   10.60
   6  -5   1  125.39   11.10
  -6  -5  -1  123.09   10.40
  -6   5  -1  118.69    9.90
  -6  -5   1  121.69   10.00
   6  -5  -1  114.49   10.40
   6   5   1  103.99    9.30
   6   5   1  104.49    9.50
  -6  -5   1  121.39    9.60
  -6   5  -1  126.09   10.40
   6  -5  -1  101.49    9.10
   6  -5  -1  114.89   10.10
  -6   5  -1  121.69    9.70
   6   5   1  112.69    9.40
  -6  -5   1  131.59    8.90
  -6  -5   1  123.99    9.60
   6  -5  -1  117.59    9.30
  -6  -5   1  123.49    9.40
   7  -5   1   75.09    7.70
  -7  -5  -1   54.69    7.00
   7  -5   1   87.49    8.70
  -7  -5  -1   78.39    8.20
  -7   5   1   73.69    8.30
   7   5  -1   80.09    8.10
   7   5  -1   83.99    8.20
  -7  -5  -1   74.89    7.40
   7   5  -1   97.49    8.60
   7  -5   1   66.19    7.20
   7  -5   1   80.39    7.40
  -7   5   1   68.39    7.60
  -7  -5  -1   71.69    7.80
  -7   5   1   72.59    7.90
   7  -5  -1   94.69    8.00
  -7  -5   1   98.39    8.20
   7  -5  -1   75.19    7.60
   7   5   1   72.89    7.90
   7   5   1   72.79    8.00
  -7   5  -1   79.69    8.50
  -7   5  -1   91.29    9.00
  -7  -5   1   84.49    8.30
   7  -5  -1   74.99    7.80
  -7   5  -1   77.29    8.00
  -7  -5   1   96.49    9.00
   7   5   1   63.29    7.80
   7  -5  -1   90.29    9.10
  -7  -5   1   84.69    8.40
   8   5  -1    2.20    2.60
  -8  -5  -1    5.70    3.20
   8   5  -1    9.60    3.30
  -8   5   1    4.10    3.20
   8  -5   1    7.70    3.50
   8  -5   1    4.90    3.70
  -8   5   1   -0.40    2.70
   8   5  -1    7.50    3.90
   8  -5   1    4.80    3.00
  -8  -5  -1    0.30    2.20
  -8  -5  -1    4.00    3.30
   8   5   1    1.70    2.50
   8  -5  -1   -1.30    1.80
  -8   5  -1    3.00    3.00
   8   5   1    6.20    3.70
  -8  -5   1    0.00    2.60
   8  -5  -1    5.10    3.00
   8  -5  -1    3.20    3.60
   8   5   1    1.20    3.00
  -8  -5   1    2.10    3.00
  -8   5  -1    6.70    3.80
  -8  -5   1    4.50    2.90
   8  -5  -1    0.90    2.20
  -9  -5  -1  109.29   11.40
  -9   5   1  114.69   11.90
   9  -5   1  143.19   13.60
  -9   5   1  176.28   13.70
   9   5  -1  136.39   12.90
  -9  -5  -1  125.59   12.00
  -9   5   1  138.49   13.00
   9  -5   1  123.29   12.00
   9   5  -1  168.08   12.90
  -9  -5  -1  136.89   13.20
   9  -5   1  127.99   12.10
   9   5   1  109.09   12.00
  -9  -5   1  141.19   12.10
   9   5   1  125.39   12.10
   9  -5  -1  131.69   11.80
   9  -5  -1  117.29   12.50
  -9   5  -1  149.39   13.00
  -9  -5   1  158.38   13.50
   9  -5  -1  142.29   12.40
  -9  -5   1  147.99   13.10
  -9   5  -1  138.99   12.40
  -9  -5   1  131.49   12.10
  -9   5  -1  101.59   12.30
   9   5   1  145.19   12.80
 -10   5   1   76.49   11.60
 -10  -5  -1   81.69   10.10
  10   5  -1   62.69   10.40
  10  -5   1   87.49   11.20
  10  -5   1   58.49    9.50
  10   5  -1   73.89   10.90
 -10   5   1   69.69   10.50
  10  -5   1   79.99   10.50
 -10  -5  -1   81.39    9.30
  10   5  -1  112.59   10.60
 -10  -5  -1   89.39   10.00
 -10   5  -1   99.19   10.40
  10  -5  -1   94.79   11.90
  10  -5  -1   93.99   10.10
  10   5   1   96.09   11.20
 -10   5  -1   93.09   10.90
 -10  -5   1   81.99    9.50
 -10  -5   1   84.29   10.50
 -10  -5   1   75.49   10.10
  10   5   1   94.59   10.50
 -10  -5   1   88.59   10.30
  10  -5  -1   86.59   10.10
 -11   5   1   14.00    5.30
 -11  -5  -1    9.20    4.50
  11   5  -1   24.20    6.80
  11  -5   1   32.30    8.60
 -11   5   1   19.40    6.70
 -11  -5  -1   16.30    6.20
  11   5  -1   13.00    5.20
 -11  -5  -1    4.00    4.60
  11  -5   1   21.20    6.30
 -11  -5   1   34.20    7.80
 -11   5  -1   22.60    7.00
 -11  -5   1   19.40    6.00
  11  -5  -1   23.10    8.00
 -11  -5   1   31.80    7.40
  11  -5  -1   12.40    6.00
  11   5   1   19.80    6.60
 -11   5  -1   24.00    6.60
  11   5   1   19.30    6.00
  12   5  -1   51.19    9.70
 -12  -5  -1   51.89   10.40
 -12  -5  -1   52.59    9.80
  12  -5   1   49.30   11.10
 -12  -5  -1   61.29   11.30
 -12   5   1   44.40    9.20
 -12   5   1   24.70    8.20
  12   5  -1   48.00    9.90
  12  -5   1   46.60    9.90
  12  -5  -1   42.20   10.80
  12   5   1   68.29   11.80
 -12  -5   1   67.09   11.80
  12  -5  -1   43.40    8.90
  12   5   1   53.29   10.00
 -12  -5   1   41.90    8.80
 -12   5  -1   46.70    9.50
 -12   5  -1   52.89   10.50
 -13  -5  -1   19.70    6.80
  13   5  -1   10.50    5.80
  13  -5   1   17.50    8.30
  13   5  -1    9.40    6.20
 -13   5   1    4.70    7.20
  13  -5   1    9.60    6.00
 -13  -5  -1   10.30    6.20
 -13  -5  -1   18.60    6.60
 -13   5   1    7.30    5.40
 -13  -5   1    6.80    6.10
 -13  -5   1   14.70    6.80
 -13   5  -1   11.20    7.30
  13   5   1    8.10    5.70
 -13   5  -1   10.00    5.90
  13  -5  -1   26.80    8.80
  13  -5  -1    0.40    5.30
  13   5   1    6.40    6.30
 -14  -5  -1   53.79   12.10
  14   5  -1   47.00   11.20
  14  -5   1   35.50   11.20
 -14   5   1   42.90   10.10
  14  -5   1   39.50   10.50
 -14  -5  -1   43.60   10.30
  14   5  -1   39.00   10.00
 -14   5  -1   51.69   11.00
  14   5   1   52.89   11.80
  14  -5  -1   17.40   10.30
 -14  -5   1   56.19   12.60
  14   5   1   38.40    9.80
 -14  -5   1   47.80   10.80
  14  -5  -1   49.00   11.80
   0  -6  -1   98.89    5.50
   0   6   1   81.29    7.70
   0   6  -1   89.59    7.90
   0  -6  -1   94.29    5.50
   1  -6   1  158.58    8.30
  -1  -6  -1  135.59    8.30
  -1   6   1  141.69   10.70
  -1  -6  -1  144.59   10.30
   1   6  -1  169.88   11.40
   1  -6   1  163.08    8.30
  -1  -6  -1  131.99    7.90
  -1  -6  -1  146.59    8.00
  -1   6   1  145.49    8.40
   1  -6  -1  153.58    8.70
   1  -6  -1  142.69    8.40
  -1  -6   1  157.08    8.40
   1   6   1  128.39   10.90
  -1  -6   1  168.28    8.50
  -1   6  -1  158.18   11.40
  -2  -6  -1   36.00    3.00
   2  -6   1   35.60    3.00
  -2  -6  -1   45.30    4.70
  -2   6   1   33.80    3.30
   2  -6   1   42.50    3.20
  -2  -6  -1   31.30    2.90
   2   6  -1   35.00    4.80
  -2   6   1   39.40    3.50
  -2  -6  -1   37.70    3.20
  -2   6   1   32.80    4.50
   2  -6   1   42.30    3.10
  -2  -6   1   32.90    4.20
  -2  -6   1   40.10    3.10
   2  -6  -1   45.20    3.50
   2  -6  -1   46.50    3.40
  -2  -6   1   41.10    3.10
  -2   6  -1   40.10    3.40
   2   6   1   36.60    3.30
   2  -6  -1   43.90    3.40
   2   6   1   31.90    5.20
  -2   6  -1   44.10    5.30
  -2  -6   1   35.00    3.20
  -3  -6  -1 1311.07   65.19
  -3  -6  -1 1067.89   65.09
  -3   6   1 1336.37   65.09
  -3  -6  -1 1311.77   65.19
   3   6  -1 1169.28   67.59
   3  -6   1 1301.17   65.69
   3   6  -1 1214.38   65.29
   3  -6   1 1180.38   64.99
  -3   6   1 1228.18   65.59
  -3   6   1 1268.27   65.59
  -3  -6  -1 1279.27   67.09
   3  -6   1 1243.88   65.19
   3  -6   1 1195.88   64.99
   3   6  -1 1218.58   64.49
   3   6   1 1231.28   68.49
  -3  -6   1 1247.58   68.89
  -3  -6   1 1259.27   68.69
  -3  -6   1 1322.27   68.69
  -3   6  -1 1268.17   68.59
   3   6   1 1285.37   69.19
   3  -6  -1 1371.66   69.09
   3   6   1 1309.77   71.69
   3  -6  -1 1420.86   69.19
  -3  -6   1 1281.57   69.89
   3  -6  -1 1405.46   69.09
  -3   6  -1 1268.47   69.19
   3  -6  -1 1382.76   69.59
  -4   6   1  268.17   17.20
  -4  -6  -1  287.07   17.10
   4   6  -1  333.57   17.50
   4  -6   1  256.97   16.60
  -4  -6  -1  261.17   16.50
  -4  -6  -1  282.97   16.80
   4   6  -1  274.47   16.40
  -4   6   1  261.77   16.60
  -4   6   1  285.07   17.40
   4  -6   1  270.07   17.10
   4  -6   1  300.07   17.60
   4   6  -1  273.37   18.70
   4  -6   1  279.07   16.70
   4   6  -1  283.37   16.90
   4  -6   1  265.27   16.60
  -4  -6  -1  275.17   16.60
  -4   6  -1  241.28   15.70
  -4   6  -1  265.87   16.40
  -4  -6   1  255.67   15.70
  -4  -6   1  263.37   15.40
  -4  -6   1  264.77   15.30
   4  -6  -1  242.88   15.90
   4  -6  -1  250.47   15.40
   4   6   1  254.67   15.40
   4   6   1  220.18   17.50
   4  -6  -1  269.77   15.80
   4   6   1  266.47   15.80
  -4   6  -1  253.47   15.40
   4  -6  -1  245.68   16.30
   4   6   1  244.58   15.60
   4  -6  -1  247.18   15.60
  -4  -6   1  282.67   14.80
  -4  -6   1  261.87   15.90
  -5   6   1  127.49    9.60
  -5  -6  -1  108.09    8.70
  -5   6   1  105.19    8.80
  -5  -6  -1  120.89    8.50
  -5  -6  -1  121.19    9.10
   5   6  -1  115.29    9.10
   5  -6   1  117.99    8.40
   5  -6   1  118.99    8.80
  -5   6   1  126.59    9.10
   5  -6   1  129.89    9.70
  -5  -6  -1  111.99    9.30
   5   6  -1  126.79   10.70
  -5   6   1  111.99    9.70
   5   6  -1  127.19    9.00
   5   6  -1  111.19    9.20
  -5   6   1  113.19    8.30
   5  -6   1  126.09    9.10
   5  -6  -1  125.19   10.00
   5  -6  -1  121.59    9.20
   5   6   1  114.79    9.30
   5  -6  -1  129.19    9.40
  -5  -6   1  117.79    8.60
   5  -6  -1  124.79   10.20
  -5  -6   1  126.39    9.30
   5   6   1  129.59    9.70
   5   6   1  122.69    9.70
  -5   6  -1  121.49    9.60
  -5  -6   1  136.39    9.60
  -5   6  -1  143.19   10.30
  -5  -6   1  144.89   10.00
  -5   6  -1  108.39    9.10
  -5   6  -1  121.79    9.70
  -5   6  -1  130.09    8.60
  -6   6   1   38.60    5.50
   6  -6   1   36.00    5.80
   6  -6   1   32.40    4.50
  -6  -6  -1   26.70    4.50
  -6  -6  -1   18.40    3.60
  -6   6   1   34.50    5.60
  -6  -6  -1   37.70    5.90
  -6  -6  -1   22.70    4.40
   6   6  -1   31.20    5.30
  -6   6   1   30.10    5.50
   6   6  -1   30.20    4.90
   6  -6   1   26.90    4.40
   6  -6   1   25.10    4.50
   6   6  -1   37.20    4.80
  -6   6   1   32.90    5.30
   6   6  -1   23.10    5.40
   6  -6  -1   36.40    6.10
  -6   6  -1   39.60    5.80
  -6   6  -1   28.70    5.00
   6  -6  -1   37.90    5.40
  -6  -6   1   36.80    5.80
   6  -6  -1   33.00    5.00
  -6  -6   1   28.70    4.80
   6   6   1   20.30    4.40
  -6  -6   1   48.50    4.60
  -6   6  -1   17.00    4.40
   6   6   1   38.40    5.70
   6   6   1   28.50    5.00
  -6  -6   1   30.70    5.10
   6  -6  -1   39.00    4.90
  -6   6  -1   29.80    5.00
   7   6  -1  130.89   12.60
   7   6  -1  134.99   11.70
   7   6  -1  152.28   11.60
  -7  -6  -1  132.29   11.30
  -7  -6  -1  144.29   11.90
   7  -6   1  122.69   11.50
   7  -6   1  145.69   11.10
   7  -6   1  137.59   11.30
  -7   6   1  152.18   11.20
   7   6  -1  143.39   11.90
  -7   6   1  124.19   11.80
  -7   6   1  141.39   11.90
  -7   6   1  148.29   11.80
  -7  -6  -1  136.39   10.90
  -7   6  -1  137.59   11.10
  -7   6  -1  137.19   11.10
  -7  -6   1  139.99   11.80
   7   6   1  135.89   11.50
  -7  -6   1  144.29   11.40
   7  -6  -1  129.49   11.00
   7   6   1  117.59   11.00
   7  -6  -1  142.09   10.90
   7  -6  -1  124.09   11.50
  -7   6  -1  131.99   11.60
   7   6   1  140.39   11.50
  -7   6  -1  128.09   11.60
  -7  -6   1  139.79   11.00
   8  -6   1   50.19    8.30
  -8   6   1   36.10    7.30
  -8   6   1   34.90    6.50
   8   6  -1   34.00    6.40
   8   6  -1   41.50    7.10
   8   6  -1   61.19    7.00
  -8  -6  -1   45.70    6.80
   8  -6   1   42.60    6.40
   8  -6   1   55.19    7.70
  -8   6   1   37.40    6.80
  -8  -6  -1   44.10    7.10
  -8  -6  -1   56.19    8.40
   8   6  -1   37.60    7.60
  -8  -6   1   33.90    6.20
  -8   6  -1   38.10    7.50
   8   6   1   40.80    6.80
  -8  -6   1   31.30    6.10
   8  -6  -1   38.40    6.70
  -8   6  -1   38.20    6.70
  -8   6  -1   37.90    6.60
   8  -6  -1   34.50    6.00
  -8   6  -1   44.80    7.20
   8  -6  -1   39.60    7.70
   8   6   1   53.39    7.90
   8   6   1   55.99    8.40
  -8  -6   1   46.70    7.50
  -9  -6  -1  114.09   12.10
   9   6  -1  140.79   11.90
  -9   6   1  120.79   12.10
  -9   6   1  128.09   11.90
   9  -6   1  109.29   10.80
  -9  -6  -1   90.49   10.30
   9  -6   1   99.09   11.60
   9   6  -1  109.59   11.30
   9   6  -1  133.49   12.20
   9  -6   1  115.09   11.30
  -9   6   1  118.19   12.00
  -9  -6  -1  126.79   11.60
  -9   6  -1  134.99   12.50
   9  -6  -1  121.89   12.40
   9  -6  -1  110.59   10.90
   9  -6  -1  112.29   11.30
  -9  -6   1  112.49   11.00
   9   6   1  144.29   12.60
  -9  -6   1  108.39   11.60
   9   6   1  110.39   11.30
  -9   6  -1  100.99   10.80
  -9  -6   1  127.09   11.70
   9   6   1  154.08   12.80
  -9   6  -1  129.09   12.80
  10  -6   1   13.00    4.70
 -10  -6  -1   18.60    6.40
  10   6  -1    6.60    5.40
 -10  -6  -1   17.60    5.20
  10   6  -1   10.10    4.60
  10  -6   1   15.50    5.60
  10   6  -1   24.80    6.70
 -10   6   1   18.70    5.60
  10  -6   1   17.20    5.30
 -10  -6  -1   10.70    4.80
 -10   6   1   25.90    6.90
  10  -6  -1   24.80    6.10
 -10  -6   1   13.20    5.60
  10   6   1   13.30    4.90
  10   6   1   22.70    6.40
 -10  -6   1    7.60    4.50
 -10   6  -1   15.60    5.30
 -10   6  -1   13.60    5.40
  10  -6  -1   21.70    5.50
  10  -6  -1   28.80    7.40
 -10  -6   1   18.60    6.10
 -10  -6   1   25.70    5.90
  11   6  -1   71.49   11.50
 -11  -6  -1   89.89   13.00
 -11   6   1   76.19   11.50
 -11  -6  -1   90.59   11.00
 -11  -6  -1   87.39   10.60
  11  -6   1   67.79   10.70
  11  -6   1   93.99   11.80
  11   6  -1   64.59   11.10
 -11   6   1   79.29   10.50
 -11  -6  -1   99.99   11.00
 -11   6  -1   84.79   10.70
  11  -6  -1   79.69   13.10
 -11  -6   1   91.79   11.10
 -11  -6   1   85.09   13.10
  11   6   1   88.49   13.00
 -11   6  -1  114.19   12.20
 -11  -6   1  101.59   11.60
  11   6   1   94.89   11.10
 -11  -6   1   68.59   10.70
  11  -6  -1   94.39   11.40
  12   6  -1    2.90    4.30
 -12   6   1    1.20    3.80
 -12  -6  -1    0.00    4.10
 -12  -6  -1    0.90    5.20
 -12   6   1   -6.10    3.20
  12   6  -1    0.20    4.80
  12  -6   1    1.00    4.40
  12  -6   1   -2.80    4.20
 -12  -6  -1    1.70    4.60
 -12   6  -1    5.50    4.30
 -12  -6   1    7.20    4.60
 -12   6  -1   -8.70    3.70
  12  -6  -1   -2.30    4.50
 -12  -6   1    1.40    4.30
  12   6   1   -0.20    3.50
  12   6   1    0.40    4.70
  12  -6  -1   -0.10    3.90
 -12  -6   1    5.70    5.40
 -13  -6  -1   -2.30    4.40
  13  -6   1    0.40    5.20
 -13   6   1   -4.10    4.30
  13   6  -1    1.00    5.50
 -13  -6  -1    2.00    4.50
 -13   6   1    4.60    6.20
  13   6  -1    3.40    4.50
 -13  -6  -1    5.70    5.90
  13  -6   1   -6.30    4.30
  13   6   1    1.20    5.30
  13   6   1   -1.10    4.10
 -13   6  -1    1.50    4.90
 -13  -6   1    2.00    5.90
  13  -6  -1  -11.80    4.90
 -13   6  -1   -4.70    4.00
 -13  -6   1    2.40    4.80
  13  -6  -1   -2.20    4.80
  14  -6   1    9.10    7.50
  14   6  -1    9.10    6.50
 -14   6   1   10.60    6.50
 -14  -6  -1   10.40    7.90
  14   6  -1   22.60    8.80
  14  -6   1    5.30    7.20
 -14   6  -1   18.20    7.20
  14   6   1   18.50    8.10
  14  -6  -1   32.50   10.00
  14  -6  -1    7.50    7.90
  14   6   1   21.80    8.20
 -14  -6   1   10.30    8.40
   0  -7  -1  190.78   10.20
   0   7   1  190.68   13.50
   0   7  -1  164.98   13.10
  -1  -7  -1 1547.85   81.49
  -1   7   1 1527.95   78.79
   1   7  -1 1561.24   82.49
  -1   7   1 1459.45   78.59
  -1  -7  -1 1431.66   78.69
  -1   7   1 1572.14   82.29
   1  -7   1 1560.14   78.59
  -1  -7  -1 1557.44   78.69
   1  -7   1 1491.15   78.49
   1  -7  -1 1567.64   78.39
  -1   7  -1 1524.75   81.89
  -1  -7   1 1533.65   77.89
   1   7   1 1492.95   81.79
   1  -7  -1 1510.95   78.29
  -1  -7   1 1508.55   77.89
   1  -7  -1 1482.85   77.89
   1   7   1 1481.05   77.89
   2  -7   1  112.69    7.00
  -2  -7  -1  105.19    7.10
   2   7  -1  101.89    6.90
  -2   7   1  107.89    7.30
   2  -7   1  111.59    6.80
   2   7  -1  102.39    9.50
  -2   7   1  119.89    7.50
  -2  -7  -1  115.09    9.00
  -2  -7  -1  119.09    7.00
  -2   7   1  127.99    9.70
  -2  -7  -1  109.39    7.00
   2  -7  -1  121.19    7.30
  -2   7  -1  105.29    7.10
  -2  -7   1  113.99    7.20
  -2  -7   1  104.49    6.80
   2   7   1  103.59    9.70
  -2   7  -1   98.69    9.30
  -2  -7   1  118.59    6.80
   2  -7  -1  127.49    7.20
  -2  -7   1  118.59    9.00
   2  -7  -1  127.89    7.40
   2   7   1  105.19    7.20
  -2   7  -1  111.79    8.60
  -3   7   1  557.54   34.60
  -3   7   1  553.14   32.70
   3  -7   1  575.54   32.00
  -3   7   1  594.54   32.80
   3  -7   1  570.54   32.20
   3  -7   1  608.54   32.20
   3   7  -1  592.74   32.40
  -3   7   1  600.64   31.70
  -3  -7  -1  599.34   34.30
   3  -7   1  627.74   32.70
  -3  -7  -1  613.74   32.20
   3   7  -1  609.04   35.60
  -3  -7  -1  622.94   32.30
  -3  -7  -1  579.04   32.30
   3   7   1  579.94   32.20
  -3   7  -1  546.15   32.30
   3  -7  -1  587.04   32.10
  -3   7  -1  615.44   31.20
   3   7   1  594.54   31.10
  -3   7  -1  585.24   33.50
   3  -7  -1  586.04   32.60
  -3  -7   1  539.55   32.00
   3  -7  -1  669.73   32.40
  -3  -7   1  589.64   31.80
  -3  -7   1  598.14   33.50
  -3  -7   1  571.04   31.70
   3   7   1  585.44   35.10
   4   7  -1  144.19    9.60
   4  -7   1  130.29    9.70
   4   7  -1  137.29    8.60
  -4  -7  -1  119.99    8.80
   4   7  -1  126.19   11.30
  -4   7   1  138.29    9.00
  -4  -7  -1  128.29    9.20
  -4   7   1  135.19    9.70
  -4   7   1  131.39    9.80
  -4  -7  -1  131.49    9.50
   4   7  -1  130.39    9.20
   4  -7   1  131.89    9.20
   4  -7   1  122.89    9.00
   4  -7  -1  128.99    8.90
  -4  -7   1  132.29    9.00
   4   7   1  123.39    9.10
  -4   7  -1  126.29    9.70
   4  -7  -1  129.99    9.10
  -4  -7   1  135.99    8.80
   4  -7  -1  144.29    9.70
   4   7   1  118.99    8.90
  -4   7  -1  115.79    9.10
   4   7   1  118.49    8.40
   4   7   1  124.69   11.10
  -4   7  -1  117.09    8.50
  -5   7   1   76.39    7.40
   5  -7   1   85.09    7.70
   5   7  -1   85.79    6.70
   5   7  -1   79.39    8.50
  -5   7   1   82.99    7.00
  -5  -7  -1   72.09    6.10
  -5  -7  -1   64.69    6.50
   5  -7   1   76.09    6.70
   5  -7   1   63.99    6.40
  -5   7   1   83.69    7.10
   5   7  -1   95.39    7.40
  -5   7   1   63.19    7.10
  -5  -7  -1   79.79    7.30
  -5  -7  -1   65.79    6.50
   5   7  -1  100.09    7.60
  -5  -7   1   85.49    6.30
  -5  -7   1   83.99    7.00
  -5  -7   1   88.99    7.40
   5   7   1   69.29    6.60
  -5   7  -1   77.09    6.60
   5   7   1   71.09    6.90
  -5   7  -1   85.89    7.50
   5  -7  -1   79.39    7.40
  -5   7  -1   98.99    7.80
   5  -7  -1   72.19    6.50
   5  -7  -1   73.49    6.60
   5   7   1   55.09    6.30
  -5  -7   1   74.59    6.80
  -5   7  -1   72.49    7.10
   5   7   1   81.49    8.90
  -6  -7  -1   74.99    7.80
  -6   7   1   89.49    8.00
  -6   7   1   74.39    7.50
   6  -7   1   83.59    8.30
   6  -7   1   93.19    7.80
   6   7  -1   72.49    7.20
  -6  -7  -1   99.69    7.50
  -6   7   1   67.49    7.70
  -6   7   1   70.49    8.20
   6   7  -1   86.69    9.20
   6  -7   1   78.79    6.80
  -6  -7  -1   98.09    7.90
   6   7  -1   93.19    8.20
  -6  -7  -1   79.99    7.30
   6   7  -1   77.29    7.70
   6  -7   1   92.69    7.70
   6   7   1   72.89    7.30
  -6  -7   1   72.49    7.30
   6   7   1   84.79    7.80
  -6   7  -1   85.09    8.10
  -6   7  -1   81.59    7.90
  -6   7  -1   70.19    7.70
   6  -7  -1   69.09    6.90
  -6  -7   1   82.39    7.80
   6  -7  -1   62.19    7.10
   6   7   1   75.09    9.20
   6  -7  -1   82.79    8.40
  -6  -7   1   75.19    7.20
   6   7   1   79.19    7.70
  -6   7  -1   80.59    7.50
  -6  -7   1   85.19    6.80
  -7   7   1   56.79    6.90
   7   7  -1   52.39    6.70
   7  -7   1   64.29    7.00
   7   7  -1   61.89    7.20
   7   7  -1   88.99    7.90
  -7   7   1   55.19    7.40
   7  -7   1   59.49    6.60
   7  -7   1   58.69    8.40
  -7  -7  -1   57.39    8.30
  -7  -7  -1   57.59    6.50
  -7   7   1   56.19    8.40
   7   7  -1   64.39    7.20
  -7  -7  -1   53.49    6.60
  -7   7   1   66.89    7.00
   7   7   1   56.29    7.10
  -7   7  -1   50.39    7.10
   7   7   1   73.29    9.10
   7   7   1   60.49    7.10
   7  -7  -1   71.19    7.30
   7  -7  -1   66.69    8.00
  -7  -7   1   59.49    7.00
  -7  -7   1   76.39    8.20
   7  -7  -1   54.99    6.60
  -7   7  -1   61.99    7.10
  -7   7  -1   64.19    7.10
   7   7   1   53.49    6.90
  -7   7  -1   51.49    8.10
  -7  -7   1   63.99    6.80
  -8  -7  -1   -0.20    2.70
   8  -7   1    5.90    3.50
  -8   7   1    1.40    3.00
   8  -7   1    3.60    2.60
   8   7  -1    2.30    3.20
   8   7  -1    9.10    3.20
  -8  -7  -1    2.80    3.70
  -8  -7  -1   -0.60    2.20
   8  -7   1   -1.80    3.40
   8   7  -1    1.80    2.70
  -8   7   1    1.00    3.40
  -8   7   1   -0.10    2.80
   8  -7  -1   -2.60    2.30
  -8  -7   1    2.80    3.00
   8   7   1   -2.80    2.30
  -8   7  -1    1.50    2.90
  -8  -7   1    0.30    2.40
   8   7   1   -0.30    2.50
   8  -7  -1    0.00    2.20
   8  -7  -1    6.10    4.20
  -8   7  -1    3.00    2.70
  -8   7  -1    2.50    3.30
   8   7   1   -2.00    2.70
  -8   7  -1    1.50    3.70
   9  -7   1   19.10    5.10
  -9   7   1   22.60    6.30
   9   7  -1   37.50    6.70
  -9  -7  -1   24.00    5.70
   9  -7   1   21.30    6.40
   9   7  -1   13.60    5.00
   9  -7   1   23.60    5.90
  -9  -7  -1   19.20    5.00
   9   7  -1   21.60    5.50
   9   7  -1   25.80    7.00
  -9   7   1   27.70    6.00
  -9  -7  -1   32.00    7.30
   9  -7  -1   26.80    6.00
   9  -7  -1   28.80    6.00
  -9  -7   1   17.50    4.90
   9   7   1   31.40    6.80
  -9   7  -1   28.10    6.30
   9   7   1   33.50    6.70
   9  -7  -1   24.70    6.80
  -9  -7   1   26.20    6.10
  -9   7  -1   29.90    7.20
   9   7   1   41.90    7.20
  10   7  -1   16.10    6.20
 -10   7   1    4.50    4.60
  10  -7   1   14.80    5.80
  10   7  -1    3.90    3.90
  10   7  -1    8.40    4.60
 -10   7   1    3.50    4.00
  10  -7   1    6.10    3.60
 -10  -7  -1    6.10    4.20
 -10  -7  -1   -2.00    2.80
  10  -7   1   10.10    4.50
  10  -7  -1   12.60    5.70
 -10  -7   1    9.60    4.30
  10   7   1    5.10    4.40
 -10   7  -1    3.70    4.10
  10   7   1   21.80    5.10
 -10   7  -1   -0.50    3.90
  10  -7  -1    8.50    4.20
 -10  -7   1    7.70    4.50
  10  -7  -1    6.30    3.90
  10   7   1    2.50    3.40
 -11   7   1    2.80    4.60
  11  -7   1    3.10    4.50
 -11   7   1   -0.60    3.80
  11   7  -1   -2.80    4.00
 -11  -7  -1    1.20    3.30
  11  -7   1   -3.60    2.70
  11  -7   1    5.70    3.80
  11   7  -1    0.50    3.60
 -11  -7  -1    1.50    3.20
  11   7   1    0.10    3.50
 -11  -7   1    3.20    4.10
 -11  -7   1    2.20    4.00
 -11   7  -1    4.30    4.50
  11  -7  -1    5.10    4.90
  11  -7  -1   -1.60    3.60
 -11   7  -1   -0.60    3.80
  11  -7  -1   -0.30    3.30
  11   7   1   -1.60    4.20
  12  -7   1   14.10    5.70
 -12   7   1    1.50    4.10
  12   7  -1    6.10    5.60
  12  -7   1    8.90    6.00
  12   7  -1    5.90    5.00
 -12  -7  -1    1.10    4.30
 -12   7   1   -5.10    3.50
 -12   7  -1    3.40    4.70
 -12  -7   1   -0.80    3.90
  12  -7  -1    5.90    5.80
  12   7   1    3.50    5.20
  12   7   1    7.80    5.20
  12  -7  -1    4.60    4.70
 -12   7  -1    4.50    4.80
  13   7  -1   34.30    9.20
 -13   7   1   41.60    8.90
 -13   7   1   31.50    9.40
  13  -7   1   52.09   12.10
  13   7  -1   15.90    6.80
  13  -7   1   49.80   11.20
 -13  -7  -1   26.70    8.20
 -13   7  -1   42.20   10.10
  13  -7  -1   37.00    9.30
  13  -7  -1   18.90    9.80
 -13   7  -1   28.30    8.20
  13   7   1   29.60    8.90
  13   7   1   33.60    9.00
 -13  -7   1   25.90    7.80
  14  -7   1   14.40    8.00
  14   7  -1    4.70    5.40
 -14   7   1   11.40    6.30
  14   7  -1   10.50    7.50
  14   7   1    5.40    7.10
  14  -7  -1   -1.40    7.50
  14   7   1    1.70    5.30
 -14   7  -1    3.70    5.60
   0   8  -1  489.55   29.90
   0   8   1  472.15   29.60
   0  -8  -1  523.65   25.80
   0  -8  -1  461.75   25.70
  -1  -8  -1  203.78   11.30
   1   8  -1  204.78   15.00
  -1   8   1  174.48   11.20
   1  -8   1  201.78   11.00
   1  -8   1  213.18   11.10
  -1   8   1  197.78   11.40
  -1  -8  -1  204.88   14.10
  -1   8   1  198.98   14.80
  -1  -8  -1  211.38   11.30
   1   8   1  181.78   14.30
  -1   8  -1  212.68   14.80
   1   8   1  188.38   10.70
   1  -8  -1  204.08   11.10
   1  -8  -1  189.08   10.60
  -2   8   1  339.07   22.00
  -2  -8  -1  338.47   18.60
   2  -8   1  327.97   18.40
  -2   8   1  341.17   19.20
  -2  -8  -1  340.47   21.30
   2   8  -1  356.16   22.60
  -2   8   1  371.76   19.20
  -2  -8  -1  334.07   18.80
   2  -8   1  308.27   18.50
  -2  -8  -1  317.97   18.40
   2   8  -1  350.56   18.60
  -2  -8   1  373.96   20.00
   2  -8  -1  373.06   20.30
   2  -8  -1  421.66   20.30
  -2  -8   1  379.86   22.60
  -2   8  -1  330.37   23.30
   2  -8  -1  397.36   19.80
   2   8   1  345.77   23.70
  -2   8  -1  307.57   20.00
  -2  -8   1  378.16   19.70
   2   8   1  339.07   20.10
  -2  -8   1  377.86   19.70
  -2   8  -1  352.06   22.30
   3  -8   1  543.55   28.20
   3  -8   1  525.35   28.30
  -3   8   1  497.05   30.90
  -3  -8  -1  485.35   30.40
   3  -8   1  581.34   28.60
  -3  -8  -1  540.35   28.20
  -3  -8  -1  558.54   28.20
  -3   8   1  527.05   29.00
  -3   8   1  486.75   29.50
   3   8  -1  437.36   28.20
   3  -8   1  542.05   28.10
   3   8  -1  497.15   31.70
  -3  -8  -1  505.55   28.30
  -3   8   1  454.15   28.50
   3   8   1  520.35   32.60
  -3   8  -1  511.75   29.30
   3   8   1  520.25   29.10
  -3  -8   1  536.75   28.80
   3  -8  -1  540.85   29.40
  -3  -8   1  515.95   30.90
   3  -8  -1  535.55   29.20
  -3  -8   1  516.25   28.90
   3  -8  -1  531.55   29.10
  -3  -8   1  548.55   28.70
   4  -8   1   58.39    5.20
  -4   8   1   62.19    6.20
  -4   8   1   51.79    4.60
  -4  -8  -1   42.60    4.60
  -4  -8  -1   54.79    5.10
   4   8  -1   50.69    7.90
  -4   8   1   59.49    5.50
   4   8  -1   54.19    5.20
  -4   8   1   52.89    5.80
   4   8  -1   54.59    5.30
   4  -8   1   48.00    4.80
  -4   8  -1   49.40    5.10
   4   8   1   50.09    5.20
   4   8   1   49.70    4.90
  -4   8  -1   48.40    4.30
   4   8   1   47.20    4.20
  -4   8  -1   67.59    6.40
  -4  -8   1   55.09    6.30
  -4  -8   1   56.79    4.90
   4  -8  -1   57.79    5.10
  -4  -8   1   54.89    5.10
   4   8   1   44.00    7.40
   4  -8  -1   50.99    5.10
   5   8  -1  609.54   37.20
  -5   8   1  698.73   36.50
   5  -8   1  665.53   37.00
  -5  -8  -1  646.54   36.80
   5   8  -1  621.34   39.80
  -5  -8  -1  647.94   36.90
   5  -8   1  657.23   36.90
   5   8  -1  685.73   36.10
  -5   8   1  617.54   37.60
  -5   8   1  675.33   37.30
   5   8  -1  630.94   37.20
  -5   8   1  724.63   38.30
   5   8   1  604.24   35.80
  -5   8  -1  598.64   35.90
   5  -8  -1  618.04   35.50
  -5   8  -1  662.73   35.10
   5   8   1  666.63   36.10
  -5  -8   1  572.54   35.40
  -5  -8   1  596.04   34.50
   5  -8  -1  645.44   35.60
  -5  -8   1  650.83   35.60
  -5   8  -1  635.44   36.40
  -5   8  -1  648.24   36.30
   5   8   1  692.43   34.90
   5   8   1  592.14   38.40
  -6   8   1    7.10    3.20
   6  -8   1   17.90    3.80
   6   8  -1   17.30    3.70
   6   8  -1   10.50    4.70
   6   8  -1   22.50    4.40
   6  -8   1   13.40    3.40
  -6   8   1   15.00    4.20
  -6  -8  -1   16.30    3.50
  -6   8   1   15.50    3.70
  -6  -8  -1    7.50    3.10
   6   8  -1    9.40    3.50
  -6  -8  -1   19.10    3.60
   6  -8   1   14.70    3.20
  -6   8   1   20.90    4.20
   6   8   1   20.00    5.50
  -6  -8   1   18.40    4.00
  -6  -8   1   21.10    3.50
  -6   8  -1   17.60    4.40
  -6   8  -1   29.50    5.20
  -6   8  -1   18.60    4.20
   6   8   1   14.90    3.80
   6  -8  -1   21.80    4.30
   6   8   1   14.00    3.50
  -6  -8   1   14.10    3.50
   6  -8  -1   10.80    3.30
  -6   8  -1   20.00    4.00
   6   8   1   15.70    3.80
  -7  -8  -1  151.08   11.90
  -7   8   1  163.88   13.20
   7  -8   1  142.49   11.90
   7   8  -1  139.09   11.40
  -7   8   1  152.88   12.10
  -7  -8  -1  145.89   12.00
   7   8  -1  151.48   12.50
   7   8  -1  174.58   13.90
  -7   8   1  154.68   12.80
   7  -8   1  147.29   11.70
   7   8  -1  139.19   12.00
  -7   8  -1  145.39   12.60
  -7  -8   1  131.39   11.40
   7  -8  -1  126.09   11.40
   7   8   1  155.78   12.30
  -7   8  -1  143.99   11.50
   7   8   1  139.39   11.60
   7  -8  -1  147.59   11.80
   7   8   1  161.58   12.80
  -7  -8   1  155.08   11.90
  -7   8  -1  163.38   13.30
   7   8   1  148.49   14.20
  -7   8  -1  163.58   12.70
  -8   8   1   46.90    8.10
   8   8  -1   46.50    7.50
  -8   8   1   52.59    8.30
   8  -8   1   36.20    6.30
  -8  -8  -1   39.90    6.50
   8   8  -1   65.59    7.90
  -8  -8  -1   41.80    7.00
  -8   8   1   60.29    7.40
   8   8  -1   58.89    9.90
   8  -8   1   26.10    6.20
   8   8  -1   47.90    7.20
   8   8   1   47.30    8.30
   8  -8  -1   41.70    7.00
  -8   8  -1   55.29    7.00
   8   8   1   59.79   10.60
  -8   8  -1   48.80    7.70
   8  -8  -1   45.70    6.90
  -8   8  -1   40.30    8.20
  -8  -8   1   47.30    7.30
  -8   8  -1   57.19    8.90
   8   8   1   46.40    7.40
   8   8   1   42.70    7.10
  -8  -8   1   53.49    7.50
   9   8  -1  175.48   15.00
  -9   8   1  173.98   15.50
   9   8  -1  170.88   16.60
  -9   8   1  189.68   14.70
  -9   8   1  167.28   15.60
  -9  -8  -1  161.88   14.00
   9   8  -1  158.78   13.90
   9  -8   1  176.68   14.80
   9  -8   1  176.88   14.40
  -9  -8  -1  155.38   14.20
   9   8  -1  191.38   15.50
  -9  -8   1  166.08   14.00
  -9  -8   1  141.89   13.90
  -9   8  -1  174.38   14.40
   9  -8  -1  175.48   14.30
   9   8   1  150.78   16.30
   9   8   1  187.78   15.80
   9   8   1  180.48   14.50
  -9   8  -1  184.08   15.50
   9  -8  -1  166.68   14.50
   9   8   1  185.18   15.00
  -9   8  -1  174.28   15.70
 -10  -8  -1   86.49   10.50
  10  -8   1  117.09   11.80
  10   8  -1  119.99   13.50
  10   8  -1  121.59   12.60
 -10  -8  -1   93.99   11.00
 -10   8   1  129.79   12.40
  10  -8   1  104.89   11.40
 -10   8   1  107.29   12.40
  10   8  -1  105.59   11.30
 -10   8   1  109.89   11.40
 -10   8  -1   97.69   12.20
 -10   8  -1   91.49   10.70
 -10   8  -1  123.99   12.60
 -10  -8   1  101.29   10.90
  10   8   1  105.89   11.30
  10  -8  -1  100.59   11.40
  10  -8  -1   95.89   10.80
  10   8   1  134.49   11.50
 -10  -8   1  112.89   11.70
  10   8   1   91.29   10.90
  10   8   1   87.49   14.10
  11   8  -1    0.50    5.00
  11   8  -1   -1.80    3.30
 -11  -8  -1    3.00    4.70
 -11  -8  -1    3.40    4.20
  11   8  -1    2.60    4.70
  11  -8   1   -1.00    3.50
 -11   8   1    3.30    5.00
 -11   8   1    0.70    3.70
  11  -8   1    0.70    3.70
 -11   8  -1    1.10    4.30
 -11   8  -1    3.00    4.40
 -11  -8   1    2.90    4.40
  11  -8  -1   -2.10    3.50
  11   8   1    5.30    5.00
  11   8   1    6.50    4.50
  11   8   1    6.30    5.30
 -11  -8   1    5.80    4.80
  11  -8  -1   -1.00    3.60
 -11   8  -1    7.40    5.80
 -12  -8  -1   30.10    7.60
  12   8  -1   26.50    8.00
  12  -8   1   40.20    9.00
 -12   8   1   29.30    9.20
  12   8  -1   28.20    7.90
 -12   8   1   33.10    7.90
 -12   8  -1   24.70    7.20
  12   8   1   28.90    7.90
  12  -8  -1   28.40    7.70
  12   8   1   37.10    8.80
 -12  -8   1   32.00    7.80
 -12   8  -1   28.10    8.40
  13  -8   1   -4.90    4.80
  13   8  -1   12.70    6.40
 -13  -8  -1    7.70    5.40
 -13   8   1    8.70    6.30
  13   8  -1    5.70    6.70
 -13  -8   1    9.20    5.40
 -13   8  -1   18.90    8.10
  13   8   1    8.00    5.80
 -13   8  -1    6.20    5.50
  13  -8  -1    4.60    5.40
  13   8   1   -0.70    5.40
  14   8  -1    8.00    6.40
 -14   8   1   10.80    6.70
  14   8   1    4.10    6.80
  14   8   1    7.30    6.00
 -14   8  -1    6.60    6.20
   0   9  -1  708.43   41.70
   0  -9  -1  699.93   36.80
   0  -9  -1  716.53   36.80
   0   9   1  678.43   41.20
  -1  -9  -1  119.39    7.20
   1  -9   1  120.79    6.90
  -1   9   1  119.09    7.30
  -1  -9  -1  113.59   10.00
   1   9  -1  132.19   11.30
  -1  -9  -1  117.69    7.20
  -1   9   1  130.29   11.40
  -1   9  -1  113.19   10.70
   1   9   1  120.39    7.10
   1   9   1  105.49    6.90
   1   9   1  116.29   10.80
  -1  -9   1  132.09   10.20
   1  -9  -1  130.99    7.00
   1  -9  -1  119.79    7.20
  -2   9   1   74.19    5.40
   2  -9   1   71.89    4.80
  -2  -9  -1   70.69    7.40
  -2  -9  -1   70.79    4.90
   2   9  -1   67.69    4.80
  -2   9   1   70.09    5.50
  -2   9   1   85.59    8.50
  -2  -9  -1   67.29    4.80
  -2  -9  -1   65.59    4.90
   2   9  -1   59.39    7.80
   2  -9   1   68.99    4.90
  -2  -9   1   59.49    4.30
  -2  -9   1   65.09    4.10
   2  -9  -1   65.69    4.60
   2   9   1   55.19    7.20
   2  -9  -1   58.49    4.60
  -2   9  -1   53.89    4.50
  -2  -9   1   64.79    4.10
   2   9   1   51.79    4.40
  -2   9  -1   61.19    7.40
  -2  -9   1   57.99    6.50
  -3   9   1   54.29    5.10
  -3   9   1   62.19    7.40
  -3  -9  -1   50.49    4.60
   3  -9   1   57.09    4.60
  -3   9   1   53.39    5.50
   3   9  -1   60.69    5.00
  -3  -9  -1   52.89    6.50
  -3  -9  -1   64.49    4.80
   3  -9   1   60.79    4.80
   3   9  -1   51.29    4.70
   3   9  -1   61.39    7.50
  -3   9   1   54.59    6.10
  -3   9  -1   80.09    7.30
  -3  -9   1   63.89    7.00
  -3  -9   1   71.69    5.40
  -3  -9   1   69.49    5.10
  -3   9  -1   59.39    5.50
   3  -9  -1   70.09    5.50
   3   9   1   72.19    5.60
   3   9   1   50.89    8.30
  -3   9  -1   67.49    8.30
   3   9   1   69.39    5.60
  -3  -9   1   62.79    5.00
   4   9  -1   15.60    3.20
   4  -9   1   27.50    4.00
  -4   9   1   33.10    5.10
   4   9  -1   29.30    4.20
   4  -9   1   20.90    3.40
  -4  -9  -1   32.50    4.10
  -4  -9  -1   23.40    4.10
   4   9  -1   20.80    5.40
  -4   9   1   23.30    4.20
  -4  -9  -1   26.30    5.60
  -4   9   1   29.40    3.90
  -4   9  -1   19.00    3.70
   4  -9  -1   24.40    3.70
  -4  -9   1   25.80    5.10
  -4  -9   1   22.10    3.60
   4   9   1   38.80    6.60
   4   9   1   29.50    4.00
   4  -9  -1   20.00    3.60
  -4   9  -1   27.10    5.20
   4   9   1   38.40    4.30
  -4  -9   1   22.70    3.50
  -4   9  -1   27.50    4.30
  -5   9   1  130.89   10.90
   5   9  -1  143.79   10.60
  -5  -9  -1  131.29   10.00
   5  -9   1  124.69   10.00
  -5  -9  -1  132.29   10.20
   5   9  -1  168.28   11.00
  -5   9   1  157.98   11.60
   5  -9   1  133.39   10.10
   5   9  -1  138.59   13.10
  -5   9   1  136.49   11.10
   5   9   1  126.29    9.70
   5   9   1  101.99    9.30
  -5  -9   1  119.59    9.20
  -5   9  -1  115.99   10.00
  -5  -9   1  136.39    8.60
   5   9   1  128.69   12.20
  -5   9  -1  116.69   10.10
   5  -9  -1  114.99    9.20
  -5   9  -1  124.89   10.00
   5  -9  -1  132.49    9.60
  -5  -9   1  129.29    9.30
  -6  -9  -1  153.18   11.40
   6   9  -1  125.09   11.40
  -6  -9  -1  148.29   11.10
   6  -9   1  151.18   11.20
  -6   9   1  163.78   12.40
  -6   9   1  138.69   11.90
   6  -9   1  154.38   10.70
   6   9  -1  149.29   11.60
   6  -9   1  138.69   11.10
   6   9  -1  128.29   13.40
  -6   9   1  150.58   10.80
  -6  -9  -1  158.88   10.80
  -6   9  -1  174.18   13.10
   6  -9  -1  154.98   12.10
  -6  -9   1  154.88   12.00
  -6  -9   1  168.48   12.20
  -6   9  -1  170.98   13.00
  -6   9  -1  161.88   11.50
   6   9   1  174.28   12.80
  -6  -9   1  160.78   11.30
  -6   9  -1  168.08   13.10
   6  -9  -1  165.48   12.40
   6   9   1  157.88   12.40
   6   9   1  156.48   14.70
  -7  -9  -1   35.60    5.80
   7  -9   1   41.00    6.10
  -7  -9  -1   37.30    6.20
   7   9  -1   46.90    7.10
   7   9  -1   62.59    9.90
   7   9  -1   57.59    6.80
   7  -9   1   44.50    6.80
  -7   9   1   40.10    7.30
  -7   9   1   38.30    7.00
  -7   9   1   44.20    6.40
   7   9   1   41.40    6.00
  -7   9  -1   43.00    6.50
   7   9   1   43.40    7.00
   7  -9  -1   52.99    7.10
   7  -9  -1   30.60    5.50
   7   9   1   18.90    6.10
  -7   9  -1   35.70    6.60
  -7   9  -1   48.60    7.00
  -7  -9   1   41.10    6.20
   7   9   1   41.30    6.60
  -7  -9   1   38.30    6.00
  -7   9  -1   51.09    8.00
  -8   9   1  154.58   13.20
  -8  -9  -1  127.99   11.60
  -8  -9  -1  139.89   11.80
  -8   9   1  138.99   11.70
   8   9  -1  129.49   14.00
   8   9  -1  120.69   12.00
  -8   9   1  121.59   12.50
   8  -9   1  153.08   12.10
   8  -9   1  148.99   12.30
   8   9  -1  134.59   12.30
   8   9   1  148.39   11.40
   8   9   1  112.69   11.80
  -8   9  -1  120.89   12.20
  -8  -9   1  100.39   10.50
   8  -9  -1  104.49   10.40
   8  -9  -1  132.29   11.40
   8   9   1  127.19   11.50
  -8  -9   1  130.29   11.30
  -8   9  -1  132.99   12.90
   8   9   1  109.09   13.10
  -8   9  -1  146.89   11.50
   9   9  -1   21.20    7.20
  -9   9   1   13.70    5.60
  -9   9   1   20.60    5.50
  -9   9   1   17.50    6.00
   9  -9   1   18.40    5.20
  -9  -9  -1   29.00    6.10
   9   9  -1   21.10    6.00
  -9  -9  -1   25.00    5.70
   9  -9   1   16.20    4.90
   9   9  -1   17.50    5.40
   9   9   1   19.50    6.10
   9   9   1   26.20    7.50
  -9  -9   1    8.50    4.30
  -9  -9   1   11.60    4.30
  -9   9  -1   13.60    4.80
  -9   9  -1   23.90    6.80
   9  -9  -1   18.70    4.90
   9  -9  -1   23.50    5.70
  -9   9  -1   22.90    6.50
   9   9   1   22.40    5.80
   9   9   1   27.40    6.10
  10  -9   1   48.90    8.70
 -10  -9  -1   40.70    8.30
 -10  -9  -1   50.99    8.60
 -10   9   1   85.49   10.00
  10   9  -1   42.50    8.80
  10  -9   1   56.19    9.30
  10   9  -1   72.59   11.90
 -10   9   1   68.59    9.90
  10   9  -1   63.39   10.90
 -10   9   1   67.29   11.10
  10   9   1   50.79    9.10
  10   9   1   64.29   10.80
 -10  -9   1   41.30    8.20
  10   9   1   59.49   11.40
 -10   9  -1   62.29    9.30
 -10  -9   1   55.29    8.80
 -10   9  -1   68.69   11.10
  10  -9  -1   51.29    9.10
  10  -9  -1   74.59   10.00
  10   9   1   68.19    9.80
 -10   9  -1   74.19    9.40
  11   9  -1   43.50    8.60
 -11  -9  -1   41.60    8.30
  11   9  -1   32.40    9.00
  11  -9   1   36.90    7.90
 -11  -9  -1   32.80    7.80
 -11   9   1   48.00   10.10
  11  -9   1   36.20    7.80
 -11   9   1   36.00    8.00
 -11   9   1   38.10    9.20
  11   9  -1   30.60    8.70
  11   9   1   33.30    9.10
 -11  -9   1   33.70    7.80
  11  -9  -1   46.60    8.90
 -11   9  -1   45.40    9.70
  11  -9  -1   34.30    7.60
  11   9   1   18.20    6.30
 -11   9  -1   40.90    9.30
  11   9   1   54.49   10.70
 -11  -9   1   39.80    8.40
 -11   9  -1   44.10    8.30
  12   9  -1   16.80    6.50
  12  -9   1   18.80    6.90
 -12  -9  -1   13.30    6.10
 -12   9   1   19.30    6.50
 -12  -9  -1   11.40    5.80
  12   9  -1    7.80    6.50
 -12   9   1   10.70    6.60
  12  -9  -1    7.80    5.40
 -12  -9   1    8.50    5.40
 -12   9  -1    6.50    5.70
  12   9   1    2.40    4.80
 -12  -9   1    4.90    5.70
 -12   9  -1    7.00    5.60
  13   9  -1   25.00    8.40
 -13   9   1   38.70    9.20
  13   9   1   42.60   10.10
   0  10  -1   98.69   10.10
   0  10   1   88.99    9.70
   0 -10  -1   99.49    6.00
  -1  10   1  138.39    8.60
  -1  10   1  132.69   12.60
  -1  10   1  143.39    8.40
  -1 -10  -1  148.49    8.40
   1  10  -1  138.09   12.50
  -1 -10  -1  133.59   11.50
   1 -10  -1  160.68    8.40
  -1  10  -1  121.59   12.30
   1 -10  -1  154.48    8.60
   1  10   1  151.28    8.60
   1  10   1  134.79    8.50
  -1 -10   1  136.29   11.50
   1  10   1  144.39   12.80
   2 -10   1    9.10    1.80
  -2 -10  -1    4.70    1.50
  -2 -10  -1    5.20    2.70
  -2  10   1    5.60    1.90
  -2 -10  -1    6.30    1.40
  -2 -10  -1    3.90    1.30
   2 -10   1    9.80    1.70
   2  10  -1    6.10    3.40
   2  10  -1    6.00    1.50
  -2  10   1    6.90    3.20
  -2  10   1    6.20    1.80
   2  10  -1    6.30    1.50
  -2  10  -1    6.50    1.70
   2  10   1    3.50    1.40
   2  10   1    3.90    1.60
  -2 -10   1    8.50    1.40
   2 -10  -1    2.60    1.40
   2 -10  -1    2.70    1.30
  -2 -10   1    7.90    1.50
   2  10   1    5.80    3.30
  -2  10  -1   10.90    4.20
  -2 -10   1    5.60    1.20
  -2  10  -1   10.30    2.00
  -2 -10   1    7.20    3.00
   3  10  -1   67.49    8.00
   3 -10   1   59.49    5.00
   3 -10   1   67.59    5.30
  -3  10   1   57.09    5.50
  -3  10   1   54.69    8.50
  -3 -10  -1   51.19    4.90
  -3 -10  -1   75.99    5.40
  -3  10   1   60.69    5.90
   3  10  -1   64.59    5.20
  -3 -10  -1   63.99    7.70
   3 -10  -1   58.59    5.40
  -3  10  -1   80.59    9.10
  -3 -10   1   68.59    5.30
  -3  10  -1   58.99    5.60
   3  10   1   56.29    5.30
   3  10   1   68.09    8.20
  -3  10  -1   66.39    5.90
  -3 -10   1   71.79    7.50
  -3 -10   1   57.89    4.90
  -3  10  -1   63.59    7.20
   3  10   1   75.69    5.70
  -4 -10  -1   65.09    7.90
   4 -10   1   60.99    5.50
  -4 -10  -1   59.69    5.30
  -4  10   1   64.99    7.00
   4  10  -1   53.59    9.10
  -4  10   1   58.79    6.00
   4  10  -1   55.59    5.60
   4 -10   1   53.89    5.20
  -4 -10  -1   54.79    5.30
   4  10  -1   51.99    5.50
  -4  10   1   58.29    6.20
  -4  10  -1   70.39    6.90
  -4 -10   1   74.09    6.20
  -4  10  -1   77.89    6.90
   4  10   1   86.79    9.90
  -4 -10   1   69.79    6.20
   4 -10  -1   69.49    6.20
  -4  10  -1   80.29    8.00
   4  10   1   89.39    6.90
   4  10   1   74.49    6.60
   4 -10  -1   74.69    6.40
  -4 -10   1   78.79    8.40
   5  10  -1  192.48   13.10
  -5  10   1  204.18   13.90
  -5 -10  -1  172.18   12.30
  -5  10   1  177.88   13.50
   5  10  -1  182.58   16.30
   5 -10   1  180.78   12.70
  -5  10   1  187.98   13.80
  -5 -10  -1  156.18   12.40
   5 -10   1  195.18   12.80
   5  10  -1  191.18   13.10
  -5 -10   1  198.38   13.20
  -5  10  -1  209.68   15.20
   5 -10  -1  212.88   13.50
  -5 -10   1  169.58   12.80
   5  10   1  204.68   17.00
   5  10   1  205.18   13.60
   5 -10  -1  192.18   13.20
  -5  10  -1  182.48   13.80
  -5  10  -1  194.48   13.70
   5  10   1  183.38   13.40
  -6 -10  -1   30.30    4.90
   6 -10   1   17.00    3.90
  -6  10   1   22.00    4.90
  -6 -10  -1   37.20    5.50
   6 -10   1   22.60    4.50
  -6  10   1   20.60    5.00
   6  10  -1   19.40    4.40
   6  10  -1   28.20    6.80
  -6 -10  -1   29.30    4.30
   6  10  -1   16.00    4.10
  -6 -10   1   12.40    3.10
  -6  10  -1   25.20    5.30
  -6  10  -1   20.10    4.70
  -6 -10   1   15.30    3.80
  -6 -10   1   16.90    4.00
   6  10   1   23.60    4.70
   6  10   1   24.60    4.90
  -6  10  -1   28.80    5.70
   6 -10  -1   28.00    4.90
   6 -10  -1   31.60    5.10
   6  10   1   19.30    6.10
   7  10  -1   37.70    6.40
  -7  10   1   35.70    6.70
   7  10  -1   35.30    6.20
  -7 -10  -1   31.20    5.60
  -7  10   1   38.10    7.10
   7 -10   1   33.70    5.70
  -7 -10  -1   30.50    5.50
   7  10  -1   43.10    8.80
   7 -10   1   31.70    5.90
  -7 -10   1   30.20    5.70
  -7  10  -1   42.50    7.60
   7 -10  -1   24.30    5.40
  -7  10  -1   53.19    7.70
  -7  10  -1   29.20    6.30
   7  10   1   35.50    6.20
   7  10   1   35.50    6.70
  -7 -10   1   30.30    5.00
   7 -10  -1   34.30    6.00
  -7 -10   1   35.50    5.80
   7  10   1   53.69    9.60
  -8  10   1   44.00    8.00
   8 -10   1   39.20    6.50
   8  10  -1   16.00    6.80
   8 -10   1   37.00    6.70
  -8 -10  -1   44.80    7.00
   8  10  -1   44.60    7.40
  -8  10   1   40.30    7.60
   8  10  -1   32.90    6.90
  -8 -10  -1   48.20    7.30
   8 -10  -1   43.40    6.90
   8  10   1   40.30    7.80
   8 -10  -1   48.00    7.50
  -8  10  -1   50.49    8.50
   8  10   1   71.49   11.40
  -8 -10   1   39.60    6.80
  -8 -10   1   53.19    7.70
  -8  10  -1   49.10    8.90
   8  10   1   52.79    7.90
   9 -10   1   13.70    4.60
  -9  10   1   13.10    6.00
   9  10  -1   16.30    5.60
   9  10  -1    5.10    3.80
   9  10  -1   19.50    6.40
  -9  10   1   12.00    5.40
  -9 -10  -1   22.40    5.30
   9 -10   1    7.20    3.70
  -9 -10  -1    2.80    3.90
  -9  10  -1   12.80    5.50
   9  10   1    8.60    4.00
  -9 -10   1   11.00    4.30
   9 -10  -1   16.90    4.90
   9  10   1    3.40    4.10
   9  10   1   21.70    6.80
   9 -10  -1   24.90    6.00
  -9 -10   1    8.90    4.10
  -9  10  -1   11.70    5.30
  10  10  -1    9.80    4.70
 -10  10   1   10.40    5.30
  10  10  -1   18.50    6.30
  10  10  -1    2.90    4.50
  10 -10   1    1.90    3.60
  10 -10   1    2.50    3.80
 -10  10   1    4.60    4.80
 -10 -10  -1    4.20    4.10
 -10 -10  -1    5.90    4.10
  10 -10  -1   -3.20    4.10
  10  10   1   -0.10    4.40
 -10 -10   1    0.30    3.60
 -10 -10   1    5.80    4.00
  10  10   1   -1.40    3.50
 -10  10  -1    6.90    5.30
  10  10   1   -0.30    4.20
  10 -10  -1    3.50    3.80
 -10  10  -1    9.40    5.50
  11 -10   1    0.50    4.10
 -11 -10  -1   -2.80    3.70
 -11  10   1    4.10    5.70
  11  10  -1   -1.20    3.70
 -11  10   1    0.00    4.90
 -11 -10  -1   -3.20    3.60
  11 -10   1   -3.40    4.00
  11  10  -1    0.90    5.00
  11  10  -1    9.30    6.40
  11 -10  -1   -2.10    3.60
  11  10   1   -4.70    3.50
  11 -10  -1    4.30    4.60
  11  10   1   17.90    7.50
 -11 -10   1    0.20    4.00
 -11  10  -1    1.50    4.50
 -11 -10   1    0.70    4.00
 -11  10  -1    2.00    5.00
  11  10   1   -1.80    4.90
  12  10  -1   50.19   10.30
  12 -10   1   42.50   10.00
 -12 -10  -1   39.00    9.00
  12  10  -1   39.50   10.30
 -12  10   1   49.40   11.20
  12 -10  -1   43.20    9.50
  12  10   1   53.19   10.50
 -12  10  -1   43.40   10.10
 -12 -10   1   37.90    9.20
  12  10   1   51.39   11.90
  13  10  -1   -9.20    3.70
  13  10   1   -1.70    5.30
   0 -11  -1  201.18   11.20
   0  11   1  191.58   16.30
   0 -11  -1  198.28   15.60
   0  11  -1  207.88   17.10
  -1 -11  -1   90.09    5.60
   1  11  -1   90.09   10.10
  -1  11   1   78.39    9.50
  -1  11   1   83.69    5.80
  -1  11   1   80.79    5.60
  -1 -11  -1   94.09    9.20
  -1  11  -1   77.19    9.10
   1 -11  -1   80.49    4.80
   1 -11  -1   70.99    4.90
   1  11   1   76.29    9.30
   1  11   1   74.59    5.10
   1  11   1   66.19    4.90
  -1 -11   1   75.99    8.30
  -2 -11  -1  205.38   15.10
   2  11  -1  191.18   15.90
   2 -11   1  183.58   11.10
  -2 -11  -1  191.68   11.30
  -2 -11  -1  191.48   11.10
   2  11  -1  181.18   11.10
  -2  11   1  208.18   16.30
  -2  11   1  183.58   11.70
  -2 -11   1  201.18   10.50
   2  11   1  162.48   15.30
   2 -11  -1  179.28   11.00
   2  11   1  169.58   11.10
  -2  11  -1  146.39   14.80
  -2 -11   1  186.98   14.40
  -2  11  -1  179.28   11.00
  -2 -11   1  200.98   10.50
  -2 -11   1  187.18   10.70
   3  11  -1   92.99   10.50
  -3 -11  -1   80.19    9.20
   3 -11   1   95.09    6.60
  -3 -11  -1  100.79    6.90
  -3  11   1   88.99   10.10
   3  11  -1   81.79    6.60
  -3  11   1   81.19    7.20
   3 -11   1   93.59    6.70
  -3 -11  -1   94.09    6.50
  -3  11   1   92.49    7.40
   3  11   1  106.59   11.10
  -3 -11   1   98.29    6.90
  -3  11  -1  102.59   11.10
   3  11   1   93.69    7.30
  -3 -11   1   90.69    9.40
  -3  11  -1  101.99    7.90
  -3 -11   1   96.29    6.90
  -3  11  -1  102.49    7.70
   3 -11  -1   95.79    7.30
  -4 -11  -1  283.57   16.80
   4 -11   1  281.07   16.90
  -4  11   1  270.67   17.70
   4  11  -1  254.87   20.90
  -4 -11  -1  287.17   17.00
  -4 -11  -1  281.77   20.20
   4  11  -1  251.27   17.00
  -4  11   1  283.57   17.80
   4 -11   1  293.57   17.00
   4 -11  -1  259.67   15.90
   4 -11  -1  236.48   15.70
  -4 -11   1  233.28   15.60
  -4  11  -1  269.47   18.50
  -4 -11   1  250.57   15.70
   4  11   1  280.87   16.50
   4  11   1  274.47   20.80
  -4  11  -1  256.57   16.50
  -4 -11   1  250.97   18.30
  -4  11  -1  245.48   16.20
  -5  11   1   49.00    6.30
   5  11  -1   52.19    9.50
   5 -11   1   47.90    5.50
   5  11  -1   51.99    6.10
   5  11  -1   50.79    5.80
  -5 -11  -1   55.99    5.60
  -5  11   1   50.79    6.70
  -5 -11  -1   55.29    5.90
   5 -11   1   46.40    5.50
   5 -11  -1   46.40    5.50
   5  11   1   48.70    5.70
   5 -11  -1   45.00    5.40
  -5  11  -1   49.60    7.00
   5  11   1   46.70    5.90
  -5 -11   1   53.19    5.70
  -5  11  -1   51.69    7.70
  -5  11  -1   52.59    6.20
   5  11   1   59.09   10.00
  -5 -11   1   52.99    5.60
  -6 -11  -1  297.47   18.40
   6  11  -1  244.08   19.00
   6 -11   1  297.17   19.10
  -6  11   1  312.97   20.50
   6 -11   1  276.87   19.20
   6  11  -1  322.47   24.10
   6  11  -1  307.87   19.80
  -6  11   1  284.37   20.10
  -6 -11  -1  326.87   19.60
  -6 -11  -1  304.37   19.20
   6 -11  -1  313.47   20.10
  -6 -11   1  303.67   19.80
  -6  11  -1  308.67   20.60
   6  11   1  311.07   20.10
  -6  11  -1  285.77   20.80
   6  11   1  285.87   23.80
  -6 -11   1  328.57   19.20
  -6 -11   1  291.37   19.50
  -6  11  -1  324.07   21.80
   6  11   1  310.07   20.60
   6 -11  -1  314.27   20.20
   7 -11   1   32.50    5.90
   7 -11   1   27.90    5.20
  -7  11   1   34.10    7.00
  -7 -11  -1   27.70    5.40
  -7 -11  -1   28.50    5.40
  -7  11   1   31.00    6.40
   7  11  -1   45.70    6.10
   7  11  -1   33.40    6.10
   7  11  -1   45.50    9.50
  -7  11  -1   36.00    7.30
  -7 -11   1   36.10    5.80
  -7 -11   1   27.50    4.70
  -7 -11   1   16.40    4.60
   7 -11  -1   32.60    5.80
   7  11   1   29.00    7.60
  -7  11  -1   29.30    6.30
   7  11   1   24.80    5.40
   7 -11  -1   30.90    5.50
   7  11   1   29.60    6.00
  -8 -11  -1   12.00    4.20
   8  11  -1   20.30    5.30
   8 -11   1   15.20    4.80
  -8  11   1   13.60    5.00
  -8 -11  -1   12.40    4.10
   8  11  -1    9.70    4.30
  -8  11   1    7.70    4.00
   8 -11   1   11.70    4.10
   8  11  -1   29.70    7.50
   8 -11  -1    6.40    3.40
  -8 -11   1   11.50    4.20
   8  11   1    7.40    5.00
  -8  11  -1    9.40    4.50
  -8 -11   1    8.20    3.80
  -8  11  -1   13.00    5.30
   8  11   1   10.90    4.30
   8 -11  -1    9.00    4.00
   8  11   1    7.20    4.00
   9 -11   1   17.50    5.10
   9  11  -1    6.70    4.40
   9  11  -1   18.50    5.40
  -9  11   1   14.90    6.00
  -9  11   1    7.10    4.50
  -9 -11  -1   15.90    4.90
  -9 -11  -1   14.90    4.70
   9 -11   1   12.00    4.50
   9  11  -1    1.90    4.60
   9 -11  -1   12.80    4.50
  -9  11  -1    8.70    5.00
  -9 -11   1   14.50    5.00
   9  11   1   15.00    5.50
   9 -11  -1    2.70    3.90
   9  11   1   15.40    5.00
  -9 -11   1    8.30    4.00
   9  11   1   25.70    7.80
  -9  11  -1   15.00    6.20
 -10  11   1   27.70    7.50
  10  11  -1   24.50    6.50
 -10  11   1   13.40    6.10
  10 -11   1   21.00    6.10
  10  11  -1   14.10    6.30
 -10 -11  -1   14.90    5.30
 -10 -11  -1   19.70    5.60
  10 -11   1   20.20    5.80
  10  11  -1   18.20    7.60
  10  11   1   16.70    7.20
  10  11   1   17.50    6.60
 -10  11  -1   17.80    6.50
 -10 -11   1   11.10    4.80
  10 -11  -1   20.50    6.20
  10 -11  -1   28.90    6.50
 -10 -11   1   14.80    5.30
 -10  11  -1   19.80    6.70
  10  11   1   22.40    6.40
  11  11  -1   17.00    5.90
  11 -11   1   -0.90    5.10
 -11  11   1    3.30    5.80
  11  11  -1    5.40    5.50
 -11 -11  -1   10.20    5.40
  11  11  -1    4.50    6.90
 -11  11   1    8.60    6.00
 -11  11  -1    1.90    5.00
 -11 -11   1    4.40    4.90
  11 -11  -1   15.90    5.80
  11  11   1   11.50    6.10
 -11  11  -1    8.20    6.50
  11  11   1    6.40    6.80
  11 -11  -1    5.60    5.20
  11  11   1    6.50    4.60
 -12  11   1   56.79   12.00
  12  11  -1   30.30    8.60
  12  11  -1   41.00   10.70
 -12  11   1   38.90   10.10
 -12  11  -1   25.40    9.60
 -12  11  -1   24.10    8.70
  12  11   1   37.20    8.70
  12  11   1   31.10    9.50
   0 -12  -1  112.09   11.00
   0  12   1  110.69   11.90
  -1 -12  -1   24.10    2.50
  -1  12   1   30.30    6.90
  -1 -12  -1   23.60    5.70
   1  12  -1   20.20    6.10
  -1 -12  -1   22.90    2.30
  -1  12   1   17.90    2.60
  -1 -12  -1   19.20    2.10
   1  12   1   14.40    5.30
  -1  12  -1   13.20    4.80
   1 -12  -1   10.60    1.90
   1  12   1    9.30    1.80
   1  12   1   11.90    2.00
  -1 -12   1   10.60    4.10
  -2 -12  -1  120.69    7.60
  -2 -12  -1  104.99   10.80
   2  12  -1  109.59   12.00
  -2 -12  -1  112.39    7.40
  -2  12   1  115.49    8.20
  -2  12   1  122.39   12.30
   2 -12   1  121.19    7.50
   2  12  -1  118.19    7.50
  -2  12  -1  115.49   12.30
  -2  12  -1  120.69    8.10
  -2 -12   1  117.39   11.50
  -2 -12   1  119.09    7.50
  -2 -12   1  123.49    7.70
   2  12   1  121.99   12.70
   2 -12  -1  131.89    8.10
   2  12   1  124.89    8.20
   3 -12   1   90.29    6.80
   3  12  -1   83.29   10.80
  -3 -12  -1  107.79    7.20
  -3 -12  -1   96.89    6.90
   3  12  -1   76.49    6.80
  -3  12   1   98.99    7.70
   3 -12   1   96.29    7.00
  -3  12   1   94.49   10.70
  -3 -12  -1  107.89   10.70
  -3  12  -1   87.49    7.30
   3 -12  -1   99.89    7.10
  -3 -12   1   88.19    9.60
   3  12   1   94.69    7.40
  -3  12  -1   98.39   11.30
  -3 -12   1   89.59    6.70
   3  12   1  111.09   11.80
  -3 -12   1   88.99    6.70
  -4 -12  -1  379.36   21.70
   4  12  -1  325.27   26.50
  -4 -12  -1  354.16   21.50
   4 -12   1  391.66   21.90
  -4  12   1  412.56   23.00
   4  12  -1  340.57   21.90
  -4 -12  -1  385.06   25.70
   4 -12   1  354.26   21.60
  -4  12   1  366.06   22.60
  -4 -12   1  404.86   25.90
   4  12   1  378.06   23.10
   4 -12  -1  402.46   22.60
   4 -12  -1  372.56   22.40
  -4  12  -1  340.87   22.80
   4  12   1  393.46   28.00
  -4 -12   1  371.36   22.10
  -4 -12   1  403.76   22.30
  -5 -12  -1   93.19    7.80
   5 -12   1   71.19    7.30
   5  12  -1   78.29   10.70
  -5 -12  -1   78.39    7.20
   5 -12   1   80.09    7.40
  -5  12   1   92.79    8.50
   5  12  -1   81.39    7.80
  -5  12   1   97.19    9.10
  -5 -12   1   76.39    7.30
   5 -12  -1   73.79    7.30
  -5  12  -1   68.69    7.60
  -5  12  -1   84.09    8.50
  -5  12  -1   94.99    9.70
   5  12   1   88.19    8.30
  -5 -12   1   83.09    7.20
   5 -12  -1   87.69    7.50
   5  12   1   77.49   12.10
   6  12  -1   36.90    8.30
  -6 -12  -1   33.30    5.20
   6 -12   1   26.30    4.90
   6  12  -1   35.10    5.90
  -6  12   1   28.70    6.00
   6  12  -1   26.30    4.80
  -6 -12  -1   28.80    5.10
   6 -12   1   34.00    5.30
  -6 -12  -1   27.90    4.50
  -6  12   1   25.40    5.60
  -6 -12   1   25.30    4.10
   6 -12  -1   26.80    4.90
  -6 -12   1   18.80    4.10
  -6 -12   1   23.20    4.70
  -6  12  -1   26.40    5.90
   6  12   1   18.70    6.80
   6 -12  -1   13.30    3.80
  -6  12  -1   21.40    4.90
   6  12   1   26.20    5.10
   6  12   1   17.80    4.50
   7 -12   1  110.49    9.70
   7  12  -1  105.29   10.40
   7  12  -1  118.69   10.40
  -7  12   1  113.39   11.20
   7  12  -1   91.99   14.10
   7 -12   1  104.39    9.80
  -7 -12  -1   86.39    9.30
  -7 -12  -1   92.39    9.30
  -7  12   1  107.19   10.80
  -7  12  -1   96.59   10.70
   7  12   1  109.19   10.70
  -7 -12   1  124.39    9.60
   7  12   1  110.89   10.20
  -7 -12   1  110.39    9.80
   7  12   1  109.89   13.80
   7 -12  -1   89.09    9.60
  -7 -12   1  107.49    9.90
   7 -12  -1  118.69   10.30
  -7  12  -1  107.69   10.80
   8  12  -1   26.70    5.90
   8 -12   1   26.60    5.90
   8  12  -1   23.40    7.80
  -8  12   1   38.10    8.10
  -8  12   1   31.10    6.90
  -8 -12  -1   20.60    5.20
  -8 -12  -1   23.10    5.40
   8 -12   1   30.30    5.90
   8  12  -1   34.70    7.10
  -8  12  -1   29.80    7.30
   8  12   1   45.40   10.00
  -8 -12   1   25.20    5.50
   8 -12  -1   28.50    5.90
   8  12   1   35.50    7.20
  -8  12  -1   30.90    7.00
   8  12   1   34.90    6.70
  -8 -12   1   22.70    5.50
   8 -12  -1   22.90    5.50
  -9  12   1   14.80    5.90
   9  12  -1    7.50    5.80
  -9 -12  -1   20.90    5.60
   9 -12   1   20.60    5.50
   9  12  -1   11.00    4.80
  -9  12   1    7.40    5.20
   9 -12   1   12.50    4.60
  -9 -12  -1   20.50    5.20
   9  12  -1   10.00    5.20
  -9 -12   1   19.20    5.40
   9 -12  -1    6.00    3.90
  -9  12  -1   20.50    6.30
   9  12   1   12.30    5.20
   9  12   1   11.50    5.00
  -9  12  -1    9.90    5.40
  -9 -12   1   14.30    4.80
   9 -12  -1   12.20    5.00
  10 -12   1    0.80    3.90
 -10 -12  -1   -3.00    3.30
  10 -12   1    1.50    3.80
  10  12  -1    0.30    5.20
 -10  12   1    2.50    4.60
  10  12  -1    0.20    4.10
 -10  12   1    2.40    5.30
  10  12  -1    0.80    4.10
 -10 -12  -1    2.60    3.80
 -10  12  -1    1.30    4.40
  10 -12  -1    5.00    4.30
 -10 -12   1   -4.90    2.90
  10  12   1    5.80    5.90
  10 -12  -1    3.30    3.70
  10  12   1    3.70    4.00
  10  12   1    2.00    4.30
 -10  12  -1    4.40    5.40
 -10 -12   1    4.10    4.10
  11  12  -1    4.50    5.30
  11  12  -1   15.80    6.80
  11 -12   1   15.20    6.60
 -11  12   1   26.10    8.20
 -11  12   1    8.60    6.00
 -11 -12  -1   14.00    5.80
  11 -12  -1    8.80    5.70
 -11  12  -1   24.60    8.20
 -11  12  -1    5.60    5.30
 -11 -12   1   14.40    6.00
  11  12   1    7.30    6.20
  11  12   1   24.60    7.30
  12  12  -1   46.90   10.10
 -12  12   1   41.60   10.30
  12  12  -1   67.19   12.80
 -12  12  -1   57.09   12.20
  12  12   1   72.29   11.90
  12  12   1   77.19   13.70
   0  13   1    4.10    3.50
   0 -13  -1   11.30    4.60
   0  13  -1    1.90    3.80
  -1 -13  -1   75.79    5.10
  -1  13   1   72.59    5.60
  -1 -13  -1  101.99   10.10
  -1  13   1   70.79   11.00
   1  13  -1   69.29   11.20
  -1 -13   1   93.59    9.30
   1  13   1   67.09    5.00
  -1  13  -1   79.59   10.00
   1 -13  -1   66.59    4.80
   1  13   1   74.89   11.50
  -2 -13  -1   14.90    4.90
  -2  13   1   13.90    2.90
  -2 -13  -1   20.20    2.70
   2  13  -1   14.60    2.40
   2  13  -1   12.40    4.80
   2 -13   1   17.60    2.50
  -2  13   1   21.40    6.00
   2 -13   1   18.10    2.30
  -2 -13  -1   15.90    2.40
   2  13   1   21.00    3.00
  -2  13  -1   19.60    6.40
   2  13   1   18.10    6.00
  -2 -13   1   18.00    2.40
  -2  13  -1   19.60    3.00
  -2 -13   1   21.90    5.80
   2 -13  -1   26.50    3.20
   3  13  -1  259.07   16.20
  -3  13   1  248.68   21.10
  -3 -13  -1  290.77   16.20
   3 -13   1  280.67   16.20
  -3 -13  -1  277.77   20.70
   3  13  -1  248.58   21.50
  -3  13   1  259.07   16.80
   3 -13   1  277.27   16.10
  -3 -13  -1  289.17   16.20
   3  13   1  279.77   16.80
  -3  13  -1  261.67   16.80
  -3 -13   1  274.37   20.30
   3 -13  -1  271.97   16.30
  -3 -13   1  286.77   16.10
  -3  13  -1  292.77   22.50
  -3 -13   1  260.87   15.80
   3  13   1  272.77   22.30
  -4  13   1    1.80    2.20
   4 -13   1    0.80    1.90
  -4 -13  -1    0.10    1.80
   4  13  -1    9.50    4.50
  -4 -13  -1    0.50    2.00
   4 -13   1    2.20    2.10
   4  13  -1    0.20    1.70
  -4 -13  -1    1.50    3.10
   4 -13  -1    0.30    1.70
   4  13   1    0.50    1.90
  -4  13  -1   -0.10    2.00
  -4 -13   1    1.60    3.30
   4  13   1   -3.50    2.30
   4 -13  -1    0.40    1.80
  -4 -13   1    3.00    2.00
  -4 -13   1    1.40    1.70
  -5 -13  -1   81.79    7.40
   5 -13   1   92.39    7.90
   5  13  -1   73.49    7.70
  -5  13   1   85.09    8.60
  -5 -13  -1   86.09    7.60
   5  13  -1   84.49   13.00
   5 -13   1   84.49    7.60
   5  13   1   91.59    8.30
  -5 -13   1   80.29    7.40
   5 -13  -1   73.59    7.40
   5  13   1  102.49   11.80
  -5 -13   1   87.79    7.60
   5 -13  -1   78.99    7.60
  -5  13  -1   75.89    7.90
  -6  13   1    2.00    2.80
  -6 -13  -1    3.00    2.60
  -6 -13  -1    4.60    3.00
   6  13  -1    0.10    3.60
   6 -13   1   -0.10    2.40
   6 -13   1    7.00    3.20
   6  13  -1    1.00    2.80
  -6  13   1    5.40    3.80
   6  13   1   -0.90    4.60
   6 -13  -1    1.40    2.40
   6  13   1    3.20    2.80
  -6 -13   1    1.30    2.70
  -6 -13   1    4.70    2.60
  -6 -13   1    1.80    2.00
  -6  13  -1    1.60    3.60
   6 -13  -1    0.80    2.70
  -6  13  -1    7.00    3.50
   7 -13   1   25.50    5.20
  -7 -13  -1   24.40    5.30
   7  13  -1   10.30    5.80
  -7 -13  -1   25.50    5.20
  -7  13   1   36.20    7.20
   7 -13   1   15.00    4.40
   7  13  -1   27.00    5.90
  -7  13   1   23.80    5.70
   7 -13  -1   35.10    6.00
   7  13   1   20.20    7.70
   7 -13  -1   30.80    5.70
  -7 -13   1   14.80    4.40
  -7 -13   1   23.80    4.60
  -7  13  -1   22.40    5.80
  -7  13  -1   31.30    6.70
  -7 -13   1   21.40    4.70
   7  13   1   24.60    5.80
  -8  13   1    4.30    3.90
   8  13  -1    2.40    3.70
  -8  13   1    2.20    3.80
   8 -13   1   -0.20    3.00
  -8 -13  -1    8.80    4.00
   8 -13   1    3.10    3.10
  -8 -13  -1   -0.20    2.80
   8  13  -1    4.60    3.90
   8  13   1    4.80    3.80
   8  13   1    2.20    4.70
  -8 -13   1    4.90    3.60
   8 -13  -1    2.40    3.40
   8 -13  -1    4.50    3.40
  -8 -13   1    7.30    3.90
  -8  13  -1    1.60    4.00
  -8  13  -1    3.60    3.80
   8  13   1    2.40    3.40
   9  13  -1   14.00    5.60
  -9 -13  -1   11.50    4.70
   9 -13   1    8.00    4.40
  -9  13   1   12.90    6.10
   9  13  -1   13.50    5.50
  -9  13   1   13.70    5.60
   9  13  -1   13.70    7.30
   9 -13   1   23.00    5.90
  -9 -13  -1   18.80    5.40
   9  13   1   25.90    6.50
   9 -13  -1   16.60    5.30
  -9 -13   1    7.20    4.10
   9 -13  -1   22.30    6.00
   9  13   1   21.70    6.30
  -9 -13   1   14.40    4.80
  -9  13  -1   17.10    5.90
  -9  13  -1   22.10    7.00
 -10  13   1    6.30    5.50
 -10  13   1    7.40    5.80
  10 -13   1    1.00    3.70
  10  13  -1    0.40    4.40
  10  13  -1   -0.80    4.20
 -10 -13  -1    0.30    4.00
 -10  13  -1    1.10    4.30
 -10 -13   1    4.80    4.00
  10  13   1    7.10    4.80
 -10  13  -1    1.10    5.20
  10 -13  -1    4.00    4.40
  10  13   1    1.60    4.50
 -11  13   1   11.60    8.20
 -11  13   1   17.70    7.20
  11  13  -1   28.90    8.40
  11  13  -1   29.10    7.90
  11  13   1   22.80    7.50
  11  13   1   21.40    7.50
 -11  13  -1   19.40    8.70
 -11  13  -1   27.50    8.40
   0 -14   1   21.50    5.40
   0  14  -1   14.60    5.60
   0  14   1    9.60    2.00
   0 -14  -1    2.00    3.70
   0  14   1    9.10    5.00
  -1  14   1   80.99    6.20
  -1  14   1   79.29   10.80
  -1 -14  -1   82.49    5.40
   1  14  -1   92.69   11.70
  -1 -14  -1   72.59    9.70
   1  14   1   87.29   11.20
   1  14   1   79.59    5.90
   1 -14  -1   75.39   10.10
  -1 -14   1   97.89   10.20
  -1  14  -1   84.39   12.70
   2  14  -1  113.29   13.30
  -2 -14  -1  107.29   11.60
   2  14  -1   99.99    7.10
   2 -14   1  109.09    7.20
  -2  14   1  111.49    8.10
  -2  14   1  119.89   13.20
  -2 -14  -1  103.09    7.20
  -2  14  -1   95.89    7.00
  -2 -14   1  103.59    6.40
   2 -14  -1   93.99    6.60
  -2 -14   1   99.59   10.90
   2  14   1   86.09   11.60
  -2  14  -1   96.59   11.90
   2  14   1   86.39    6.90
  -3  14   1  138.99   14.50
  -3 -14  -1  142.49    8.90
   3 -14   1  120.89    8.70
  -3 -14  -1  142.39    9.00
   3  14  -1  110.89    8.80
  -3  14   1  102.89    9.20
  -3 -14  -1  158.38   13.90
   3 -14   1  132.09    8.70
   3  14  -1  117.19   13.70
  -3 -14   1  132.59   13.30
   3 -14  -1  131.39    9.40
   3  14   1  145.89    9.70
   3  14   1  128.89   14.40
   3 -14  -1  134.19    9.10
  -3  14  -1  112.09   13.80
  -3  14  -1  129.99    9.50
  -3 -14   1  127.49    8.80
   4 -14   1    4.30    2.50
   4  14  -1    3.40    2.60
  -4  14   1    6.50    3.30
  -4 -14  -1    7.70    4.40
  -4 -14  -1    7.80    2.60
   4 -14   1    3.70    2.30
  -4 -14  -1    4.60    2.10
   4  14  -1    5.80    4.40
  -4 -14   1    5.20    2.50
  -4  14  -1    4.10    2.80
   4  14   1    8.50    4.90
  -4 -14   1    4.20    2.30
   4 -14  -1    1.60    2.20
   4 -14  -1    2.50    2.50
   4  14   1    0.90    2.30
  -5  14   1   25.20    5.20
  -5 -14  -1   27.00    4.60
   5 -14   1   26.10    4.50
   5  14  -1   26.90    7.70
  -5 -14  -1   20.70    4.00
   5  14  -1   15.30    4.20
   5 -14   1   30.70    4.80
   5 -14  -1   31.30    4.90
  -5 -14   1   23.50    4.30
  -5 -14   1   27.70    4.60
   5  14   1   28.00    5.20
   5 -14  -1   26.00    4.50
  -5  14  -1   24.10    5.00
   5  14   1   24.50    7.30
   6  14  -1   18.60    4.90
  -6  14   1   17.20    4.70
   6 -14   1   22.20    4.70
   6 -14   1   13.80    3.90
   6  14  -1   27.60    8.40
  -6 -14  -1   19.10    4.20
  -6 -14  -1   18.70    4.30
   6 -14  -1   15.40    4.30
   6  14   1   30.10    8.50
  -6 -14   1   13.60    3.40
   6 -14  -1   17.30    4.20
  -6 -14   1   18.40    4.20
  -6  14  -1   18.70    4.80
   6  14   1   15.30    4.70
  -6 -14   1   21.20    4.50
  -7 -14  -1   29.00    5.60
   7  14  -1   18.20    7.40
   7 -14   1   25.10    5.50
   7 -14   1   12.90    4.10
  -7  14   1   22.40    5.60
  -7 -14  -1   24.10    5.20
   7  14  -1   21.10    5.70
   7 -14  -1   19.90    4.70
   7  14   1   15.60    5.00
   7  14   1   13.20    7.00
  -7 -14   1   14.80    3.80
  -7  14  -1   14.90    5.00
  -7 -14   1   10.60    3.90
  -7 -14   1    7.80    3.80
   7 -14  -1   15.20    4.60
   8  14  -1   15.70    5.40
  -8 -14  -1   22.30    5.40
  -8  14   1   23.70    7.10
  -8  14   1   27.30    6.90
  -8 -14  -1   26.90    6.00
   8 -14   1   25.10    5.80
   8 -14   1   23.60    5.70
  -8 -14   1   25.90    6.00
  -8  14  -1   30.80    7.60
   8 -14  -1   28.20    6.10
  -8  14  -1   27.70    6.50
   8  14   1   34.90    9.70
   8 -14  -1   20.20    5.40
   8  14   1   18.20    5.80
  -8 -14   1   27.60    5.90
   9  14  -1   12.60    5.50
   9 -14   1   18.20    5.80
  -9 -14  -1   19.20    5.60
  -9  14   1   12.30    5.40
  -9  14   1   13.60    6.40
   9  14  -1   14.10    7.20
   9  14   1   18.30    6.10
  -9 -14   1   17.50    5.40
   9  14   1    8.00    5.00
   9 -14  -1   15.30    5.50
  -9  14  -1   15.00    5.90
  -9  14  -1   11.70    6.10
  10  14  -1    2.60    4.50
 -10 -14  -1    5.80    4.30
  10 -14   1   -1.00    4.00
  10  14  -1   -0.20    4.40
 -10  14   1    2.50    6.00
 -10  14   1    2.40    4.50
  10  14   1    6.40    4.80
 -10 -14   1    3.10    4.10
 -10  14  -1    9.60    6.90
 -10  14  -1    5.60    4.90
  10  14   1    4.20    5.10
  11  14  -1    8.10    6.50
 -11  14   1    6.40    5.10
  11  14  -1    8.70    6.10
 -11  14  -1    2.50    4.80
  11  14   1    3.40    4.90
  11  14   1   16.50    6.60
   0 -15  -1   -0.30    3.40
   0  15   1    2.00    1.50
   0  15   1    1.70    3.70
   0  15  -1    2.20    3.60
   0 -15   1    0.10    3.10
   1  15  -1   35.90    9.00
  -1 -15  -1   38.90    3.40
  -1  15   1   32.90    3.90
  -1  15   1   29.40    7.90
  -1 -15  -1   36.20    8.10
  -1 -15   1   39.30    8.10
   1  15   1   26.40    7.80
  -1  15  -1   35.40    8.60
   1  15   1   34.30    3.80
   1 -15  -1   24.40    6.60
  -2  15   1   83.79    7.00
  -2 -15  -1   91.59   10.90
  -2 -15  -1   83.99    6.30
   2  15  -1   81.69   13.10
   2 -15   1   89.79    6.20
  -2  15   1   90.09   12.00
   2  15  -1   81.69    6.20
   2  15   1   87.09    6.50
  -2  15  -1   88.09   13.60
   2  15   1   77.59   13.30
  -2  15  -1   74.99    6.50
  -2 -15   1   75.99    9.80
  -2 -15   1   83.39    5.70
  -3 -15  -1  135.59    8.90
   3 -15   1  153.88    9.20
  -3 -15  -1  117.19   13.20
  -3  15   1  118.39    9.60
  -3  15   1  131.89   14.80
   3  15  -1   99.29   13.60
   3  15  -1  111.69    9.00
  -3 -15   1  129.29    8.50
  -3  15  -1  120.59    9.30
  -3  15  -1  122.79   14.80
   3 -15  -1  131.49    8.80
   3  15   1  118.49    9.20
   3  15   1  111.09   13.90
  -3 -15   1  131.89   13.20
   3 -15  -1  117.99    8.90
  -4 -15  -1  147.79   14.30
  -4 -15  -1  139.99    9.70
   4  15  -1  125.79   10.30
  -4 -15  -1  126.69    9.40
   4 -15   1  126.39    9.60
   4  15  -1  113.39   14.30
  -4  15   1  127.59   10.80
  -4 -15   1  147.99   10.20
   4  15   1  130.39   15.40
   4  15   1  139.09   10.90
  -4  15  -1  136.39   10.90
   4 -15  -1  140.29   10.30
   4 -15  -1  154.98   10.70
  -5 -15  -1  151.48   11.00
   5 -15   1  143.69   10.90
   5 -15   1  146.99   10.90
   5  15  -1  139.99   11.90
  -5 -15  -1  151.78   11.00
  -5  15   1  127.79   11.80
   5  15  -1  128.79   15.90
   5  15   1  129.79   11.10
   5  15   1  122.59   15.10
  -5 -15   1  143.99   10.30
   5 -15  -1  129.09   10.70
  -5 -15   1  137.39   10.30
   5 -15  -1  130.79   10.40
  -5  15  -1  134.09   11.40
  -6 -15  -1   35.10    5.60
  -6  15   1   18.20    5.10
   6  15  -1   22.60    5.40
   6 -15   1   25.20    5.00
  -6 -15  -1   39.00    5.90
   6  15  -1   35.20    9.30
   6 -15   1   27.40    5.30
   6  15   1   22.80    5.60
  -6 -15   1   28.80    4.90
   6  15   1   10.60    6.00
  -6 -15   1   19.80    4.00
   6 -15  -1   16.50    4.30
  -6 -15   1   16.80    4.20
  -6  15  -1   19.40    5.20
   6 -15  -1   19.20    4.50
  -7 -15  -1   29.70    5.80
   7 -15   1   28.70    5.90
   7  15  -1   30.40    9.90
   7  15  -1   32.30    6.70
  -7  15   1   26.50    6.30
   7 -15   1   32.90    6.10
  -7 -15  -1   31.50    5.90
   7  15   1   31.30    9.60
   7 -15  -1   29.90    6.00
  -7 -15   1   26.30    5.50
   7 -15  -1   36.40    6.10
  -7  15  -1   28.60    6.60
   7  15   1   22.40    5.70
  -7 -15   1   23.90    5.20
   8 -15   1   26.00    6.40
  -8  15   1   24.00    6.80
   8  15  -1   29.10    6.90
  -8 -15  -1   31.90    6.40
   8  15   1   25.70    6.80
   8 -15  -1   24.60    6.00
  -8  15  -1   31.40    7.10
  -8 -15   1   24.50    6.00
  -9  15   1    5.90    4.90
  -9 -15  -1    9.90    4.70
   9 -15   1    6.90    4.60
   9  15  -1    5.60    5.00
  -9  15  -1    7.10    5.00
   9  15   1    4.40    4.40
   9 -15  -1   11.80    4.70
  -9 -15   1   11.40    5.00
 -10  15   1    4.50    6.40
 -10  15   1    2.00    4.60
  10  15  -1    4.50    4.80
 -10  15  -1    4.90    6.90
  10  15   1   -1.50    3.90
 -10  15  -1    4.30    4.70
   0  16   1   12.70    6.30
   0  16  -1   12.70    6.10
   0 -16   1   32.50    7.20
   0 -16  -1    6.50    4.50
  -1  16   1   12.40    6.10
  -1 -16  -1   14.20    5.70
   1 -16   1   14.60    5.60
   1  16  -1   22.70    8.00
  -1  16   1   15.70    2.90
  -1 -16   1   13.30    5.20
  -1  16  -1   11.20    6.20
   1 -16  -1   20.30    6.20
   1  16   1    9.30    5.60
  -2 -16  -1    1.20    3.90
  -2  16   1    3.30    2.10
  -2  16   1    3.30    5.00
   2 -16   1    2.10    1.80
  -2 -16  -1    1.70    1.60
   2  16  -1    2.80    4.50
   2  16   1    4.00    5.00
  -2  16  -1    1.00    4.40
   2  16   1    3.50    2.00
  -2 -16   1    1.30    1.50
  -2 -16   1   -1.60    3.30
  -2  16  -1    2.10    1.90
   2 -16  -1    4.80    4.30
   3  16  -1   31.00    4.50
   3  16  -1   55.29   10.80
  -3  16   1   25.70    4.80
  -3 -16  -1   33.10    4.30
   3 -16   1   24.10    4.00
  -3  16   1   40.90    9.70
  -3 -16  -1   42.60    9.00
   3 -16  -1   36.60    4.70
  -3 -16   1   34.00    4.00
  -3  16  -1   34.10    9.50
  -3 -16   1   41.20    8.50
   3  16   1   37.20    4.80
  -3  16  -1   32.60    4.80
   3  16   1   28.20    8.40
   4  16  -1  118.99   14.60
   4  16  -1   91.69    8.20
  -4 -16  -1   91.59    7.80
   4 -16   1   88.29    7.80
  -4  16   1   95.49    8.80
   4 -16  -1  116.79    9.10
   4  16   1  121.59   15.10
  -4 -16   1   98.29    8.20
   4  16   1  109.39    9.20
  -4  16  -1  108.49    9.30
  -5 -16  -1   25.50    4.60
  -5 -16  -1   24.10    4.50
  -5  16   1   26.00    5.50
   5 -16   1   28.30    5.00
   5  16  -1   31.50    9.00
   5  16  -1   20.30    4.80
   5 -16   1   31.40    5.00
   5 -16  -1   28.70    5.20
  -5 -16   1   29.90    4.90
   5  16   1   27.90    5.40
   5 -16  -1   26.30    4.80
   5  16   1   34.40   10.00
  -5  16  -1   23.30    5.30
  -6 -16  -1   47.90    6.70
   6  16  -1   45.80   11.40
   6 -16   1   50.69    7.10
  -6 -16  -1   41.70    6.30
   6  16  -1   40.50    7.20
  -6  16   1   34.50    7.00
   6 -16  -1   43.10    6.60
   6  16   1   26.70    9.30
  -6 -16   1   44.60    6.30
  -6 -16   1   56.79    7.10
  -6  16  -1   39.10    7.10
   6 -16  -1   40.50    6.40
  -6 -16   1   35.80    5.40
   6  16   1   41.40    7.20
  -7 -16  -1    9.30    4.00
   7  16  -1    6.90    4.20
   7 -16   1    9.50    4.30
  -7  16   1    6.40    4.10
   7 -16  -1    7.30    4.00
  -7  16  -1    9.10    4.50
   7  16   1    9.90    4.70
  -7 -16   1   10.00    4.10
  -8 -16  -1    9.10    4.40
   8 -16   1    8.80    4.80
  -8  16   1   15.10    5.90
   8  16  -1    8.90    4.90
   8 -16  -1   12.60    4.70
   8  16   1   17.70    6.00
  -8 -16   1   12.10    4.50
  -8  16  -1   11.10    5.20
  -9  16   1    2.80    4.30
   9  16  -1    3.00    4.50
   9  16   1    6.80    5.20
  -9  16  -1   -1.50    4.30
   0 -17   1   11.40    5.10
   0  17  -1    4.30    5.10
   0 -17  -1    2.20    4.00
   0  17   1    5.30    5.60
  -1  17   1    7.80    5.50
   1 -17   1   -4.80    3.90
  -1 -17  -1    4.90    4.40
   1  17  -1    1.00    4.40
  -1 -17   1    7.10    4.40
   1 -17  -1    1.80    4.50
   1  17   1    6.40    5.60
   1  17   1    1.30    1.90
  -1  17  -1    1.10    4.60
  -2  17   1   23.10    8.00
   2 -17   1   15.50    2.70
  -2 -17  -1    8.50    5.60
   2  17  -1   13.20    6.70
  -2 -17  -1   15.90    2.90
  -2  17   1   13.90    3.20
  -2 -17   1   14.10    2.50
  -2  17  -1   19.50    7.50
   2 -17  -1   14.00    6.20
  -2  17  -1    9.80    2.70
   2 -17  -1   14.50    3.00
   2  17   1   16.20    3.40
  -2 -17   1   28.00    7.20
   2  17   1   24.20    8.50
  -3 -17  -1   22.80    7.10
  -3  17   1   19.50    4.20
   3  17  -1   22.60    3.90
   3 -17   1   25.50    3.90
   3  17  -1   25.70    8.80
  -3  17   1   19.70    8.10
  -3 -17  -1   20.50    3.50
   3  17   1   18.10    3.60
   3 -17  -1   21.90    3.70
   3  17   1    3.40    6.10
  -3  17  -1   13.80    3.40
  -3 -17   1   15.10    3.00
  -4 -17  -1   11.40    3.30
  -4  17   1    4.00    3.00
   4 -17   1   14.00    3.20
   4  17  -1    8.80    3.00
  -4 -17   1    6.00    2.70
  -4  17  -1    5.80    3.10
   4  17   1    6.70    2.80
   4  17   1    8.90    6.30
   4 -17  -1    9.10    3.20
   5  17  -1   15.30    7.60
  -5  17   1   13.40    4.60
   5 -17   1    6.30    3.00
  -5 -17  -1   12.30    3.80
   5  17  -1   10.20    3.90
  -5  17  -1   13.50    4.40
   5  17   1   15.90    4.50
  -5 -17   1    9.80    3.60
   6  17  -1    7.20    4.10
  -6  17   1    5.10    3.80
   6 -17   1    9.40    4.00
   6  17   1    0.80    3.10
   6 -17  -1    6.00    3.30
  -6  17  -1    3.70    3.60
  -6 -17   1    3.30    2.70
  -7 -17  -1   30.70    6.00
  -7  17   1   20.00    6.10
   7 -17   1   34.20    6.50
   7  17  -1   23.40    6.40
   7  17   1   30.80    6.70
  -7  17  -1   24.70    6.40
   7 -17  -1   30.70    6.10
  -7 -17   1   23.10    5.60
   8  17  -1    3.70    4.70
  -8  17   1   11.60    5.40
  -8 -17  -1    6.10    4.40
   8  17   1    6.60    4.40
  -8  17  -1    3.00    4.10
  -8 -17   1   10.40    4.60
   9  17  -1    8.10    5.10
  -9  17   1    8.40    5.30
   9  17   1    3.60    4.30
  -9  17  -1    0.60    4.50
   0 -18   1   -4.90    4.20
   0 -18  -1    9.70    6.00
   0  18   1   10.50    6.20
   0  18  -1    9.70    6.30
  -1  18   1    8.70    6.10
   1  18  -1   16.50    7.20
  -1 -18  -1    8.10    5.20
   1 -18   1   21.60    7.00
  -1 -18   1   27.80    7.70
   1 -18  -1    3.40    4.80
  -1  18  -1    7.30    6.30
   1  18   1    6.20    6.40
  -2 -18  -1   12.90    6.60
   2  18  -1   17.80    7.60
  -2  18   1   11.80    3.00
  -2  18   1    9.40    6.20
   2 -18   1    8.70    2.30
   2 -18   1   11.00    5.40
  -2  18  -1    6.20    2.30
   2 -18  -1    0.50    4.60
  -2  18  -1    9.20    6.80
   2  18   1    8.30    2.70
  -2 -18   1    5.40    4.60
   2 -18  -1    6.40    2.50
   2  18   1    1.80    5.50
  -3 -18  -1    1.20    2.30
   3 -18   1    4.50    2.30
  -3  18   1    7.40    6.70
   3  18  -1    0.40    2.00
  -3  18   1    4.00    2.60
   3 -18  -1    0.80    2.40
  -3  18  -1    3.30    2.50
   3 -18  -1    1.60    4.50
  -3 -18   1    2.60    2.30
   3  18   1    0.60    2.40
  -4  18   1   96.39    9.30
   4  18  -1  105.89    8.90
  -4  18  -1  113.59    9.70
   4  18   1   98.39    9.10
  -5  18   1    8.30    4.00
   5  18  -1    5.60    3.40
  -5  18  -1    7.50    3.70
   5  18   1   12.80    4.00
  -6  18   1   46.30    7.90
   6  18  -1   33.10    6.70
   6  18   1   34.60    6.80
  -6  18  -1   40.20    7.20
   7  18  -1   22.80    6.20
  -7  18   1   15.00    5.90
   7  18   1   27.10    6.60
  -7  18  -1   27.40    6.70
   0 -19   1   20.70    6.80
   0 -19  -1   11.50    6.20
  -1 -19  -1    4.00    5.20
   1 -19   1    6.60    4.90
   1 -19  -1   -1.30    5.30
  -1 -19   1    0.10    4.50
   2 -19   1   73.99   13.80
  -2  19   1   63.69    6.20
  -2 -19  -1   56.39   12.00
   2 -19  -1   62.09   12.50
  -3  19   1    8.40    3.40
   3 -19   1    5.10    6.20
   3  19  -1    6.90    2.80
  -3  19  -1    7.50    3.00
   3 -19  -1   10.20    6.20
   3  19   1    7.10    3.20
  -4  19   1   14.60    4.30
   4  19  -1   20.10    4.20
  -4  19  -1   12.70    3.80
   4 -19  -1   19.20    8.00
   4  19   1   17.50    4.40
  -5  19   1   65.39    7.80
   5  19  -1   41.80    7.00
  -5  19  -1   53.29    7.10
   5  19   1   52.19    7.10
   6  19  -1    8.00    4.00
  -6  19   1    8.40    4.80
   6  19   1    8.20    4.20
  -6  19  -1    8.00    4.20
   0 -20   1   23.70    8.10
   0 -20  -1    9.90    6.60
  -1 -20  -1   72.09   12.60
   1 -20   1   33.10   10.20
   1 -20  -1   59.69   12.30
  -2  20   1    1.90    2.20
   2 -20  -1    8.40    6.50
  -3  20   1    5.90    3.20
   3  20   1   10.50    3.30
  -3  20  -1    5.60    3.10
  -4  20   1   -1.60    2.70
   4  20  -1   -2.30    2.70
   4  20   1    1.40    3.10
  -4  20  -1   -0.70    2.80
  -1   0   2 1688.53   86.39
   1   0   2 1661.13   86.39
   2   0   2   10.30    1.70
  -2   0  -2   11.40    2.10
   2   0  -2    8.20    1.80
  -2   0   2   11.90    1.90
  -2   0   2   11.20    1.90
   2   0   2    8.20    1.50
  -2   0   2   10.60    1.90
  -2   0   2   11.40    1.80
  -2   0  -2   11.70    1.70
   2   0  -2   11.60    1.70
   2   0  -2    9.70    1.70
   2   0   2   14.30    2.00
  -2   0  -2    9.70    1.70
  -3   0  -2   95.19    6.40
   3   0   2   89.79    6.70
  -3   0   2   90.69    6.40
   3   0   2   85.99    6.70
   3   0   2   99.69    6.30
  -3   0   2   91.69    6.60
  -3   0  -2   90.39    6.40
  -3   0   2   88.89    6.80
  -3   0   2   91.39    6.30
   3   0  -2   88.99    6.70
   3   0  -2   87.69    6.40
  -3   0  -2   77.49    6.70
  -3   0   2   94.39    6.70
   3   0   2   84.89    6.40
   3   0  -2   78.99    6.10
   3   0  -2   96.09    6.90
  -3   0  -2   89.59    6.60
   4   0  -2   55.79    5.40
   4   0  -2   53.69    5.00
   4   0  -2   63.69    5.80
  -4   0  -2   66.89    5.50
  -4   0   2   58.89    5.70
   4   0   2   60.99    5.60
   4   0   2   69.39    5.90
   4   0   2   52.39    4.90
  -4   0  -2   65.99    5.30
  -4   0  -2   66.29    5.60
  -4   0   2   52.99    5.10
   4   0   2   64.59    5.40
  -4   0   2   59.79    5.30
  -4   0   2   63.09    5.30
  -4   0  -2   61.49    5.80
   4   0  -2   59.19    5.20
  -4   0   2   58.49    5.30
  -4   0   2   59.29    5.40
   5   0  -2    5.50    2.10
  -5   0  -2    1.70    1.80
   5   0  -2    7.20    2.00
  -5   0   2    2.50    1.90
   5   0  -2    7.40    2.50
  -5   0  -2    2.40    1.90
  -5   0  -2    5.00    1.90
  -5   0  -2    2.40    2.00
   5   0   2    1.60    1.50
   5   0   2    3.10    1.80
  -5   0   2    8.00    2.60
   5   0  -2    5.00    2.10
   5   0   2    2.70    1.90
  -5   0  -2    1.60    1.70
   5   0  -2    5.10    2.40
  -5   0   2    4.80    2.30
   5   0   2    3.80    1.70
   5   0   2    2.70    2.00
  -5   0   2    5.20    2.20
  -5   0   2    5.20    2.30
  -5   0   2    7.40    2.60
  -6   0   2  202.28   13.30
  -6   0  -2  182.48   13.00
   6   0   2  185.08   13.30
  -6   0   2  199.28   14.40
   6   0  -2  196.38   14.20
   6   0  -2  204.08   13.00
  -6   0  -2  173.18   13.10
  -6   0  -2  173.98   13.50
  -6   0   2  187.58   13.50
  -6   0   2  200.58   13.50
  -6   0  -2  176.18   14.00
   6   0   2  162.58   12.70
   6   0  -2  210.78   14.10
  -6   0   2  202.68   13.70
   6   0   2  192.88   13.30
   6   0  -2  194.48   13.30
   6   0   2  170.18   13.40
  -6   0  -2  193.38   13.60
   6   0   2  169.68   13.70
  -6   0   2  192.38   13.70
   6   0  -2  216.88   14.10
   7   0   2   29.60    4.80
   7   0  -2   31.40    5.00
   7   0  -2   25.90    5.10
  -7   0   2   25.80    5.30
  -7   0   2   30.80    5.50
   7   0  -2   25.00    5.50
  -7   0  -2   39.40    5.90
   7   0   2   31.10    5.20
   7   0   2   33.70    6.10
  -7   0  -2   33.70    5.90
  -7   0   2   25.90    5.40
   7   0  -2   22.60    4.60
   7   0   2   26.80    5.50
  -7   0   2   36.00    5.40
  -7   0  -2   32.80    5.90
   7   0  -2   23.20    5.30
  -7   0   2   37.90    5.90
   7   0   2   36.40    5.40
  -7   0  -2   40.70    5.70
   8   0   2   51.69    6.40
   8   0   2   56.69    7.90
  -8   0  -2   47.70    7.10
   8   0   2   54.49    8.20
   8   0  -2   55.99    7.60
  -8   0  -2   51.29    8.00
  -8   0   2   49.90    7.10
   8   0  -2   46.80    7.80
   8   0  -2   49.40    7.40
  -8   0   2   52.09    8.00
  -8   0  -2   59.19    8.60
   8   0  -2   56.99    7.60
   8   0   2   52.29    7.40
  -8   0   2   52.29    7.70
  -8   0   2   60.69    7.60
   9   0   2   23.00    5.20
   9   0  -2   16.50    4.60
   9   0  -2    9.30    4.40
  -9   0   2   10.10    4.50
  -9   0   2   14.30    4.80
  -9   0  -2   19.60    5.50
  -9   0  -2   15.70    4.80
   9   0  -2   15.00    5.40
  -9   0   2    8.80    4.40
   9   0   2   11.50    4.60
   9   0  -2   17.40    4.60
   9   0   2   20.10    6.10
  -9   0  -2   13.50    5.10
   9   0   2   18.20    5.20
 -10   0  -2    1.30    4.10
  10   0  -2   14.40    4.70
  10   0  -2   13.60    4.90
  10   0   2    6.70    4.80
  10   0   2    4.20    3.70
 -10   0   2   10.80    5.20
 -10   0   2   10.70    4.70
  10   0   2   15.70    4.40
 -10   0  -2   12.40    5.40
 -10   0  -2   12.50    5.30
 -10   0   2    0.50    3.60
 -10   0  -2    2.30    2.80
  10   0  -2    9.40    5.30
 -11   0  -2   24.90    7.50
  11   0   2   24.60    7.80
 -11   0   2   18.10    6.30
 -11   0  -2   26.50    7.50
  11   0  -2   20.40    6.20
  11   0  -2   30.00    8.40
  11   0   2   22.00    6.40
 -11   0   2   17.50    6.30
 -11   0  -2   21.20    7.10
 -12   0  -2   91.69   13.80
  12   0   2   93.29   12.80
  12   0   2  105.69   13.30
 -12   0   2   81.39   13.40
  12   0  -2   89.39   11.10
  12   0  -2   90.19   14.60
 -12   0  -2   80.69   12.90
 -12   0  -2   78.49   12.80
 -12   0   2   96.69   11.70
  13   0   2   25.00    8.90
 -13   0   2   18.40    7.70
 -13   0   2   28.40    8.60
  13   0   2   16.10    6.10
  13   0  -2   18.50    6.70
 -13   0  -2   20.60    9.00
  13   0  -2   38.40   10.40
 -13   0  -2   22.80    8.20
  14   0  -2   -3.20    4.10
 -14   0   2   11.40    6.50
  14   0  -2   -8.20    6.30
 -14   0  -2   -5.20    4.50
  14   0   2    9.50    7.70
 -14   0  -2    5.20    7.60
  14   0   2   -3.20    4.00
 -14   0   2   -2.30    4.30
  15   0   2    1.40    5.10
  15   0  -2    4.20    5.80
   0   1  -2 1010.50   50.19
   0  -1   2  952.10   50.09
   0   1  -2  947.61   50.49
   1  -1   2  375.56   19.50
  -1  -1  -2  334.47   19.30
   1  -1   2  363.16   19.30
   1  -1   2  368.26   19.30
   1   1  -2  393.76   19.40
   1  -1   2  354.86   19.10
  -1  -1  -2  340.47   19.40
  -1  -1   2  313.27   19.10
   1  -1  -2  376.16   19.60
  -1  -1   2  373.86   19.30
   1  -1  -2  360.06   19.30
  -1  -1   2  363.36   19.40
  -1  -1   2  376.86   19.00
  -2  -1  -2 1272.57   72.89
   2  -1   2 1516.45   72.39
   2   1  -2 1320.67   72.49
  -2   1   2 1278.17   72.59
   2  -1   2 1383.46   72.59
  -2  -1  -2 1333.97   72.49
  -2   1   2 1421.16   72.59
  -2   1   2 1393.56   72.39
  -2  -1  -2 1454.95   72.39
   2  -1   2 1303.87   72.79
   2   1  -2 1501.05   72.79
  -2   1   2 1416.86   72.79
   2   1  -2 1486.35   72.39
   2  -1  -2 1132.59   70.69
   2   1   2 1292.57   70.29
  -2   1  -2 1338.47   70.69
  -2   1  -2 1415.56   70.59
  -2  -1   2 1380.96   70.59
  -2  -1   2 1422.66   70.09
   2  -1  -2 1492.35   70.59
  -2   1  -2 1306.97   70.39
  -2  -1   2 1350.76   70.39
  -2  -1   2 1405.46   70.49
   2  -1  -2 1311.47   70.39
  -2  -1   2 1378.96   70.99
  -3   1   2  251.07   15.40
   3   1  -2  233.38   15.30
  -3  -1  -2  259.57   15.80
  -3  -1  -2  294.17   15.50
  -3   1   2  273.17   15.30
   3  -1   2  231.38   15.40
  -3   1   2  264.67   15.30
  -3   1   2  254.27   15.30
   3   1  -2  258.07   15.60
   3  -1   2  249.38   15.80
   3  -1   2  241.48   15.00
   3   1  -2  267.47   15.20
  -3   1   2  283.97   16.00
   3  -1   2  271.57   15.30
   3   1  -2  262.17   15.00
  -3  -1  -2  266.87   15.50
  -3  -1  -2  278.07   15.20
   3  -1  -2  263.67   15.50
  -3  -1   2  267.17   15.50
   3  -1  -2  292.37   16.40
   3   1   2  257.47   15.60
  -3   1  -2  271.37   15.60
  -3   1  -2  241.38   15.80
  -3  -1   2  247.58   16.10
   3   1   2  273.17   15.90
   3  -1  -2  270.57   15.90
  -3  -1   2  269.17   15.10
  -3  -1   2  271.07   15.60
  -3   1  -2  266.37   15.70
   3  -1  -2  267.77   15.50
  -3  -1   2  274.17   15.70
  -3   1  -2  252.97   15.40
   3   1   2  302.87   15.70
  -3  -1   2  263.77   15.60
   4   1  -2 1632.34   86.69
  -4  -1  -2 1741.83   87.49
   4  -1   2 1747.03   87.09
   4   1  -2 1749.32   87.89
  -4   1   2 1680.73   87.19
  -4  -1  -2 1720.03   87.29
   4  -1   2 1623.34   86.99
  -4  -1  -2 1769.32   87.09
   4  -1   2 1780.42   88.39
   4  -1   2 1452.65   87.19
  -4   1   2 1626.64   87.79
  -4   1   2 1601.14   87.29
   4   1  -2 1630.44   86.89
   4   1  -2 1736.13   87.59
  -4   1   2 1557.64   87.19
  -4   1   2 1416.26   86.69
  -4  -1   2 1516.55   83.39
  -4  -1   2 1547.65   85.09
   4   1   2 1634.74   84.09
   4   1   2 1619.24   84.49
  -4  -1   2 1634.54   84.39
  -4  -1   2 1602.04   84.19
  -4   1  -2 1531.95   84.29
  -4  -1   2 1597.44   84.09
   4  -1  -2 1612.24   85.09
  -4   1  -2 1663.53   84.09
  -4   1  -2 1682.73   84.29
   4   1   2 1594.84   84.49
  -4   1  -2 1549.94   84.79
   4  -1  -2 1609.94   84.49
  -4  -1   2 1553.74   84.39
  -4  -1   2 1624.64   84.39
   4   1   2 1666.13   85.19
   4  -1  -2 1503.05   83.99
   4  -1  -2 1605.44   84.19
  -5   1   2   34.60    4.90
   5  -1   2   37.90    4.40
  -5  -1  -2   39.00    4.70
   5   1  -2   39.20    4.60
   5   1  -2   36.70    4.90
   5  -1   2   34.10    4.90
  -5   1   2   35.10    5.20
  -5  -1  -2   41.00    4.80
   5  -1   2   37.30    4.80
   5  -1   2   41.20    4.60
  -5   1   2   38.20    4.80
   5  -1   2   41.00    4.60
  -5   1   2   41.50    4.40
  -5   1   2   41.50    5.10
  -5  -1  -2   41.00    5.00
  -5  -1  -2   52.29    4.90
  -5  -1  -2   45.60    5.10
   5   1  -2   35.40    4.30
   5   1  -2   32.50    3.90
   5   1  -2   32.50    5.10
   5   1   2   33.50    4.60
   5   1   2   48.30    5.00
  -5   1  -2   35.70    4.40
   5   1   2   49.20    4.70
   5  -1  -2   38.00    4.90
  -5  -1   2   37.50    5.30
   5  -1  -2   41.90    4.40
  -5  -1   2   33.30    4.90
  -5   1  -2   39.90    4.50
   5  -1  -2   39.90    5.00
   5  -1  -2   45.30    4.90
  -5  -1   2   38.60    4.60
   5   1   2   45.50    5.20
  -5  -1   2   40.00    4.60
  -5  -1   2   41.80    4.80
  -5   1  -2   40.20    5.10
   5  -1  -2   50.29    4.90
  -5   1  -2   36.60    4.70
  -5  -1   2   38.40    4.80
   5   1   2   36.80    4.40
  -6   1   2  908.81   49.50
  -6  -1  -2  937.61   50.09
  -6   1   2  919.51   50.79
   6   1  -2  902.81   49.70
   6   1  -2  873.11   50.19
   6  -1   2  940.61   50.49
   6  -1   2  891.21   49.70
  -6   1   2  892.51   50.09
   6   1  -2  917.41   51.19
   6  -1   2  880.61   50.99
  -6   1   2  855.01   50.09
  -6  -1  -2  894.21   50.19
  -6  -1  -2  860.31   49.99
   6  -1   2  880.51   49.70
   6   1  -2  870.61   49.20
  -6  -1  -2  934.21   49.60
  -6   1   2  856.21   49.99
   6   1  -2  921.91   50.49
   6  -1   2  929.41   49.70
  -6  -1   2  921.71   50.59
   6  -1  -2  919.01   50.29
   6  -1  -2  911.91   49.90
  -6  -1   2  970.10   50.89
   6   1   2  875.71   49.80
   6  -1  -2  870.81   51.29
  -6  -1   2  877.11   50.49
   6   1   2  879.81   51.39
  -6  -1   2  912.51   50.09
  -6   1  -2  934.21   50.39
  -6  -1   2  924.71   50.49
   6  -1  -2  979.70   51.09
  -6   1  -2  861.41   49.80
   6   1   2  843.92   50.29
   6  -1  -2  905.81   50.69
  -6   1  -2  875.01   50.59
   6   1   2  934.01   50.49
   6   1   2  866.11   50.39
  -6   1  -2  999.70   51.89
  -6   1  -2  910.11   50.79
  -7   1   2  175.68   13.50
   7   1  -2  151.68   12.80
  -7   1   2  154.68   12.30
   7   1  -2  175.08   13.70
   7   1  -2  156.68   12.00
  -7  -1  -2  142.99   12.20
   7  -1   2  158.68   12.70
   7   1  -2  190.58   13.20
  -7  -1  -2  158.68   12.00
  -7  -1  -2  147.09   12.00
   7  -1   2  156.68   12.00
  -7  -1  -2  123.79   11.90
  -7   1   2  161.68   12.10
  -7   1   2  135.99   12.30
  -7   1   2  146.19   12.50
   7   1  -2  189.38   12.70
   7  -1   2  156.18   13.10
   7  -1   2  184.08   12.50
   7  -1   2  167.98   12.30
   7   1   2  156.68   12.50
  -7   1  -2  142.59   12.00
   7  -1  -2  144.69   12.20
  -7  -1   2  181.98   12.50
  -7  -1   2  183.88   12.90
   7  -1  -2  159.08   12.90
  -7  -1   2  180.48   13.20
   7  -1  -2  151.98   11.70
   7   1   2  135.29   12.10
   7  -1  -2  163.68   12.30
   7  -1  -2  166.38   13.40
  -7   1  -2  147.39   12.40
  -7  -1   2  147.29   12.30
   7   1   2  160.88   13.30
   7   1   2  163.38   12.00
   7   1   2  149.49   12.10
  -7   1  -2  168.08   13.00
  -7   1  -2  180.48   12.40
  -7  -1   2  168.58   12.60
  -8   1   2  122.99   11.30
  -8  -1  -2  119.49   11.60
   8  -1   2  129.09   10.80
   8  -1   2  131.39   11.10
   8   1  -2  125.29   11.80
   8   1  -2  118.09   11.10
   8  -1   2  129.29   11.70
  -8   1   2  131.49   11.70
   8   1  -2  132.39   12.10
   8  -1   2  138.49   11.20
   8   1  -2  138.29   11.30
  -8   1   2   91.19   10.10
   8  -1   2  126.29   12.00
  -8  -1  -2  131.59   10.70
  -8  -1  -2  129.79   10.90
  -8  -1  -2  119.59   11.50
  -8  -1   2  115.49   10.50
  -8   1  -2  129.69   10.70
  -8  -1   2  100.19    9.70
  -8  -1   2  112.19   10.80
   8   1   2  110.69   10.30
  -8  -1   2  126.49   11.00
   8  -1  -2  112.69   10.30
  -8   1  -2  120.79   11.10
   8   1   2  107.79   10.60
   8  -1  -2  116.69   10.00
  -8   1  -2  121.29   10.70
   8   1   2  131.79   11.90
   8  -1  -2  114.19   11.10
   8  -1  -2   93.69   10.80
   8   1   2   92.19    9.90
  -8  -1   2  124.69   10.90
   8  -1  -2  118.59   10.30
   9   1  -2   48.10    7.60
  -9   1   2   37.20    7.40
  -9   1   2   49.90    7.80
   9  -1   2   35.30    6.40
   9  -1   2   33.00    7.10
  -9   1   2   44.70    7.90
   9  -1   2   46.80    8.40
   9   1  -2   38.00    7.20
  -9  -1  -2   40.30    6.90
   9   1  -2   31.00    7.20
  -9  -1  -2   44.00    7.60
  -9  -1  -2   34.20    7.40
   9   1  -2   26.60    6.50
   9  -1   2   49.50    7.70
   9   1   2   31.00    6.50
  -9  -1   2   29.80    7.00
   9  -1  -2   30.10    6.40
   9   1   2   45.30    7.50
   9  -1  -2   29.80    6.20
  -9   1  -2   31.90    7.30
  -9   1  -2   40.10    6.80
  -9  -1   2   27.70    6.60
   9   1   2   31.50    7.00
  -9   1  -2   39.40    7.40
   9  -1  -2   33.20    7.50
   9  -1  -2   31.70    7.10
   9   1   2   36.20    7.20
  -9  -1   2   24.30    5.90
  -9   1  -2   33.60    6.90
 -10  -1  -2   63.39    9.80
  10  -1   2   61.49   10.40
  10  -1   2   56.99    9.50
  10  -1   2   80.19    8.80
  10   1  -2   48.60    9.90
  10  -1   2   54.89    9.80
 -10  -1  -2   71.09    8.80
  10   1  -2   58.09    9.40
 -10   1   2   72.79    9.40
 -10   1   2   66.39   10.40
 -10  -1  -2   61.49    9.50
 -10   1  -2   70.79    9.10
 -10   1  -2   81.89   10.00
 -10   1  -2   76.29    9.80
  10   1   2   68.99    8.50
  10   1   2   71.69   11.00
 -10  -1   2   71.29   10.10
 -10  -1   2   79.19   10.10
 -10  -1   2   66.79   10.50
  10  -1  -2   79.19    9.30
  10  -1  -2   72.19   11.00
  10  -1  -2   66.39   10.10
 -11   1   2   21.90    6.70
  11  -1   2    3.70    4.80
 -11  -1  -2   11.30    4.90
 -11  -1  -2   10.20    5.10
  11   1  -2   30.50    7.60
 -11   1   2    7.60    5.30
 -11  -1  -2    3.70    4.20
 -11  -1  -2    7.10    4.20
  11  -1   2   11.40    4.80
  11  -1   2    7.10    4.90
  11   1  -2   -4.10    3.10
  11  -1  -2   12.00    5.50
  11  -1  -2    3.90    4.70
  11   1   2    6.70    5.30
 -11   1  -2    1.40    4.10
 -11  -1   2   -3.50    4.40
  11   1   2    2.60    3.40
 -11  -1   2    9.50    5.00
 -11   1  -2   13.50    5.80
 -11  -1   2    5.60    4.50
 -11   1  -2   13.40    5.80
  11  -1  -2   -0.90    3.90
 -12   1   2   28.20    8.80
 -12   1   2   37.10    8.90
 -12  -1  -2   23.10    6.80
  12  -1   2   29.30    8.20
 -12  -1  -2   18.80    7.60
 -12  -1  -2   30.90    7.80
  12   1  -2   18.80    6.20
  12  -1   2   15.40    5.90
  12   1  -2   13.70    7.50
 -12  -1   2   26.60    8.20
 -12   1  -2   31.10    8.60
  12   1   2   20.90    6.60
 -12  -1   2   16.30    6.40
  12   1   2   23.70    7.80
 -12   1  -2   31.60    8.20
  12  -1  -2   21.20    6.50
  12  -1  -2   25.90    8.40
  13   1  -2    4.90    5.00
  13  -1   2    9.20    6.30
  13  -1   2    1.90    4.30
  13   1  -2   12.30    7.50
 -13  -1  -2    1.90    5.30
 -13  -1  -2    5.00    5.40
 -13   1   2   -7.40    4.40
 -13   1   2   18.90    7.50
  13  -1  -2    9.40    5.10
 -13  -1   2    0.90    4.70
 -13  -1   2   11.10    6.40
 -13   1  -2    2.10    6.30
  13  -1  -2    7.70    6.30
  13   1   2    3.50    4.10
 -13   1  -2   11.90    6.30
  13   1   2    1.30    5.80
 -14  -1  -2    5.20    5.90
 -14   1   2   -6.70    5.30
  14  -1   2    3.70    6.90
  14  -1   2    2.30    5.10
 -14   1   2   -2.10    6.00
  14   1  -2    1.90    6.70
  14   1  -2    7.40    5.80
 -14  -1   2    1.90    5.30
  14   1   2    7.70    7.40
  14   1   2    1.30    4.70
 -14   1  -2   14.00    7.50
 -14   1  -2   -1.10    6.00
  14  -1  -2   11.50    8.00
  14  -1  -2    6.10    5.40
  15   1  -2    3.40    5.60
  15  -1   2    6.90    6.20
  15   1   2    5.70    5.80
  15  -1  -2    2.70    5.60
   0   2   2  156.38    9.00
   0  -2  -2  157.58    8.50
   0   2  -2  156.78    9.30
   0  -2  -2  133.89    8.60
   0  -2  -2  147.19    9.10
   0  -2   2  156.48    8.40
   0  -2   2  164.78    8.20
  -1  -2  -2    3.20    1.10
  -1   2   2    4.40    1.00
   1  -2   2    4.40    0.90
   1   2  -2    5.50    0.70
   1   2  -2    4.70    1.30
  -1  -2  -2    4.50    1.00
   1  -2   2    5.40    1.00
  -1   2   2    2.40    0.90
   1  -2   2    4.10    0.90
   1  -2   2    5.50    0.90
   1  -2   2    3.30    0.70
  -1  -2  -2    2.70    0.80
   1  -2  -2    7.70    1.40
  -1  -2   2   10.50    0.80
  -1  -2   2   12.10    1.30
  -1  -2   2   10.40    1.20
   1  -2  -2    6.00    1.20
  -1   2  -2    9.50    1.00
  -1   2  -2    9.30    1.10
  -1  -2   2    9.30    1.20
  -1  -2   2   12.60    1.20
   2  -2   2  603.94   31.30
  -2  -2  -2  591.24   31.70
  -2   2   2  599.04   32.00
   2   2  -2  611.34   31.90
   2  -2   2  582.44   31.70
   2   2  -2  626.44   32.20
   2  -2   2  601.44   32.10
  -2   2   2  625.84   32.00
   2   2  -2  605.54   31.90
   2  -2   2  611.24   31.70
  -2   2   2  545.95   31.90
  -2  -2  -2  537.65   31.80
   2  -2  -2  590.34   31.40
  -2  -2   2  598.44   31.30
  -2  -2   2  589.84   30.50
  -2  -2   2  524.35   30.80
   2   2   2  631.44   31.30
   2  -2  -2  552.44   31.00
  -2   2  -2  540.25   30.90
  -2  -2   2  611.14   31.10
   3  -2   2 1269.87   65.09
  -3   2   2 1069.09   64.39
  -3  -2  -2 1044.30   65.09
   3  -2   2 1396.76   65.59
  -3   2   2 1238.38   64.79
  -3  -2  -2 1297.67   64.39
   3  -2   2 1328.87   64.69
   3   2  -2 1101.29   64.89
   3   2  -2 1323.97   64.99
  -3  -2  -2 1141.49   64.49
  -3  -2  -2 1242.18   64.99
  -3   2   2 1249.18   64.99
   3  -2   2 1195.78   64.69
  -3   2   2 1241.28   65.09
  -3   2   2 1194.58   64.79
  -3  -2  -2 1257.17   64.79
   3  -2   2 1288.67   64.19
   3  -2  -2 1250.07   66.99
  -3  -2   2 1332.67   67.29
  -3   2  -2 1195.48   67.09
  -3   2  -2 1298.27   67.29
  -3  -2   2 1107.49   67.39
   3   2   2 1280.37   67.39
   3  -2  -2 1317.67   67.49
   3   2   2 1312.57   66.99
   3  -2  -2 1311.77   67.29
  -3  -2   2 1298.57   67.29
  -3  -2   2 1322.47   67.29
   3  -2  -2 1200.58   67.59
  -3  -2   2 1370.06   67.19
   3   2   2 1237.58   67.19
  -3  -2   2 1312.47   66.59
   4  -2   2   51.99    5.10
   4   2  -2   59.19    5.60
  -4   2   2   72.09    5.80
  -4   2   2   65.79    5.60
  -4  -2  -2   61.69    5.70
  -4  -2  -2   64.29    5.70
  -4  -2  -2   61.59    5.40
  -4   2   2   65.99    6.00
  -4   2   2   81.59    5.70
   4  -2   2   64.39    5.90
   4  -2   2   53.79    5.30
  -4  -2  -2   60.29    5.00
   4   2  -2   63.89    5.40
  -4  -2  -2   57.09    5.40
   4  -2   2   54.69    4.90
   4   2  -2   71.89    5.30
  -4  -2  -2   66.09    6.30
   4  -2   2   54.89    5.80
   4   2  -2   69.69    6.00
  -4   2   2   72.99    5.90
   4  -2  -2   58.89    5.20
  -4  -2   2   59.39    5.20
  -4   2  -2   48.90    4.90
   4   2   2   50.29    5.30
  -4  -2   2   52.49    5.20
  -4   2  -2   53.79    5.10
  -4   2  -2   46.00    5.20
  -4  -2   2   55.49    5.40
  -4   2  -2   44.70    4.50
   4  -2  -2   57.79    4.70
  -4  -2   2   59.29    5.00
   4  -2  -2   64.99    5.10
   4  -2  -2   59.49    5.80
  -4  -2   2   53.79    4.40
   4  -2  -2   46.20    5.00
   4   2   2   62.59    4.90
  -4  -2   2   54.49    4.90
   4   2   2   59.09    5.20
   5  -2   2  594.14   32.80
  -5  -2  -2  497.35   31.20
   5  -2   2  570.44   31.70
   5   2  -2  594.14   31.00
  -5  -2  -2  568.94   31.50
   5   2  -2  523.05   31.50
   5   2  -2  550.44   31.50
  -5   2   2  558.54   31.00
  -5   2   2  537.75   31.40
  -5   2   2  457.45   31.40
   5  -2   2  578.34   31.20
  -5  -2  -2  566.64   31.10
   5  -2   2  519.15   31.10
  -5   2   2  545.55   31.40
   5   2  -2  502.85   31.70
   5   2  -2  576.54   31.10
  -5  -2  -2  556.74   30.60
  -5   2   2  541.75   31.60
  -5  -2  -2  588.34   31.50
  -5  -2   2  555.94   32.40
  -5  -2   2  616.44   31.90
   5   2   2  569.64   32.70
  -5   2  -2  602.34   32.60
  -5  -2   2  595.34   32.70
  -5   2  -2  497.25   32.40
  -5  -2   2  641.24   33.00
   5   2   2  562.54   32.60
   5  -2  -2  562.44   32.40
  -5  -2   2  577.84   32.70
   5   2   2  603.04   32.30
  -5   2  -2  596.74   33.60
   5  -2  -2  565.24   33.40
  -5  -2   2  589.14   32.80
   5  -2  -2  526.25   32.80
   5   2   2  542.55   32.60
   5  -2  -2  543.65   32.30
   6   2  -2   19.60    4.40
  -6   2   2   22.00    4.40
  -6  -2  -2   18.70    4.20
   6   2  -2   17.00    3.60
  -6  -2  -2   17.80    4.20
  -6   2   2   20.60    4.10
   6  -2   2   16.00    4.10
   6   2  -2   18.80    4.00
  -6   2   2   25.00    5.00
  -6  -2  -2   18.80    4.00
  -6   2   2   18.20    4.00
  -6  -2  -2   17.80    3.60
   6  -2   2   14.80    3.40
  -6   2   2   15.40    3.50
   6   2  -2   17.70    3.80
   6   2  -2   14.90    3.90
   6  -2   2   18.70    3.80
   6  -2   2   13.50    3.70
  -6  -2   2   12.50    3.60
   6   2   2   16.50    3.60
  -6   2  -2   13.30    3.80
  -6   2  -2   12.60    3.60
   6   2   2   12.50    3.40
   6  -2  -2   15.10    3.50
   6  -2  -2   21.30    4.50
  -6  -2   2   13.90    3.50
   6  -2  -2   19.40    3.70
  -6   2  -2   15.30    3.60
  -6  -2   2   13.90    3.70
  -6  -2   2   11.50    3.30
  -6   2  -2   15.60    3.90
  -6   2  -2   14.90    3.30
  -6  -2   2   10.70    3.50
   6   2   2   21.20    3.80
   6   2   2   13.80    3.70
   6  -2  -2   16.50    3.90
   6  -2  -2   17.40    4.00
  -7  -2  -2   80.89    8.00
   7  -2   2   83.69    8.50
  -7   2   2   79.99    8.10
   7  -2   2   76.39    8.70
   7  -2   2   82.39    7.70
  -7   2   2   94.19    8.40
   7  -2   2   77.99    7.70
  -7  -2  -2   85.79    8.40
   7   2  -2   84.19    7.90
  -7  -2  -2   80.89    8.50
   7  -2   2   79.89    7.70
   7   2  -2   73.99    8.30
   7   2  -2   91.09    8.20
  -7   2   2   80.99    8.30
   7   2  -2   77.69    8.30
  -7  -2  -2   84.89    7.80
   7   2  -2   63.99    7.60
   7   2   2   75.69    7.60
   7   2   2   85.79    8.10
  -7   2  -2   78.29    8.40
  -7  -2   2   64.89    7.80
   7  -2  -2   79.49    8.40
  -7  -2   2   80.99    8.10
   7  -2  -2   75.49    7.60
  -7  -2   2   74.89    8.00
  -7   2  -2   95.29    8.10
   7  -2  -2   73.59    7.20
   7   2   2   84.29    8.20
   7  -2  -2   72.99    7.70
  -7  -2   2   63.99    7.40
  -7   2  -2   72.99    7.70
  -7   2  -2   82.79    7.70
  -7  -2   2   67.89    7.20
   7   2   2   78.69    8.20
   7  -2  -2   83.09    8.60
  -8  -2  -2  386.66   25.60
  -8  -2  -2  424.66   27.00
   8   2  -2  456.45   26.70
  -8   2   2  397.76   26.50
   8  -2   2  396.16   25.70
   8   2  -2  418.16   26.90
   8   2  -2  415.26   26.90
  -8   2   2  393.46   26.70
   8  -2   2  449.95   26.50
   8   2  -2  407.66   26.20
  -8   2   2  384.96   26.30
   8   2  -2  410.06   27.10
  -8  -2  -2  401.06   26.10
   8  -2   2  422.46   27.00
   8  -2   2  388.06   25.80
  -8  -2  -2  424.26   26.90
   8  -2   2  413.16   27.80
   8  -2  -2  374.06   25.10
   8  -2  -2  370.56   24.30
  -8  -2   2  385.26   24.20
  -8   2  -2  372.76   24.60
   8  -2  -2  369.56   24.50
   8   2   2  380.66   24.70
  -8   2  -2  386.36   24.70
   8  -2  -2  412.66   24.30
  -8  -2   2  355.16   24.50
   8   2   2  349.07   24.50
  -8  -2   2  356.16   24.40
  -8   2  -2  399.26   25.30
   8  -2  -2  408.26   26.30
  -8  -2   2  385.56   24.70
  -8   2  -2  387.36   24.40
  -8  -2   2  366.46   24.70
   8   2   2  351.36   24.20
  -9  -2  -2  112.59   11.00
  -9   2   2  108.59   11.30
   9  -2   2  136.99   13.00
  -9  -2  -2  111.89   11.80
   9  -2   2  136.19   11.90
   9  -2   2  125.69   11.20
   9   2  -2  119.09   12.20
  -9  -2  -2  114.69   11.60
  -9  -2  -2  104.99   10.70
  -9   2   2  129.79   12.40
   9   2  -2  106.79   11.70
   9  -2   2  127.39   12.20
   9   2  -2  155.58   12.40
  -9  -2   2  128.89   12.00
   9   2   2  117.19   11.90
   9  -2  -2  134.29   12.10
  -9  -2   2  146.79   11.80
   9  -2  -2  105.89   12.10
  -9   2  -2  118.59   12.30
  -9  -2   2  118.49   11.90
  -9   2  -2  130.19   12.10
   9   2   2  124.59   11.50
  -9   2  -2  126.89   12.00
  -9  -2   2  136.99   12.30
   9  -2  -2  111.89   12.80
   9  -2  -2  129.19   11.60
  -9  -2   2  133.69   11.90
  10  -2   2   49.80    8.90
 -10   2   2   52.99    9.30
  10  -2   2   50.59    8.10
 -10   2   2   56.89    9.20
 -10  -2  -2   60.39    9.50
 -10  -2  -2   62.29    9.40
  10   2  -2   31.50    7.40
 -10  -2  -2   43.30    7.90
  10   2  -2   35.90    8.20
  10  -2   2   37.10    8.00
 -10   2  -2   44.00    8.40
  10  -2  -2   60.79    9.10
 -10   2  -2   54.89    9.50
  10   2   2   28.40    7.50
  10   2   2   34.80    7.00
 -10  -2   2   51.89    8.30
  10  -2  -2   53.09   10.10
 -10  -2   2   38.80    8.30
  10  -2  -2   61.59    9.20
  10  -2  -2   47.60    9.20
 -10  -2   2   49.50    9.20
 -10   2  -2   46.40    8.50
 -11   2   2   13.60    6.00
 -11  -2  -2   37.10    7.90
 -11  -2  -2   16.10    6.50
  11   2  -2   19.00    6.10
 -11   2   2   22.20    7.20
  11  -2   2   32.20    7.20
 -11  -2  -2   32.90    7.20
  11  -2   2   31.10    8.00
  11   2  -2   35.50    8.60
 -11  -2  -2   22.60    6.60
  11  -2   2   18.50    6.40
 -11   2  -2   25.30    7.40
 -11  -2   2   26.20    7.30
  11  -2  -2   22.30    6.60
 -11   2  -2   41.30    8.60
 -11  -2   2   27.60    7.80
  11  -2  -2   29.00    7.60
  11  -2  -2   19.20    6.60
 -11  -2   2   27.00    6.70
  11   2   2   20.30    6.90
  11   2   2   13.20    5.40
 -12  -2  -2   79.69   12.60
 -12   2   2   77.89   12.60
  12  -2   2   90.89   13.20
  12   2  -2   81.59   12.40
 -12  -2  -2  101.69   12.30
  12  -2   2   89.89   11.00
  12  -2   2   96.29   12.40
 -12   2   2   67.99   12.70
 -12  -2  -2   98.89   14.00
 -12  -2  -2   83.09   12.20
  12   2  -2   97.79   12.70
 -12  -2   2   98.69   12.00
  12   2   2   80.39   13.00
 -12   2  -2   98.09   12.30
 -12  -2   2   73.39   11.80
 -12   2  -2   73.59   12.50
  12  -2  -2   78.99   11.90
  12  -2  -2   89.39   14.00
  12   2   2   72.49   11.80
  13   2  -2    1.30    5.20
 -13  -2  -2    3.50    4.50
 -13  -2  -2   -1.00    4.40
 -13   2   2    5.90    5.70
  13  -2   2   -3.00    3.90
  13   2  -2   -1.00    3.80
 -13   2   2   -1.30    5.20
  13  -2   2    5.10    6.20
  13  -2  -2   -4.10    3.70
  13   2   2    6.20    6.40
 -13   2  -2    5.40    5.90
 -13  -2   2    2.10    4.10
 -13   2  -2    5.40    5.60
  13  -2  -2    0.70    5.50
  13   2   2    1.10    4.50
  14   2  -2   14.90    7.60
  14  -2   2   10.00    7.50
 -14   2   2    9.40    7.80
  14   2  -2   10.60    6.20
 -14  -2  -2   27.90    8.70
 -14   2   2   18.10    8.20
 -14   2  -2   31.70    9.60
 -14   2  -2   13.00    7.00
  14   2   2   26.60    9.40
  14  -2  -2   13.20    6.40
  14  -2  -2   16.30    8.40
  14   2   2   16.20    7.10
 -14  -2   2   10.50    6.80
  15   2  -2   12.40    6.70
  15   2   2   11.80    6.80
   0   3   2  179.28   10.40
   0  -3  -2  169.78   10.20
   0  -3  -2  168.48    9.30
   0  -3  -2  166.38    9.10
   0  -3   2  157.48    8.90
   0   3  -2  153.08   10.40
   0  -3  -2  166.68    9.10
   1  -3   2  514.95   26.00
  -1  -3  -2  464.95   25.90
  -1  -3  -2  493.75   26.10
   1  -3   2  490.45   25.70
  -1  -3  -2  441.56   26.10
  -1   3   2  491.55   26.30
   1  -3   2  531.05   25.60
  -1   3   2  483.65   26.80
   1   3  -2  522.05   27.40
  -1  -3  -2  449.86   27.00
   1  -3   2  529.15   25.60
   1  -3  -2  496.95   26.40
  -1  -3   2  528.45   26.00
   1  -3  -2  493.65   26.20
  -1   3  -2  481.95   27.60
  -1  -3   2  480.35   26.10
   1  -3  -2  450.15   26.30
  -1  -3   2  536.25   25.90
  -2  -3  -2   84.59    5.40
   2   3  -2   75.89    6.10
  -2  -3  -2   79.39    5.40
  -2   3   2   73.59    5.50
  -2   3   2   77.09    5.40
   2  -3   2   80.99    5.40
   2  -3   2   83.59    5.20
   2  -3   2   87.19    5.60
  -2   3   2   71.89    5.60
   2  -3   2   89.49    5.40
   2   3  -2   87.09    5.40
  -2   3   2   67.09    5.30
  -2  -3   2  103.59    6.30
   2  -3  -2   95.49    6.70
   2  -3  -2  100.49    6.50
  -2   3  -2  101.99    6.10
  -2  -3   2  110.79    6.70
  -2  -3   2   94.49    6.20
   2   3   2  106.29    6.60
  -2  -3   2   91.89    5.80
  -2   3  -2   96.29    6.40
  -2  -3   2  108.19    6.50
  -3  -3  -2   70.79    5.40
   3   3  -2   79.89    5.60
  -3   3   2   78.49    5.90
   3  -3   2   70.99    5.80
   3  -3   2   64.59    4.90
   3   3  -2   84.19    6.50
   3  -3   2   65.89    5.20
  -3  -3  -2   77.29    5.60
   3  -3   2   71.99    5.80
  -3  -3  -2   66.39    5.70
  -3   3   2   77.49    5.80
   3   3  -2   74.59    5.60
  -3  -3  -2   75.09    5.60
   3  -3   2   67.09    5.40
  -3   3   2   73.69    5.60
  -3  -3   2   65.79    5.20
   3  -3  -2   80.19    6.00
  -3  -3   2   70.09    5.60
   3  -3  -2   66.69    5.50
   3  -3  -2   71.19    5.40
   3   3   2   60.49    5.20
   3  -3  -2   62.89    5.10
  -3  -3   2   71.69    4.70
  -3   3  -2   54.29    5.00
  -3  -3   2   63.29    5.30
  -3  -3   2   73.79    5.20
  -3  -3   2   65.29    5.20
  -4  -3  -2  766.52   40.20
  -4  -3  -2  738.63   39.90
   4  -3   2  718.63   39.80
   4   3  -2  730.33   40.00
   4   3  -2  720.03   39.50
  -4  -3  -2  745.43   40.00
   4  -3   2  734.83   39.10
  -4  -3  -2  701.13   39.50
   4  -3   2  689.43   40.30
   4  -3   2  757.72   40.30
   4   3  -2  650.13   39.70
   4  -3   2  741.23   39.50
  -4   3   2  715.53   40.10
  -4   3   2  784.12   40.10
  -4   3   2  742.83   40.00
  -4  -3  -2  756.12   39.40
  -4   3   2  684.83   40.10
  -4  -3   2  732.73   37.60
  -4   3  -2  716.93   37.90
  -4   3  -2  714.83   37.70
  -4   3  -2  691.63   37.70
   4  -3  -2  636.74   37.30
   4  -3  -2  598.74   38.20
  -4  -3   2  707.23   36.90
  -4  -3   2  695.03   37.70
   4   3   2  707.93   37.90
   4  -3  -2  718.23   38.30
   4   3   2  674.23   37.70
   4  -3  -2  627.14   37.50
  -4  -3   2  686.83   37.80
  -4  -3   2  698.43   37.70
   5  -3   2  117.19    9.60
   5  -3   2  135.69   10.30
   5   3  -2  136.99   10.20
  -5   3   2  145.59   10.30
  -5  -3  -2  141.29    9.40
   5   3  -2  139.29   10.20
  -5  -3  -2  148.09   10.40
  -5  -3  -2  144.49    9.80
  -5  -3  -2  133.29    9.90
  -5   3   2  135.99    9.60
  -5   3   2  123.79   10.00
  -5   3   2  128.59    9.90
   5   3  -2  128.89    9.80
   5  -3   2  109.79    9.20
  -5  -3  -2  136.59   10.10
   5  -3   2  137.29   10.60
   5  -3   2  134.29    9.20
  -5   3   2  150.78   10.50
   5   3  -2  144.39    9.80
   5   3  -2  134.09   10.10
  -5  -3   2  153.48   10.00
  -5   3  -2  139.59   10.90
  -5   3  -2  143.99   10.90
  -5  -3   2  150.08   10.60
   5  -3  -2  152.68   11.30
   5  -3  -2  148.69   10.60
  -5   3  -2  144.89   10.60
   5   3   2  154.88   10.90
   5  -3  -2  167.78   10.90
   5   3   2  158.78   11.10
   5   3   2  183.08   10.70
  -5  -3   2  145.79   10.70
  -5   3  -2  137.29   10.50
   5   3   2  165.98   11.00
   5  -3  -2  153.18   10.20
   5   3   2  151.28   11.20
  -5   3  -2  137.19   10.20
   5  -3  -2  147.99   11.80
  -5  -3   2  154.48   10.90
  -5  -3   2  137.89   10.60
   6  -3   2  214.28   16.70
  -6  -3  -2  223.78   15.90
  -6   3   2  238.28   15.30
   6  -3   2  224.48   15.70
   6   3  -2  237.38   15.90
  -6  -3  -2  244.68   15.60
  -6   3   2  221.08   16.30
   6  -3   2  242.48   15.60
   6   3  -2  266.57   16.40
  -6  -3  -2  225.68   15.70
   6  -3   2  228.28   15.50
   6   3  -2  240.78   16.30
  -6   3   2  232.88   15.70
  -6   3   2  243.98   16.20
  -6  -3  -2  222.08   15.80
  -6   3   2  226.98   16.10
   6   3  -2  237.78   16.10
   6   3  -2  243.28   15.60
  -6   3   2  230.28   15.80
   6  -3   2  240.18   16.40
   6  -3  -2  217.58   15.20
   6  -3  -2  220.78   15.00
  -6   3  -2  221.18   15.70
   6   3   2  211.78   15.50
  -6   3  -2  240.88   15.70
  -6  -3   2  242.08   14.40
  -6   3  -2  226.68   15.30
  -6  -3   2  212.58   15.30
   6  -3  -2  238.08   16.50
   6   3   2  234.68   15.40
  -6   3  -2  247.88   16.00
  -6  -3   2  208.28   14.90
   6  -3  -2  222.38   15.10
  -6   3  -2  231.48   15.20
   6   3   2  208.58   15.30
   6  -3  -2  212.38   15.70
   6   3   2  202.28   15.10
  -6  -3   2  245.68   15.70
  -6  -3   2  232.68   15.60
   7   3  -2   86.59    8.00
   7  -3   2   71.89    7.30
   7  -3   2   77.49    7.30
  -7  -3  -2   51.19    7.20
   7   3  -2   72.79    7.90
   7  -3   2   83.39    7.50
   7   3  -2   70.49    8.00
   7   3  -2   74.29    7.60
  -7  -3  -2   65.39    7.50
  -7  -3  -2   68.19    7.20
  -7   3   2   76.69    7.80
  -7   3   2   71.89    8.00
  -7   3   2   89.69    8.10
  -7   3   2   71.99    7.70
  -7  -3  -2   57.49    6.70
   7  -3   2   83.69    9.00
   7   3  -2   59.09    7.30
   7  -3   2   58.39    7.60
  -7   3  -2   63.99    8.10
  -7   3  -2   86.39    8.00
  -7   3  -2   82.49    8.00
  -7  -3   2   88.89    8.70
   7  -3  -2   88.19    8.70
   7   3   2   72.39    8.10
  -7  -3   2   84.39    8.40
  -7   3  -2   73.39    8.00
   7  -3  -2   75.69    7.80
  -7   3  -2   70.09    7.80
  -7  -3   2   87.49    8.60
   7   3   2   97.09    8.20
  -7  -3   2   77.99    7.60
   7  -3  -2   72.39    7.40
   7  -3  -2   86.09    8.10
   7   3   2   80.39    8.00
  -7  -3   2   94.79    8.40
   7  -3  -2   68.29    8.40
   7   3   2   79.59    8.00
   8   3  -2   12.30    3.50
   8  -3   2   12.50    4.70
   8  -3   2    7.40    3.80
   8  -3   2    4.80    3.20
  -8  -3  -2    9.30    3.50
  -8  -3  -2    8.60    4.00
  -8   3   2    6.70    4.10
  -8  -3  -2   16.40    4.60
  -8   3   2   12.90    4.30
   8  -3   2   14.00    4.00
   8   3  -2    6.70    3.60
   8  -3   2    7.80    3.70
  -8  -3  -2    8.40    3.50
   8   3  -2   10.80    4.40
  -8   3  -2    3.00    3.10
  -8  -3   2    0.80    2.70
   8  -3  -2    8.70    4.10
   8   3   2   12.90    3.70
   8  -3  -2    1.00    2.70
   8  -3  -2    8.00    3.20
  -8  -3   2    7.90    3.90
   8   3   2   13.50    4.60
   8  -3  -2   11.80    3.90
  -8  -3   2    5.10    3.10
  -8   3  -2    4.70    3.50
  -8  -3   2    9.90    3.60
  -8   3  -2   12.80    4.40
  -8  -3   2    9.10    3.90
   8  -3  -2    5.60    3.20
  -9   3   2   35.90    7.00
  -9  -3  -2   26.70    6.50
  -9  -3  -2   27.10    6.20
   9  -3   2   24.80    5.60
   9   3  -2   22.20    5.50
  -9  -3  -2   37.50    6.60
   9  -3   2   22.20    5.10
  -9  -3  -2   26.10    5.60
   9  -3   2   21.10    6.00
   9  -3   2   27.20    5.50
  -9   3   2   21.50    5.60
   9   3  -2   37.00    7.40
  -9   3  -2   35.90    6.80
   9  -3  -2   36.90    7.60
   9  -3  -2   34.60    6.80
  -9   3  -2   38.90    7.50
  -9  -3   2   24.60    6.20
  -9  -3   2   35.00    6.40
   9   3   2   39.80    6.80
   9  -3  -2   42.70    7.10
  -9   3  -2   37.60    7.00
  -9  -3   2   43.70    7.90
   9  -3  -2   45.00    7.00
   9   3   2   49.50    8.20
  -9  -3   2   29.20    6.70
  -9  -3   2   34.70    6.70
  10   3  -2  112.89   12.40
 -10  -3  -2   91.39   10.90
 -10  -3  -2  132.09   12.60
  10  -3   2  104.49   11.90
 -10  -3  -2  106.99   11.80
 -10   3   2  109.49   12.30
  10  -3   2  128.59   12.30
  10   3  -2   91.59   11.00
 -10   3   2  113.19   11.80
  10  -3   2   98.49   10.70
 -10  -3   2  109.19   11.70
 -10  -3   2  140.99   12.80
 -10   3  -2  110.29   12.10
 -10   3  -2  105.49   11.50
  10  -3  -2  125.19   13.20
 -10  -3   2  120.69   11.90
  10  -3  -2   94.09   10.70
 -10  -3   2  100.79   11.10
  10   3   2   87.59   10.20
  10   3   2   96.89   11.60
  10  -3  -2   84.89   10.40
 -11  -3  -2   28.90    6.70
  11  -3   2   52.09    9.70
 -11   3   2   36.60    8.50
 -11  -3  -2   43.60    8.60
 -11   3   2   27.40    7.30
  11   3  -2   40.10    8.90
 -11  -3  -2   43.30    8.50
  11  -3   2   36.40    7.40
  11   3  -2   20.90    6.40
  11  -3   2   28.50    7.50
  11  -3  -2   34.00    7.10
 -11  -3   2   31.70    7.20
  11   3   2   40.50    8.80
  11  -3  -2   40.00    9.20
  11  -3  -2   22.60    6.70
 -11   3  -2   25.40    7.40
 -11  -3   2   50.19    9.30
 -11   3  -2   20.10    6.70
  11   3   2   33.40    7.30
  12  -3   2   77.69   11.40
  12  -3   2  107.99   12.50
 -12   3   2   95.59   14.20
  12   3  -2   76.99   12.10
 -12   3   2   79.19   12.50
  12  -3   2   88.79   13.60
 -12  -3  -2   91.09   11.90
  12   3  -2   76.39   12.60
 -12  -3  -2   80.99   12.20
 -12  -3  -2   96.59   14.10
  12   3   2   78.79   12.40
 -12   3  -2  100.39   12.50
  12   3   2   95.29   14.50
 -12   3  -2   91.79   13.60
  12  -3  -2   99.79   15.00
 -12  -3   2   67.99   11.50
  12  -3  -2   98.49   13.50
  12  -3  -2   97.49   11.30
 -12  -3   2   98.29   12.20
 -13   3   2   19.00    7.80
 -13  -3  -2   28.40    8.40
 -13  -3  -2   21.80    7.70
  13   3  -2   11.10    6.80
 -13  -3  -2   15.50    6.50
 -13   3   2    9.50    5.80
  13   3  -2    6.10    5.70
  13  -3   2   15.70    7.80
  13   3   2   21.30    7.10
 -13  -3   2   21.70    7.00
  13  -3  -2    4.00    6.00
 -13   3  -2   21.60    7.90
  13   3   2   17.30    8.00
 -13   3  -2   21.30    7.00
 -13  -3   2    1.90    5.50
 -14  -3  -2    0.10    6.20
  14   3  -2    7.40    6.70
 -14   3   2   21.80    8.70
  14   3  -2   12.70    6.80
  14  -3   2   35.60   10.50
 -14   3   2   11.80    6.50
  14   3   2   10.70    6.30
 -14   3  -2   21.40    8.60
 -14  -3   2   22.10    8.20
  14  -3  -2   31.40   10.00
  14   3   2   19.80    8.70
 -14   3  -2   16.10    7.30
   0  -4  -2  527.95   27.10
   0   4   2  482.25   27.30
   0  -4  -2  532.55   27.10
   0   4  -2  525.25   29.20
   0   4   2  527.85   29.00
   0  -4   2  495.75   26.90
   0  -4  -2  522.25   28.80
   0  -4  -2  541.55   27.50
  -1  -4  -2  330.37   18.50
  -1   4   2  348.87   19.70
  -1  -4  -2  324.17   18.30
   1   4  -2  360.16   20.30
  -1  -4  -2  340.87   18.40
  -1   4   2  340.67   18.70
  -1  -4  -2  330.57   19.70
   1  -4   2  343.87   18.00
   1  -4   2  369.56   18.30
  -1  -4   2  386.76   19.80
   1  -4  -2  345.87   20.30
  -1  -4   2  400.96   19.80
  -1  -4   2  397.46   20.10
   1  -4  -2  394.76   20.30
   1   4   2  342.57   21.80
  -1   4  -2  370.46   22.00
  -2   4   2   58.39    5.10
   2  -4   2   82.59    5.10
   2  -4   2   86.09    5.30
  -2  -4  -2   82.49    5.30
   2   4  -2   76.69    4.90
   2  -4   2   71.69    4.90
  -2   4   2   72.49    5.40
  -2  -4  -2   66.49    6.00
  -2  -4  -2   71.39    5.00
   2   4  -2   71.09    6.30
  -2  -4  -2   74.09    5.00
  -2   4   2   73.69    5.90
   2  -4   2   80.59    5.20
  -2  -4   2   92.19    5.60
   2  -4  -2   76.69    5.60
  -2  -4   2   81.89    5.40
  -2   4  -2   89.99    5.50
   2  -4  -2   81.29    5.70
   2  -4  -2   85.19    6.00
  -2  -4   2   92.59    5.50
   2   4   2   78.69    5.60
  -2  -4   2   87.89    5.90
  -2  -4   2   83.79    5.60
   3  -4   2  705.83   35.40
  -3  -4  -2  715.13   35.40
  -3  -4  -2  686.93   35.50
   3  -4   2  673.93   35.70
   3  -4   2  655.33   34.60
   3   4  -2  613.44   35.10
  -3   4   2  601.94   35.20
   3  -4   2  639.84   35.00
  -3   4   2  593.44   35.40
   3  -4   2  660.43   35.40
  -3  -4  -2  705.13   35.80
  -3  -4  -2  691.73   35.30
  -3   4   2  624.54   35.60
   3   4  -2  560.74   36.10
   3  -4   2  673.13   35.80
  -3   4  -2  713.13   35.90
  -3  -4   2  637.04   36.10
  -3   4  -2  693.43   36.30
  -3  -4   2  649.83   36.30
  -3  -4   2  649.74   36.00
   3  -4  -2  679.13   36.50
   3  -4  -2  701.73   36.50
  -3  -4   2  644.14   35.60
  -3   4  -2  702.93   36.30
   3  -4  -2  607.24   36.60
   3   4   2  724.43   36.50
   4   4  -2   55.29    5.50
   4  -4   2   59.09    5.00
   4   4  -2   70.19    5.70
   4  -4   2   71.69    6.10
   4   4  -2   68.19    6.60
  -4  -4  -2   55.99    5.70
  -4   4   2   75.79    5.90
   4  -4   2   66.49    5.30
   4   4  -2   50.89    5.30
   4  -4   2   60.99    5.50
   4  -4   2   66.49    6.00
  -4  -4  -2   54.89    5.30
  -4  -4  -2   67.09    5.10
  -4   4   2   65.89    6.00
  -4  -4  -2   65.59    5.70
  -4  -4  -2   59.89    5.30
  -4   4   2   75.19    6.00
   4  -4  -2   71.79    5.50
  -4  -4   2   58.89    5.10
  -4   4  -2   55.39    5.10
   4   4   2   59.79    5.40
  -4  -4   2   58.29    4.60
  -4  -4   2   63.99    5.70
   4  -4  -2   53.19    5.10
   4   4   2   70.59    5.70
   4  -4  -2   57.39    5.60
  -4   4  -2   51.69    5.30
  -4  -4   2   54.99    5.20
  -4   4  -2   52.99    5.20
  -4  -4   2   55.89    5.10
  -4   4  -2   57.99    5.30
   4   4   2   52.59    5.30
   4  -4  -2   72.69    6.20
  -5  -4  -2  357.96   22.50
  -5  -4  -2  384.66   21.70
  -5  -4  -2  368.36   22.40
   5  -4   2  388.46   22.70
   5   4  -2  382.76   22.20
   5  -4   2  409.56   23.40
   5   4  -2  368.66   22.30
   5  -4   2  371.16   21.80
  -5   4   2  407.56   22.60
  -5   4   2  371.06   22.60
   5   4  -2  395.36   22.80
   5  -4   2  356.66   21.40
  -5   4   2  357.26   22.30
  -5   4   2  372.76   22.70
  -5   4   2  365.56   22.60
   5  -4   2  332.47   22.00
   5   4  -2  338.47   22.10
  -5  -4  -2  375.26   22.30
  -5  -4  -2  374.16   22.00
  -5  -4   2  341.27   20.80
   5   4   2  364.66   20.80
   5  -4  -2  343.97   20.60
  -5   4  -2  349.27   21.10
  -5  -4   2  344.87   19.90
  -5  -4   2  325.47   20.80
  -5   4  -2  358.66   20.90
   5   4   2  333.97   20.70
  -5   4  -2  307.17   20.50
   5  -4  -2  321.87   20.60
  -5  -4   2  316.87   20.40
   5   4   2  352.46   21.10
   5  -4  -2  366.96   22.10
  -5   4  -2  353.46   20.80
   5   4   2  357.56   21.30
  -5  -4   2  334.47   20.60
   5  -4  -2  371.46   21.60
  -6  -4  -2   62.49    6.10
  -6  -4  -2   70.39    6.80
  -6  -4  -2   74.89    7.30
  -6  -4  -2   57.79    6.40
   6  -4   2   75.09    7.70
  -6   4   2   61.19    6.80
   6  -4   2   68.09    6.70
  -6   4   2   67.69    7.30
   6  -4   2   70.69    6.70
   6  -4   2   57.69    6.50
  -6   4   2   80.89    7.20
  -6  -4  -2   59.39    6.80
   6   4  -2   68.09    7.10
  -6   4   2   69.69    7.20
   6  -4   2   71.09    7.50
   6   4  -2   67.29    6.80
   6   4  -2   87.49    7.50
  -6   4  -2   61.49    6.70
  -6  -4   2   73.59    7.20
   6  -4  -2   75.99    7.00
  -6  -4   2   84.19    6.30
   6  -4  -2   86.79    7.40
   6   4   2   55.89    6.60
  -6   4  -2   79.79    7.40
   6   4   2   71.69    7.00
   6   4   2   59.29    6.90
   6  -4  -2   69.59    7.60
  -6  -4   2   69.79    6.70
  -6   4  -2   65.99    7.30
   6  -4  -2   71.09    7.80
  -6  -4   2   76.69    7.20
   6   4   2   70.59    7.20
   6  -4  -2   74.09    6.90
  -6   4  -2   65.99    7.20
  -6  -4   2   69.79    7.00
  -6   4  -2   82.49    7.20
   7  -4   2  474.45   27.60
   7   4  -2  435.66   27.80
   7  -4   2  396.26   28.40
  -7  -4  -2  430.56   27.10
  -7   4   2  455.85   27.50
   7  -4   2  460.45   27.90
  -7  -4  -2  420.96   26.80
   7  -4   2  479.75   27.20
  -7   4   2  480.45   28.00
  -7  -4  -2  442.66   27.70
   7   4  -2  441.06   27.60
   7   4  -2  457.45   27.90
  -7   4   2  460.55   27.90
   7  -4   2  364.06   26.30
  -7  -4  -2  441.26   27.40
  -7   4  -2  460.15   27.10
  -7  -4   2  478.15   27.10
  -7  -4   2  453.25   27.30
  -7   4  -2  415.26   27.50
   7  -4  -2  404.96   28.20
   7  -4  -2  412.16   26.90
  -7  -4   2  441.86   27.10
   7  -4  -2  446.26   26.70
  -7   4  -2  426.56   27.00
   7  -4  -2  459.25   27.90
   7   4   2  421.46   27.10
   7   4   2  428.46   27.10
   7   4   2  414.06   27.50
  -7  -4   2  457.45   27.50
   7  -4  -2  432.36   26.90
  -7  -4   2  481.75   27.50
  -7   4  -2  436.86   27.30
  -8  -4  -2  209.08   16.50
   8  -4   2  232.58   16.40
   8   4  -2  231.38   17.10
   8  -4   2  203.78   16.80
  -8   4   2  236.28   17.10
  -8  -4  -2  219.18   16.20
   8  -4   2  230.48   16.30
   8   4  -2  232.78   16.40
   8   4  -2  186.98   16.20
  -8   4   2  224.68   17.00
  -8  -4  -2  215.38   16.40
   8  -4   2  225.48   16.10
  -8  -4  -2  219.18   15.90
  -8   4   2  224.88   16.70
  -8  -4   2  213.28   16.70
   8  -4  -2  232.58   16.60
  -8   4  -2  225.78   16.30
   8  -4  -2  237.38   16.20
  -8   4  -2  245.18   17.20
   8  -4  -2  241.48   16.70
  -8  -4   2  219.08   16.70
  -8   4  -2  207.28   16.60
  -8  -4   2  240.48   16.80
  -8  -4   2  216.18   16.00
   8   4   2  226.18   16.80
   8   4   2  218.38   16.40
   8  -4  -2  220.68   17.10
  -8  -4   2  220.78   16.70
   8   4   2  187.18   16.20
  -8   4  -2  209.78   16.20
   9  -4   2  213.78   16.00
  -9  -4  -2  207.48   16.20
   9  -4   2  189.78   15.20
   9   4  -2  227.78   16.20
   9  -4   2  182.88   15.30
  -9   4   2  215.68   16.80
   9   4  -2  201.88   16.50
  -9  -4  -2  195.58   16.50
  -9   4   2  189.38   15.80
  -9  -4  -2  204.08   15.90
   9   4  -2  191.98   16.00
   9  -4   2  177.08   15.80
  -9  -4  -2  203.48   15.70
  -9   4  -2  151.78   14.40
   9   4   2  171.28   14.50
  -9  -4   2  193.68   14.80
  -9  -4   2  181.18   15.30
  -9  -4   2  177.68   15.00
   9  -4  -2  168.38   14.60
   9  -4  -2  166.58   14.10
   9   4   2  173.58   15.20
  -9  -4   2  176.48   14.90
  -9   4  -2  206.48   15.30
   9  -4  -2  183.28   14.90
  -9  -4   2  209.58   15.60
   9   4   2  195.68   15.30
  -9   4  -2  203.68   16.20
   9  -4  -2  183.08   15.90
 -10   4   2  119.49   12.50
 -10  -4  -2  110.59   11.70
 -10  -4  -2  106.89   12.80
  10   4  -2  113.99   12.00
  10  -4   2  145.59   13.80
  10  -4   2  140.09   12.90
 -10  -4  -2  104.39   11.30
  10  -4   2  140.29   12.10
 -10   4   2  123.39   12.40
  10   4  -2  136.19   13.30
 -10   4  -2  129.39   13.20
 -10  -4   2  131.69   12.70
  10   4   2  108.49   11.50
 -10  -4   2  125.49   11.90
  10  -4  -2  114.29   11.80
  10  -4  -2  117.49   11.50
 -10  -4   2  115.39   12.00
 -10   4  -2  116.79   12.20
  10   4   2  119.19   12.40
 -10  -4   2  137.59   13.00
  10  -4  -2  113.49   13.10
  11   4  -2  139.89   14.70
  11   4  -2  147.59   14.90
 -11  -4  -2  164.78   15.00
  11  -4   2  173.58   16.30
 -11  -4  -2  152.78   15.10
 -11   4   2  167.68   15.30
 -11   4   2  137.39   15.00
  11  -4   2  164.18   15.70
  11   4   2  177.38   15.60
  11   4   2  180.58   16.50
 -11   4  -2  155.38   15.80
  11  -4  -2  145.69   14.30
  11  -4  -2  177.38   16.70
 -11   4  -2  128.49   14.20
 -11  -4   2  180.68   15.60
 -11  -4   2  175.78   16.30
  11  -4  -2  155.88   15.20
  12  -4   2    2.90    4.80
  12   4  -2    5.50    4.40
  12   4  -2    1.20    4.70
 -12  -4  -2   -3.30    4.20
 -12  -4  -2    3.50    4.10
 -12  -4  -2   11.70    5.50
 -12   4   2    0.60    4.60
 -12   4   2   -2.90    3.60
  12  -4   2    7.20    5.70
  12  -4  -2    8.20    6.20
  12   4   2   -0.40    5.20
  12  -4  -2   -3.10    4.50
 -12   4  -2    7.70    5.00
 -12  -4   2    5.00    5.70
  12   4   2    4.90    4.60
 -12  -4   2    7.40    5.10
 -12   4  -2    8.00    5.50
 -13   4   2   76.19   13.90
  13   4  -2   87.59   13.40
  13  -4   2   78.99   14.50
 -13   4   2   77.59   12.80
 -13  -4  -2   79.59   13.50
 -13  -4  -2   71.99   13.30
  13  -4   2   75.59   13.10
  13   4  -2   83.79   13.90
 -13  -4  -2   56.39   11.10
  13   4   2   70.49   12.20
 -13   4  -2   68.89   11.90
  13  -4  -2   92.39   13.30
 -13  -4   2   69.29   12.10
  13  -4  -2   81.69   14.30
 -13   4  -2   74.69   13.50
 -13  -4   2   96.09   14.70
  13   4   2   59.79   12.10
 -14   4   2    2.10    5.40
  14   4  -2   -3.90    5.50
 -14   4   2    4.30    7.10
 -14  -4  -2    6.20    6.80
  14   4  -2    2.40    4.70
  14  -4   2    4.10    6.40
 -14  -4  -2    4.50    5.80
  14   4   2   -3.10    4.20
 -14   4  -2   -1.00    4.30
  14  -4  -2   -2.00    5.80
 -14   4  -2    4.70    6.70
 -14  -4   2   -1.70    5.30
  14   4   2   -1.00    6.00
 -14  -4   2    1.10    6.00
   0  -5  -2 2395.96  127.89
   0   5   2 2472.65  129.99
   0  -5  -2 2487.45  127.49
   0   5  -2 2544.15  130.39
   0  -5  -2 2443.86  127.49
   0   5   2 2567.14  127.79
  -1   5   2 2499.15  123.09
  -1   5   2 2435.06  124.89
   1  -5   2 2457.85  122.69
  -1  -5  -2 2551.44  122.79
  -1  -5  -2 2106.59  124.59
   1   5  -2 2099.59  124.89
  -1  -5  -2 2486.55  122.99
  -1  -5  -2 2428.76  122.69
  -1  -5   2 2299.77  119.19
  -1   5  -2 2268.47  121.79
   1  -5  -2 2338.37  119.59
   1   5   2 2213.68  121.69
   1  -5  -2 2467.65  119.39
   2   5  -2  892.41   51.39
  -2   5   2  946.41   49.80
  -2  -5  -2  997.40   49.60
   2  -5   2  984.90   49.30
  -2   5   2  931.71   50.89
   2  -5   2 1041.70   49.40
  -2  -5  -2  884.01   50.89
  -2   5   2  921.11   49.30
   2  -5   2  905.91   49.30
   2  -5   2  901.81   49.20
  -2  -5  -2  926.11   49.30
   2   5   2  921.71   50.99
   2  -5  -2  913.51   49.00
   2  -5  -2  972.10   48.60
  -2  -5   2  880.91   49.30
  -2  -5   2  886.41   48.20
  -2   5  -2  953.80   48.10
  -2  -5   2  852.41   48.20
   2  -5  -2  938.21   48.70
   2   5   2  928.31   48.30
  -2  -5   2  981.40   48.60
   3  -5   2  705.83   37.00
   3   5  -2  675.83   36.60
  -3  -5  -2  651.63   36.30
   3   5  -2  671.63   36.20
  -3   5   2  708.43   35.70
   3   5  -2  654.43   38.30
  -3  -5  -2  650.13   36.50
  -3   5   2  684.13   37.00
   3  -5   2  595.04   36.20
  -3   5   2  705.63   37.10
   3  -5   2  651.73   36.20
  -3  -5  -2  709.93   36.50
   3  -5   2  683.03   36.50
  -3  -5  -2  698.63   36.90
  -3   5   2  682.93   36.50
   3   5   2  704.23   36.70
   3   5   2  689.53   37.10
  -3   5  -2  644.04   36.90
  -3  -5   2  736.43   36.60
   3  -5  -2  694.93   37.50
  -3  -5   2  664.53   35.90
  -3   5  -2  670.23   36.60
   3  -5  -2  626.34   37.10
  -3  -5   2  675.43   36.60
  -3  -5   2  668.73   37.20
   3  -5  -2  678.53   37.00
  -3  -5   2  658.83   36.70
   3  -5  -2  758.72   37.10
  -4   5   2  228.18   14.20
   4   5  -2  204.58   13.40
  -4  -5  -2  223.38   13.60
   4  -5   2  211.68   13.30
  -4  -5  -2  232.78   14.20
  -4  -5  -2  218.58   13.60
   4   5  -2  209.18   13.60
   4  -5   2  216.38   14.20
  -4   5   2  208.48   13.40
  -4   5   2  214.08   14.10
  -4   5   2  224.58   13.90
  -4  -5  -2  232.58   13.60
   4  -5   2  220.18   13.60
   4   5  -2  224.18   14.00
   4  -5   2  208.98   14.00
   4   5  -2  212.98   14.90
   4  -5   2  207.58   12.90
   4   5   2  239.98   14.00
  -4   5  -2  213.28   13.80
   4  -5  -2  243.28   14.40
  -4   5  -2  225.78   12.90
  -4  -5   2  205.08   13.30
   4  -5  -2  207.18   13.50
  -4  -5   2  229.48   13.30
   4   5   2  215.78   13.80
   4   5   2  237.18   13.80
  -4   5  -2  195.08   13.40
   4  -5  -2  202.28   14.30
  -4   5  -2  197.98   13.90
  -4  -5   2  200.38   13.40
  -4  -5   2  219.58   12.80
  -4  -5   2  198.28   13.60
   4  -5  -2  229.58   13.60
  -5  -5  -2    9.30    2.80
  -5  -5  -2    4.50    2.00
   5  -5   2    8.40    2.30
  -5   5   2    8.90    2.70
   5   5  -2    8.20    3.30
   5  -5   2    7.60    2.60
  -5  -5  -2    7.40    2.50
   5  -5   2    9.50    2.30
   5  -5   2    8.20    2.80
  -5  -5  -2    9.30    2.70
   5   5  -2    7.40    2.60
   5   5  -2    3.70    2.20
   5   5  -2   11.30    2.80
  -5   5   2   11.00    2.80
  -5   5   2   17.40    3.30
  -5  -5  -2    4.20    2.00
   5  -5   2    5.70    2.60
  -5   5   2   11.40    3.10
  -5   5   2    8.20    2.90
   5  -5  -2   16.40    3.40
  -5   5  -2    9.50    2.40
  -5   5  -2    9.80    2.80
   5   5   2    8.90    2.70
  -5  -5   2    9.50    2.70
  -5   5  -2    7.40    2.50
   5   5   2   10.50    2.90
  -5  -5   2    9.10    2.10
  -5   5  -2    5.20    2.40
   5  -5  -2   11.00    2.70
  -5  -5   2   10.50    3.00
  -5  -5   2   10.20    2.70
   5   5   2   17.60    3.60
  -5  -5   2   12.80    2.90
   5  -5  -2   13.10    3.60
   5  -5  -2   14.30    3.70
   6   5  -2   76.49    7.20
  -6  -5  -2   60.79    6.80
   6  -5   2   58.39    7.10
  -6  -5  -2   49.60    5.90
   6  -5   2   67.79    6.80
   6   5  -2   68.79    6.90
  -6   5   2   67.49    7.30
  -6  -5  -2   72.69    6.20
   6   5  -2   64.79    6.70
  -6  -5  -2   70.59    6.80
  -6   5   2   68.39    7.40
  -6  -5  -2   72.09    7.10
   6   5  -2   66.69    7.60
  -6   5   2   56.39    6.50
   6  -5   2   71.09    6.50
  -6  -5   2   62.79    6.60
   6  -5  -2   68.39    7.50
  -6  -5   2   64.29    6.80
   6   5   2   60.49    7.00
  -6   5  -2   57.89    6.80
   6   5   2   62.49    6.70
  -6  -5   2   61.19    6.30
   6  -5  -2   70.19    6.60
  -6   5  -2   64.09    7.20
  -6  -5   2   65.49    7.00
   6  -5  -2   72.69    6.80
  -6   5  -2   68.79    7.00
   6   5   2   59.29    6.60
  -6  -5   2   67.49    5.80
   6  -5  -2   52.29    6.10
   6  -5  -2   64.69    7.70
   7   5  -2  153.48   12.20
  -7  -5  -2  134.99   11.60
   7  -5   2  155.48   11.80
  -7  -5  -2  151.48   12.10
  -7   5   2  160.98   12.70
   7  -5   2  128.99   11.60
   7   5  -2  157.18   12.50
   7  -5   2  162.08   12.80
  -7   5   2  164.98   12.90
  -7  -5  -2  165.28   12.10
  -7  -5  -2  147.69   12.50
  -7   5   2  164.88   12.60
   7   5  -2  134.59   12.10
   7  -5   2  160.38   11.80
  -7   5  -2  152.08   12.50
   7   5   2  145.29   12.40
   7  -5  -2  166.88   12.10
  -7  -5   2  150.48   12.00
   7  -5  -2  152.08   12.70
   7  -5  -2  133.59   11.30
   7   5   2  141.49   11.90
  -7  -5   2  160.18   12.00
  -7  -5   2  152.28   11.90
   7  -5  -2  145.29   11.80
  -7   5  -2  173.68   12.50
  -7   5  -2  131.19   12.20
   7   5   2  159.88   12.30
  -7  -5   2  156.98   12.30
   8   5  -2  135.29   11.90
  -8  -5  -2  131.39   12.10
  -8   5   2  157.48   11.80
   8  -5   2  140.39   11.60
  -8   5   2  127.69   12.20
   8   5  -2  157.48   12.50
  -8  -5  -2  140.39   11.90
   8   5  -2  116.39   11.60
   8  -5   2  129.59   11.60
  -8  -5  -2  133.89   11.40
   8  -5   2  142.69   12.70
  -8   5   2  133.89   11.90
   8  -5  -2  139.49   11.80
  -8   5  -2  166.68   12.70
   8   5   2  124.59   11.80
  -8   5  -2  144.79   12.70
  -8  -5   2  162.48   12.20
   8  -5  -2  136.09   11.60
   8  -5  -2  141.39   12.80
  -8  -5   2  138.99   12.30
   8   5   2  109.89   11.20
  -8  -5   2  138.29   12.30
  -8   5  -2  151.58   12.40
   8  -5  -2  114.19   10.80
   8   5   2  138.39   12.70
  -8  -5   2  132.99   12.00
   9  -5   2  149.39   13.30
   9  -5   2  150.68   13.10
  -9  -5  -2  158.48   13.30
  -9   5   2  160.58   13.90
   9   5  -2  185.98   14.30
  -9   5   2  144.29   13.80
   9   5  -2  165.88   14.00
   9  -5   2  155.48   14.40
  -9  -5  -2  189.78   15.00
   9   5  -2  163.28   14.10
  -9   5   2  163.28   14.00
  -9  -5  -2  138.59   13.20
   9  -5  -2  165.38   14.80
   9   5   2  125.49   12.60
   9  -5  -2  161.58   13.10
  -9  -5   2  161.38   13.50
  -9  -5   2  155.48   13.80
   9   5   2  141.49   13.30
   9  -5  -2  132.49   12.60
  -9   5  -2  155.58   14.30
   9   5   2  187.18   14.40
  -9   5  -2  137.89   13.00
  -9  -5   2  172.88   14.30
  -9  -5   2  131.09   12.60
  -9   5  -2  167.48   14.10
 -10  -5  -2  114.79   11.60
  10  -5   2  124.49   13.00
  10  -5   2  123.19   11.70
 -10   5   2   89.69   11.00
  10   5  -2  134.99   12.10
  10  -5   2   99.89   11.30
 -10   5   2   96.39   11.70
  10   5  -2   92.69   11.20
 -10  -5  -2  112.39   12.20
 -10  -5  -2  114.69   11.30
  10   5  -2  114.39   11.80
  10   5   2  131.79   12.70
 -10  -5   2  106.69   11.40
 -10   5  -2  121.39   12.50
 -10  -5   2  125.79   12.30
  10  -5  -2   88.59   10.50
 -10   5  -2   88.59   10.70
 -10  -5   2  110.29   12.00
  10  -5  -2  125.89   13.70
 -10  -5   2  111.09   11.30
  10  -5  -2  123.49   12.00
  10   5   2  105.99   11.40
  11   5  -2    0.20    3.40
  11  -5   2   -6.00    2.50
  11  -5   2   -1.80    4.20
  11   5  -2   -2.10    3.50
 -11   5   2    6.00    4.30
 -11  -5  -2    0.30    3.70
 -11  -5  -2   11.90    5.00
 -11   5   2   -6.00    3.20
 -11  -5   2   -1.70    3.30
  11  -5  -2   -6.90    4.30
  11   5   2    1.50    3.40
 -11  -5   2    0.40    3.10
  11  -5  -2   -1.40    3.70
  11   5   2    7.20    5.00
 -11   5  -2   -2.60    3.60
 -11   5  -2    2.40    3.90
 -12   5   2    1.60    4.20
  12   5  -2   -2.30    3.10
 -12  -5  -2    1.60    4.10
 -12  -5  -2    5.00    5.00
  12   5  -2   -1.40    4.50
  12  -5   2    1.90    4.10
 -12  -5  -2    0.30    3.80
 -12   5   2   -3.70    4.30
  12  -5   2    7.60    6.00
 -12  -5   2    3.20    4.80
 -12   5  -2    2.80    4.10
  12  -5  -2    2.00    4.60
  12   5   2    4.00    5.10
 -12  -5   2   -1.10    4.40
 -12   5  -2    5.80    4.60
  12  -5  -2   16.00    7.20
  12   5   2    2.40    4.20
  13  -5   2   46.80   11.50
 -13   5   2   29.80    8.40
  13   5  -2   34.10    8.80
  13  -5   2   28.50    9.00
 -13  -5  -2   53.09   11.20
 -13  -5  -2   46.10   10.30
 -13   5   2   45.60   11.10
 -13  -5  -2   28.50    8.30
  13   5  -2   24.20    8.10
 -13  -5   2   29.20    9.10
 -13  -5   2   29.30    8.40
 -13   5  -2   54.29   11.30
 -13   5  -2   30.40    8.50
  13   5   2   48.70   11.00
  13  -5  -2   34.00    9.10
  13   5   2   37.60    9.10
  13  -5  -2   15.70    9.20
  14   5  -2    5.50    5.80
 -14  -5  -2    6.30    6.10
  14  -5   2   -0.70    6.00
  14  -5   2   -0.10    6.30
 -14  -5  -2   -0.80    5.70
 -14  -5  -2   23.40    7.30
  14   5  -2    6.10    6.30
 -14   5   2    6.00    5.80
  14  -5  -2   -8.60    7.00
 -14   5  -2   11.70    6.60
  14   5   2   -1.20    4.50
  14  -5  -2   17.70    8.00
 -14  -5   2    5.70    6.40
 -14  -5   2   19.10    7.80
  14   5   2    4.50    7.10
   0   6   2 1150.18   62.79
   0  -6  -2 1185.08   59.69
   0   6  -2 1211.08   63.29
   0   6   2 1183.28   59.99
   0  -6  -2 1062.09   60.09
   0  -6  -2 1156.48   59.69
   1  -6   2  314.57   16.60
   1  -6   2  310.67   16.50
   1   6  -2  301.87   19.40
  -1  -6  -2  322.67   16.70
  -1   6   2  295.87   19.10
  -1  -6  -2  299.77   16.90
  -1  -6  -2  300.27   16.60
  -1   6   2  322.77   17.10
  -1  -6  -2  300.87   19.00
   1   6   2  319.77   20.00
  -1  -6   2  308.87   16.70
   1  -6  -2  316.87   17.00
   1  -6  -2  294.57   17.20
  -1  -6   2  329.47   16.70
  -2   6   2  114.99    6.60
  -2  -6  -2  114.19    8.60
  -2   6   2   95.99    7.00
   2   6  -2   90.19    6.60
  -2   6   2  108.39    7.10
   2  -6   2  101.69    6.30
   2  -6   2  103.19    6.70
  -2  -6  -2  118.29    6.70
   2  -6   2   98.89    6.40
  -2  -6  -2  115.69    7.00
   2   6  -2   90.19    8.50
  -2   6   2   98.19    8.30
  -2  -6  -2  121.89    6.90
   2  -6   2  102.59    6.50
   2   6   2  110.89    9.20
   2   6   2  117.29    6.30
   2  -6  -2  105.79    7.00
  -2  -6   2   95.39    6.60
  -2  -6   2  103.89    7.80
  -2  -6   2  101.49    6.40
  -2   6  -2  105.69    6.80
   2   6   2  107.59    7.00
  -2  -6   2   99.79    6.40
   2  -6  -2  113.29    6.90
   2  -6  -2  109.69    7.10
  -2   6  -2  110.09    9.10
   3  -6   2  722.93   38.90
  -3  -6  -2  772.72   39.20
   3  -6   2  775.82   39.10
  -3   6   2  746.33   39.00
   3   6  -2  692.43   41.40
   3  -6   2  748.03   39.10
  -3   6   2  734.33   39.60
  -3  -6  -2  746.83   39.00
   3  -6   2  782.12   39.50
  -3   6   2  636.14   39.30
   3   6  -2  690.43   38.40
   3   6  -2  687.43   39.10
  -3  -6  -2  748.63   39.30
  -3   6   2  674.83   40.70
   3  -6  -2  722.13   39.90
  -3   6  -2  759.92   39.30
  -3   6  -2  713.73   39.80
  -3  -6   2  688.83   39.30
  -3  -6   2  763.02   39.40
   3  -6  -2  793.02   39.90
   3   6   2  701.83   42.40
   3   6   2  777.72   39.50
  -3  -6   2  710.73   40.40
   3  -6  -2  757.32   40.20
  -3   6  -2  764.82   41.00
   3   6   2  755.22   40.10
  -3  -6   2  685.33   39.50
   3  -6  -2  738.13   40.50
   4   6  -2  542.95   31.40
   4   6  -2  578.34   31.40
   4  -6   2  598.14   31.10
   4   6  -2  532.55   30.70
  -4   6   2  563.34   29.90
  -4   6   2  553.04   31.10
  -4  -6  -2  584.24   31.70
  -4  -6  -2  596.14   31.30
  -4  -6  -2  541.85   31.20
   4  -6   2  562.24   32.10
  -4   6   2  549.65   31.70
   4  -6   2  570.64   31.10
   4  -6   2  559.54   31.20
   4   6  -2  527.05   33.10
   4  -6   2  555.74   31.80
  -4  -6  -2  576.74   31.10
  -4   6   2  517.45   31.70
  -4  -6   2  543.75   29.40
  -4  -6   2  501.95   29.60
   4   6   2  550.64   32.70
  -4   6  -2  538.65   29.50
   4   6   2  503.55   29.90
  -4  -6   2  509.75   28.90
   4  -6  -2  535.75   29.80
  -4   6  -2  558.14   30.20
  -4   6  -2  528.55   30.80
   4  -6  -2  563.34   31.00
   4  -6  -2  516.85   29.80
   4   6   2  539.45   29.70
   4  -6  -2  510.15   30.30
  -4  -6   2  560.24   30.10
   4   6   2  512.45   30.00
  -4  -6   2  531.55   29.60
   5  -6   2  353.66   21.30
   5   6  -2  338.77   21.50
  -5  -6  -2  361.86   21.70
  -5   6   2  325.17   21.20
  -5  -6  -2  396.86   20.70
  -5   6   2  370.56   20.70
  -5  -6  -2  336.37   21.10
   5  -6   2  365.96   20.40
   5   6  -2  365.96   21.50
   5   6  -2  361.16   23.10
  -5  -6  -2  347.17   21.00
  -5   6   2  301.87   21.50
   5   6  -2  345.27   20.90
   5  -6   2  334.67   20.80
   5  -6   2  363.76   21.80
  -5   6   2  363.26   21.90
  -5  -6   2  350.36   21.30
  -5   6  -2  379.06   21.20
   5  -6  -2  329.27   20.90
  -5  -6   2  337.77   21.40
   5   6   2  323.97   21.20
  -5  -6   2  368.56   20.40
  -5   6  -2  378.46   20.10
   5   6   2  329.07   20.90
  -5   6  -2  371.76   21.80
   5  -6  -2  319.37   21.60
   5  -6  -2  339.37   21.20
   5   6   2  332.67   21.40
  -5  -6   2  360.26   21.00
  -5   6  -2  379.46   21.90
  -6  -6  -2    5.80    2.40
   6   6  -2    1.20    2.10
   6  -6   2    7.30    2.80
  -6  -6  -2    4.70    2.30
  -6   6   2    6.90    2.70
  -6   6   2    2.90    2.40
   6  -6   2    3.00    2.10
   6   6  -2    2.60    2.20
   6   6  -2    4.20    2.40
   6  -6   2    4.70    2.00
   6   6  -2    5.50    2.90
  -6  -6  -2    2.40    2.00
   6  -6   2    4.70    3.00
  -6   6   2    7.00    3.20
  -6   6   2    2.60    2.40
  -6  -6  -2    3.80    2.70
   6   6   2    3.70    2.60
   6   6   2    7.50    2.70
   6  -6  -2    5.90    2.60
  -6   6  -2    4.00    2.40
  -6   6  -2    5.90    3.00
  -6  -6   2    3.50    2.20
   6  -6  -2    9.90    3.60
  -6   6  -2    7.60    3.10
  -6  -6   2    2.30    2.20
  -6   6  -2    4.20    2.30
   6  -6  -2    3.10    2.00
  -6  -6   2    3.60    2.70
  -6  -6   2    3.30    1.80
   6   6   2   12.40    3.10
   7  -6   2  290.97   19.50
   7   6  -2  286.57   18.70
  -7  -6  -2  289.97   19.40
  -7   6   2  268.87   18.60
  -7  -6  -2  281.27   18.70
   7  -6   2  284.87   18.50
   7   6  -2  258.77   19.10
   7   6  -2  290.67   20.60
  -7   6   2  298.17   19.80
   7  -6   2  265.87   18.70
  -7   6   2  267.57   19.30
   7   6  -2  259.17   19.10
  -7  -6  -2  280.67   18.50
  -7   6  -2  242.18   18.10
  -7  -6   2  251.37   17.40
  -7   6  -2  253.77   18.40
   7  -6  -2  287.87   18.80
   7   6   2  253.77   17.70
  -7  -6   2  266.77   17.80
   7  -6  -2  232.68   17.30
   7   6   2  270.97   17.80
   7  -6  -2  253.07   17.50
  -7   6  -2  257.07   17.70
   7   6   2  261.67   18.50
  -7   6  -2  257.97   17.60
  -7  -6   2  255.77   17.90
  -8   6   2   62.39    9.20
  -8   6   2   61.29    7.90
   8  -6   2   62.29    9.30
  -8   6   2   56.59    7.30
  -8  -6  -2   42.20    7.20
  -8  -6  -2   49.90    7.30
   8   6  -2   69.19   10.30
   8   6  -2   58.29    8.30
   8   6  -2   74.79    8.10
   8  -6   2   67.19    7.60
   8   6  -2   63.49    8.90
  -8  -6  -2   56.19    8.70
   8  -6   2   64.99    7.40
  -8   6  -2   57.29    7.30
  -8   6  -2   64.79    7.70
   8   6   2   57.29    7.80
   8   6   2   59.99    7.70
   8  -6  -2   59.19    7.10
  -8  -6   2   72.59    8.20
   8   6   2   60.89    7.50
  -8   6  -2   64.39    8.20
  -8  -6   2   72.79    7.80
  -8  -6   2   62.29    8.00
   8  -6  -2   74.79    9.00
  -8  -6   2   64.79    8.20
   8  -6  -2   51.79    7.80
   9  -6   2   16.70    4.70
   9   6  -2   10.60    5.20
  -9  -6  -2   13.60    4.60
   9   6  -2   16.30    4.90
   9  -6   2   22.00    5.50
  -9   6   2   22.30    5.50
  -9   6   2   11.60    4.90
  -9  -6  -2   23.10    6.30
   9   6  -2    9.80    4.30
   9  -6   2   26.10    6.50
  -9   6   2   14.20    4.70
   9   6  -2   19.80    5.00
  -9  -6  -2   17.60    4.70
  -9  -6   2   13.70    4.50
  -9  -6   2   13.00    4.40
   9   6   2   15.70    5.40
  -9   6  -2   18.90    5.90
  -9   6  -2   25.00    5.70
   9  -6  -2    7.60    4.20
   9  -6  -2   12.10    4.40
   9  -6  -2   16.60    6.00
   9   6   2   20.80    5.40
  -9  -6   2   21.20    5.90
   9   6   2   25.00    5.90
  -9  -6   2   14.80    5.20
  -9   6  -2   33.10    6.80
  10  -6   2    9.00    4.00
  10   6  -2    1.70    4.80
  10   6  -2   12.70    5.20
  10  -6   2    5.00    4.20
  10  -6   2   10.50    4.30
 -10  -6  -2    8.80    4.70
 -10  -6  -2   11.20    4.40
 -10   6   2    8.10    4.50
 -10  -6  -2    4.50    4.10
  10   6  -2    6.70    3.90
 -10   6   2    8.70    4.90
  10  -6  -2    5.70    3.70
 -10  -6   2    2.50    4.40
  10  -6  -2   11.70    4.70
 -10  -6   2   12.20    4.80
  10  -6  -2   24.30    6.80
 -10  -6   2    8.60    4.10
 -10   6  -2   10.90    4.40
  10   6   2   10.00    4.30
 -10   6  -2    7.10    4.70
 -10  -6   2   -0.40    3.50
  10   6   2   11.00    5.00
  11   6  -2   45.60    9.00
 -11  -6  -2   38.60    8.20
  11  -6   2   42.30    9.00
 -11   6   2   48.10    9.60
 -11   6   2   44.30    8.60
  11  -6   2   53.19   10.20
  11   6  -2   49.30    9.60
 -11  -6  -2   50.09    9.70
  11  -6  -2   50.19    9.40
 -11  -6   2   61.49   10.00
 -11   6  -2   46.90    8.80
 -11  -6   2   37.60    8.40
  11  -6  -2   68.69   11.60
 -11  -6   2   34.60    7.90
 -11  -6   2   56.89   10.30
  11   6   2   45.60    8.80
 -11   6  -2   41.40    9.40
  11   6   2   46.60    9.60
  12  -6   2    8.30    6.00
  12  -6   2    5.20    5.10
  12   6  -2    5.50    5.30
 -12  -6  -2    1.80    4.20
  12   6  -2    2.70    4.10
 -12  -6  -2    7.00    6.10
 -12   6   2    6.80    4.90
 -12  -6  -2   14.30    5.90
 -12   6   2   18.50    6.80
  12   6   2    7.30    5.70
  12   6   2   13.40    5.60
  12  -6  -2    4.70    4.90
 -12  -6   2    5.50    5.20
  12  -6  -2   -3.70    5.80
 -12   6  -2   12.20    6.00
 -12   6  -2    3.70    4.60
 -12  -6   2    7.40    6.20
  13   6  -2   33.10    9.00
  13   6  -2   72.39   12.30
 -13   6   2   41.70    9.40
  13  -6   2   37.90   10.30
  13  -6   2   61.89   12.60
 -13   6   2   52.19   11.60
 -13  -6  -2   27.90    8.50
 -13  -6  -2   53.09   11.10
 -13  -6  -2   49.99   10.80
  13   6   2   42.00   10.60
 -13   6  -2   53.09   11.00
  13  -6  -2   41.90    9.90
 -13  -6   2   48.70   11.20
  13  -6  -2   77.09   13.40
 -13  -6   2   47.10    9.90
 -13   6  -2   47.40    9.90
  13   6   2   29.00    8.40
 -14   6   2   16.00    7.10
  14   6  -2   23.10    8.90
  14  -6   2   16.40    7.70
  14  -6   2   16.60    9.60
  14   6  -2   18.40    8.00
 -14  -6  -2   24.50    7.70
 -14  -6  -2   28.10    9.30
  14  -6  -2   18.40    8.10
  14   6   2    9.40    6.60
  14  -6  -2   15.50    8.40
 -14   6  -2   21.30    7.70
  14   6   2   33.10    9.70
 -14  -6   2   42.00   10.20
   0   7   2 1419.76   75.79
   0   7   2 1494.25   76.09
   0   7  -2 1520.65   79.89
   0  -7  -2 1476.95   75.69
   0  -7  -2 1433.06   76.09
   0  -7  -2 1526.95   75.69
   0   7   2 1409.16   79.29
  -1   7   2  189.68   11.20
   1  -7   2  199.68   10.60
   1   7  -2  188.38   13.80
  -1  -7  -2  193.68   13.30
  -1  -7  -2  211.38   10.70
  -1   7   2  171.68   11.00
   1  -7   2  188.68   10.60
  -1  -7  -2  196.98   10.70
  -1   7   2  166.88   13.20
  -1  -7  -2  201.38   11.00
   1  -7  -2  170.88   10.60
   1   7   2  183.98   10.50
  -1   7  -2  177.38   13.40
  -1   7  -2  170.08   12.50
  -1  -7   2  206.38   10.10
  -1  -7   2  190.08   10.10
   1   7   2  185.68   13.60
   1  -7  -2  177.58   10.30
  -2  -7  -2  665.13   34.00
  -2  -7  -2  650.83   34.10
   2   7  -2  618.24   34.00
   2  -7   2  660.13   33.80
  -2   7   2  615.44   34.50
  -2  -7  -2  659.53   34.30
   2  -7   2  643.84   34.00
  -2  -7  -2  600.54   36.30
   2   7  -2  648.84   37.50
  -2   7   2  639.44   36.70
  -2   7   2  579.14   34.40
   2  -7   2  687.73   33.90
  -2  -7   2  642.94   34.60
  -2   7  -2  623.14   37.70
   2  -7  -2  711.93   34.90
  -2   7  -2  611.34   34.70
  -2  -7   2  664.63   36.50
   2   7   2  636.74   35.00
  -2  -7   2  638.24   34.20
   2  -7  -2  622.94   34.90
  -2  -7   2  694.93   34.30
  -2   7  -2  681.73   37.00
   2  -7  -2  657.03   35.00
   2   7   2  632.94   38.00
   3   7  -2   21.50    4.80
   3  -7   2   13.70    2.40
  -3   7   2   19.10    3.20
  -3   7   2   18.90    3.30
  -3  -7  -2   13.70    3.50
   3  -7   2   21.80    3.00
  -3  -7  -2   32.30    3.20
  -3   7   2   22.10    4.30
   3  -7   2   19.00    2.70
  -3  -7  -2   13.20    2.40
   3   7  -2   19.50    3.00
  -3  -7  -2   18.50    2.80
  -3   7   2   22.40    2.90
   3  -7   2   18.50    2.80
   3  -7  -2   23.70    3.30
  -3  -7   2   23.90    4.10
  -3   7  -2   23.00    4.10
  -3  -7   2   22.10    2.70
  -3  -7   2   24.90    3.20
  -3   7  -2   18.60    2.30
   3   7   2   19.80    4.60
   3   7   2   19.00    3.10
  -3  -7   2   29.80    3.00
  -3   7  -2   19.90    3.10
   3  -7  -2   32.00    3.50
   3   7   2   21.30    2.70
  -4   7   2  514.25   32.10
  -4  -7  -2  575.04   31.80
   4   7  -2  595.34   32.10
  -4   7   2  572.14   31.50
  -4  -7  -2  578.14   31.50
   4  -7   2  579.54   31.50
   4   7  -2  563.94   34.40
   4   7  -2  530.45   31.60
   4  -7   2  560.94   31.60
   4   7  -2  580.74   30.80
  -4   7   2  581.54   32.30
  -4   7  -2  606.84   33.00
   4   7   2  618.04   33.30
   4  -7  -2  632.64   34.40
   4  -7  -2  610.64   33.80
   4   7   2  634.64   37.10
  -4   7  -2  573.24   33.80
   4   7   2  624.84   34.00
  -4  -7   2  628.54   32.60
  -4   7  -2  594.34   34.60
   4   7   2  613.14   34.10
   4  -7  -2  560.04   33.60
  -4  -7   2  572.44   33.30
  -4  -7   2  619.94   33.80
  -5   7   2   81.89    7.80
  -5   7   2   81.99    7.00
  -5  -7  -2   69.09    7.20
  -5   7   2   82.99    5.30
   5  -7   2   81.39    7.60
   5   7  -2   88.19    7.00
   5   7  -2   88.79    7.50
   5  -7   2   75.09    6.90
  -5  -7  -2   65.99    6.50
   5   7  -2   86.99    7.40
  -5   7   2   86.59    7.90
   5   7  -2   82.49    8.80
   5  -7   2   90.09    7.00
   5  -7   2   76.49    6.40
  -5  -7  -2   73.89    6.80
  -5   7   2   91.99    7.30
   5   7   2   67.69    6.80
  -5   7  -2   84.49    7.00
   5  -7  -2   98.69    8.20
  -5  -7   2   84.09    6.50
   5  -7  -2   96.19    7.60
   5   7   2   75.89    8.90
   5   7   2   88.89    7.50
  -5  -7   2   91.79    7.50
  -5  -7   2   86.39    7.20
   5  -7  -2   80.09    7.00
  -5  -7   2   90.39    7.90
  -5   7  -2   67.39    7.60
   5   7   2   93.99    7.70
  -5   7  -2   77.09    7.50
  -6  -7  -2  247.98   16.90
   6  -7   2  272.07   17.30
  -6  -7  -2  220.78   16.40
   6  -7   2  244.58   16.50
  -6  -7  -2  267.57   17.50
  -6  -7  -2  276.67   16.60
  -6   7   2  270.97   17.20
   6   7  -2  256.67   16.70
   6  -7   2  241.28   16.10
   6   7  -2  243.48   17.10
  -6   7   2  262.97   17.80
  -6   7   2  292.67   17.00
  -6   7   2  246.18   17.50
   6   7  -2  250.37   18.70
   6   7  -2  245.08   17.30
   6  -7   2  288.67   18.00
   6  -7  -2  236.28   15.40
  -6  -7   2  223.58   14.40
  -6   7  -2  215.28   15.70
   6   7   2  232.48   17.90
   6   7   2  203.18   15.70
   6   7   2  229.68   15.60
   6   7   2  208.68   15.00
  -6   7  -2  233.08   16.00
   6  -7  -2  233.48   15.40
   6  -7  -2  233.38   16.10
  -6  -7   2  226.18   15.30
  -6  -7   2  214.08   15.10
  -6   7  -2  223.08   16.00
  -6  -7   2  243.58   16.10
  -6   7  -2  228.98   15.20
   7   7  -2   59.29    7.20
  -7   7   2   56.29    7.40
  -7  -7  -2   53.39    6.60
   7  -7   2   59.69    7.60
   7   7  -2   78.69    9.10
  -7   7   2   59.79    7.10
  -7   7   2   62.59    7.60
   7   7  -2   62.89    7.30
   7  -7   2   57.49    6.80
  -7  -7  -2   62.09    7.80
   7   7  -2   55.39    6.90
   7  -7   2   56.79    6.50
  -7  -7  -2   48.00    6.90
   7  -7  -2   49.50    7.10
   7   7   2   44.80    7.00
   7   7   2   49.70    6.90
  -7   7  -2   51.19    7.10
  -7   7  -2   46.60    7.10
   7  -7  -2   54.39    7.20
  -7  -7   2   49.60    7.20
  -7   7  -2   55.49    7.00
   7   7   2   49.99    7.10
  -7   7  -2   48.20    7.70
  -7  -7   2   59.39    6.50
   7  -7  -2   65.59    7.70
  -8  -7  -2  213.18   16.40
  -8   7   2  240.38   17.00
  -8   7   2  235.28   17.70
  -8   7   2  213.48   17.50
   8   7  -2  230.88   17.50
   8   7  -2  224.78   17.30
  -8  -7  -2  201.08   16.40
  -8  -7  -2  221.28   17.50
   8  -7   2  254.47   17.20
   8  -7   2  239.98   17.90
   8  -7   2  252.67   17.30
   8   7  -2  233.48   18.60
   8   7  -2  238.18   16.80
   8  -7  -2  224.28   17.60
   8  -7  -2  225.88   16.40
   8  -7  -2  205.98   16.40
   8   7   2  180.38   16.50
  -8   7  -2  236.38   17.60
  -8   7  -2  254.27   17.90
   8   7   2  225.18   16.80
  -8   7  -2  245.48   17.10
   8   7   2  224.48   16.70
  -8  -7   2  221.08   16.70
  -8  -7   2  237.18   16.60
  -8   7  -2  225.78   16.50
  -9  -7  -2   75.69   10.50
  -9   7   2   64.89    9.90
  -9  -7  -2   67.19    8.80
   9   7  -2   39.60    7.50
   9  -7   2   49.70    8.00
   9   7  -2   54.39    9.70
  -9   7   2   58.79    8.70
   9  -7   2   59.09    8.30
  -9  -7  -2   65.09    8.90
   9   7  -2   51.19    8.40
   9  -7   2   52.29    9.30
   9   7   2   67.39    8.10
   9  -7  -2   42.30    8.90
   9  -7  -2   49.70    8.20
   9  -7  -2   53.49    8.10
  -9   7  -2   48.70    8.30
   9   7   2   77.69    9.00
  -9  -7   2   42.60    7.50
   9   7   2   75.59    8.60
  -9   7  -2   66.69    8.10
  -9   7  -2   49.80    9.30
  -9  -7   2   48.50    7.90
  -9   7  -2   55.59    8.60
  10   7  -2  152.58   14.30
 -10  -7  -2  165.68   14.50
 -10   7   2  150.78   13.90
  10   7  -2  184.08   15.20
  10   7  -2  190.68   16.70
  10   7  -2  154.88   15.00
  10  -7   2  138.09   13.70
 -10   7   2  180.18   16.30
  10  -7   2  165.78   15.80
 -10  -7  -2  157.18   15.20
  10  -7   2  153.08   14.40
  10   7   2  154.88   15.00
  10  -7  -2  170.58   14.80
 -10   7  -2  218.18   15.90
 -10   7  -2  149.79   14.30
  10  -7  -2  152.58   14.50
 -10  -7   2  173.88   14.70
  10  -7  -2  193.38   16.90
 -10   7  -2  154.98   15.70
  10   7   2  168.08   15.40
  10   7   2  144.59   14.40
 -10  -7   2  185.08   15.40
 -11  -7  -2    7.80    4.20
 -11   7   2    8.40    5.30
 -11   7   2    2.60    3.60
  11  -7   2    0.90    3.60
 -11  -7  -2    6.80    4.20
  11  -7   2    7.90    5.10
  11  -7   2   10.30    4.80
  11   7  -2    8.70    5.20
  11   7  -2    6.00    3.70
  11   7  -2   -2.90    3.20
 -11   7  -2    0.30    4.30
 -11  -7   2    3.00    4.00
  11  -7  -2    8.80    5.00
 -11   7  -2    1.10    3.50
  11   7   2    2.30    4.50
 -11  -7   2    1.40    3.50
  11   7   2    0.00    3.40
  11  -7  -2    4.10    4.00
  12   7  -2   70.89   11.60
  12  -7   2   66.09   11.70
  12  -7   2   86.69   13.40
 -12  -7  -2   78.29   11.80
 -12   7   2   68.79   12.30
  12   7  -2   79.29   12.40
 -12   7   2   75.39   11.60
  12   7   2   79.79   12.50
  12  -7  -2   67.79   11.90
 -12   7  -2   62.89   10.80
 -12  -7   2   50.09    9.80
  12   7   2   57.19   10.80
  12  -7  -2   66.29   13.00
 -12   7  -2   66.49   12.10
  13  -7   2    7.20    6.00
 -13   7   2    1.90    6.00
 -13  -7  -2   -6.40    4.50
  13   7  -2    5.30    5.30
 -13   7   2    1.30    5.00
  13   7  -2   -0.40    5.50
  13  -7   2   14.60    7.60
  13   7   2    5.40    5.30
  13   7   2    1.90    5.50
 -13  -7   2    9.90    6.10
  13  -7  -2  -11.10    5.30
  13  -7  -2    5.00    4.90
 -13   7  -2   10.90    6.40
 -13   7  -2   10.60    6.10
  14   7  -2   48.80   10.90
 -14   7   2   81.79   13.10
  14   7  -2   72.39   13.60
  14  -7   2   93.59   16.70
  14  -7  -2   80.69   15.10
  14   7   2   76.09   13.80
  14   7   2   87.69   14.50
 -14   7  -2   58.19   11.90
   0  -8  -2  115.39    6.50
   0   8   2  104.99    6.90
   0   8   2  102.79    6.70
   0  -8  -2  123.79    9.70
   0  -8  -2  106.49    6.90
   0   8  -2  122.19   10.60
   0  -8  -2  124.79    7.10
   0   8   2  118.49   10.20
   0  -8  -2  116.59    6.50
  -1  -8  -2  418.06   22.70
   1   8  -2  410.76   26.30
  -1  -8  -2  430.56   25.70
  -1  -8  -2  413.26   22.30
  -1   8   2  383.76   22.70
   1  -8   2  426.06   22.20
  -1  -8  -2  450.55   22.40
  -1   8   2  402.56   25.90
  -1   8   2  425.36   22.80
  -1   8  -2  383.66   25.10
   1  -8  -2  402.56   21.60
   1   8   2  373.96   25.00
  -1  -8   2  405.06   21.00
   1   8   2  387.96   21.50
   1  -8  -2  417.26   21.30
   2  -8   2  324.77   18.30
   2  -8   2  357.26   18.60
   2  -8   2  338.97   18.20
  -2  -8  -2  342.07   18.50
  -2  -8  -2  323.97   18.70
   2   8  -2  328.57   22.10
  -2   8   2  337.87   19.00
  -2  -8  -2  328.97   21.20
  -2  -8  -2  359.36   18.60
  -2   8   2  344.27   19.10
  -2   8   2  341.77   21.70
   2   8  -2  279.97   18.30
   2   8   2  299.47   18.30
   2  -8  -2  334.67   18.20
  -2  -8   2  310.67   17.80
  -2  -8   2  326.27   17.50
  -2   8  -2  316.77   18.10
  -2  -8   2  333.47   17.50
  -2   8  -2  310.77   20.30
   2   8   2  334.87   22.00
   2  -8  -2  332.27   18.20
  -2   8  -2  320.47   21.50
  -2  -8   2  350.66   20.30
   2  -8  -2  319.37   18.30
  -3   8   2   46.10    4.80
   3  -8   2   38.70    3.80
  -3   8   2   44.40    5.90
  -3  -8  -2   47.30    5.60
   3  -8   2   52.69    4.20
  -3   8   2   46.80    3.50
  -3  -8  -2   47.40    4.30
   3  -8   2   40.10    4.10
   3   8  -2   52.19    7.60
   3  -8   2   44.00    4.20
  -3   8   2   42.40    4.60
  -3  -8  -2   41.50    3.90
  -3  -8  -2   54.09    4.30
   3   8  -2   38.20    4.00
  -3   8  -2   37.70    4.10
   3  -8  -2   47.10    4.40
  -3   8  -2   49.50    5.70
   3   8   2   41.40    4.30
   3   8   2   45.80    4.30
  -3  -8   2   43.30    3.90
  -3  -8   2   49.30    5.50
  -3  -8   2   47.80    4.20
   3   8   2   50.69    7.60
  -3  -8   2   40.40    3.80
   4   8  -2  257.57   18.30
  -4   8   2  295.57   18.80
   4  -8   2  331.97   18.30
  -4   8   2  317.17   17.90
  -4   8   2  302.57   18.90
  -4   8   2  308.47   19.00
   4   8  -2  264.67   20.70
  -4  -8  -2  315.77   18.50
   4   8  -2  331.07   18.60
  -4  -8  -2  313.27   18.20
   4  -8   2  318.67   18.40
   4   8   2  305.87   18.10
  -4  -8   2  311.97   18.00
   4  -8  -2  319.07   18.10
  -4   8  -2  301.17   19.10
  -4   8  -2  272.97   17.90
   4   8   2  293.57   16.90
  -4  -8   2  277.07   17.40
   4   8   2  307.67   18.30
  -4  -8   2  296.87   19.10
   4  -8  -2  296.37   18.00
  -4   8  -2  294.57   16.80
   4   8   2  284.07   20.70
   5   8  -2   36.70    5.20
  -5  -8  -2   25.30    4.10
   5   8  -2   30.60    4.20
  -5   8   2   30.80    4.50
  -5   8   2   25.80    5.00
   5   8  -2   33.10    4.00
  -5   8   2   22.50    4.70
   5   8  -2   38.50    7.10
   5  -8   2   30.60    4.30
  -5   8   2   42.20    5.50
  -5  -8  -2   17.90    4.10
   5  -8   2   26.00    4.20
   5   8   2   35.60    4.50
   5   8   2   35.60    6.60
  -5   8  -2   30.80    5.50
  -5   8  -2   26.90    4.80
   5   8   2   43.90    5.10
   5  -8  -2   30.60    4.60
  -5  -8   2   40.80    4.80
  -5  -8   2   34.20    4.90
  -5  -8   2   30.50    4.10
   5  -8  -2   31.10    4.80
  -5   8  -2   32.90    4.30
   5   8   2   33.90    5.00
  -6   8   2   65.89    7.50
   6   8  -2   67.99    7.10
   6  -8   2   69.89    7.10
  -6  -8  -2   71.19    6.90
   6  -8   2   69.59    6.20
   6   8  -2   65.59    7.10
  -6  -8  -2   78.99    7.20
  -6   8   2   75.19    7.00
   6   8  -2   62.59    8.20
  -6   8   2   69.19    7.50
   6  -8   2   71.79    6.90
  -6  -8  -2   68.09    6.40
   6   8  -2   69.09    6.60
   6   8   2   70.79    7.30
   6   8   2   63.69    9.90
   6  -8  -2   75.39    7.10
   6   8   2   77.29    7.20
  -6  -8   2   62.39    6.00
  -6   8  -2   89.39    8.30
  -6   8  -2   64.09    6.60
  -6   8  -2   68.49    7.40
  -6  -8   2   66.79    6.80
  -6  -8   2   67.09    6.90
   6  -8  -2   61.39    6.60
  -6   8  -2   48.50    6.60
   6   8   2   68.49    7.10
  -7   8   2  200.58   15.60
   7   8  -2  182.48   15.10
  -7   8   2  208.88   14.90
   7  -8   2  236.68   15.20
  -7  -8  -2  230.88   15.50
   7   8  -2  207.38   17.10
   7   8  -2  202.78   15.50
  -7  -8  -2  201.48   14.90
   7   8  -2  216.48   14.70
   7  -8   2  173.78   14.60
  -7   8   2  220.88   16.20
   7  -8  -2  180.48   14.10
  -7   8  -2  221.28   15.30
  -7   8  -2  207.08   15.40
  -7   8  -2  185.98   14.10
  -7  -8   2  160.78   13.90
   7   8   2  197.78   14.60
   7  -8  -2  192.38   14.40
   7   8   2  193.98   14.20
  -7  -8   2  189.68   14.10
   7   8   2  186.88   17.10
  -7   8  -2  190.88   14.90
   7   8   2  196.78   15.30
   8   8  -2  148.69   12.70
  -8   8   2  139.39   13.70
   8   8  -2  180.58   14.30
   8  -8   2  173.58   13.50
  -8   8   2  165.88   14.40
   8  -8   2  164.48   13.10
  -8  -8  -2  163.88   13.40
   8   8  -2  145.39   13.10
  -8   8   2  161.38   13.30
  -8  -8  -2  161.28   13.00
   8   8  -2  165.98   15.20
   8   8   2  191.68   16.90
  -8  -8   2  168.98   13.50
   8  -8  -2  138.39   12.60
   8   8   2  155.38   13.20
  -8   8  -2  180.68   14.70
  -8   8  -2  167.28   14.30
   8  -8  -2  164.88   13.50
  -8   8  -2  160.08   13.00
   8   8   2  153.78   13.90
  -8   8  -2  157.78   13.50
  -8  -8   2  147.79   12.80
   8   8   2  166.98   13.50
   9  -8   2   96.19   10.50
  -9   8   2  118.09   12.10
  -9  -8  -2   88.09   10.00
   9  -8   2  106.59   10.70
  -9   8   2  119.19   12.10
   9   8  -2   95.19   10.60
  -9   8   2   95.09   10.70
   9   8  -2  124.59   11.70
   9   8  -2  122.59   11.10
  -9  -8  -2   79.69   10.10
   9   8  -2  110.19   12.50
  -9   8  -2  111.19   12.30
  -9   8  -2  115.69   11.30
   9   8   2   98.29   10.90
  -9  -8   2  108.89   10.80
  -9  -8   2   91.29   10.40
   9   8   2  128.29   12.00
   9   8   2  118.69   11.30
   9   8   2   94.19   12.30
   9  -8  -2  101.39   10.50
  -9   8  -2  113.59   11.10
   9  -8  -2  110.89   11.10
  -9   8  -2  101.89   10.70
  10   8  -2    8.30    4.60
  10  -8   2   10.10    4.50
 -10  -8  -2   11.00    4.60
 -10   8   2    9.90    4.90
 -10   8   2   10.40    5.60
  10  -8   2   13.00    4.60
  10   8  -2    8.50    4.30
  10   8  -2    8.40    4.90
 -10  -8  -2   11.40    5.20
  10   8   2   10.60    6.10
  10  -8  -2    8.10    4.30
  10   8   2    7.80    4.40
 -10  -8   2    9.50    4.50
 -10  -8   2    2.70    4.00
 -10   8  -2   11.90    4.90
 -10   8  -2    6.40    5.10
  10   8   2    8.70    4.80
  10  -8  -2    7.40    4.30
  11   8  -2   23.70    7.20
 -11   8   2   24.20    7.90
 -11  -8  -2   22.10    6.60
 -11   8   2   26.00    7.00
  11  -8   2   35.00    7.50
  11   8  -2   13.80    6.10
  11   8  -2   29.90    8.40
  11  -8   2   35.00    7.90
 -11  -8  -2   30.40    7.10
 -11  -8   2   19.20    6.40
 -11   8  -2   18.80    6.20
  11   8   2   20.90    7.60
 -11   8  -2   32.50    8.70
  11   8   2   32.80    7.80
  11   8   2   31.70    9.40
  11  -8  -2   28.50    7.30
 -11   8  -2   33.30    8.60
 -11  -8   2   30.10    7.50
  11  -8  -2   25.30    6.50
  11   8   2   35.30    8.20
 -12  -8  -2   26.70    7.30
 -12   8   2   28.80    8.60
  12  -8   2   21.80    7.30
 -12   8   2   35.70    8.50
  12   8  -2   28.30    7.70
  12   8  -2   22.50    7.70
  12   8   2   36.10   10.40
  12   8   2   24.90    7.80
  12   8   2   34.80    8.60
  12  -8  -2   22.10    7.40
 -12   8  -2   25.90    8.20
 -12  -8   2   21.00    6.80
 -12   8  -2   23.20    7.40
 -12  -8   2   22.50    7.20
 -13   8   2    3.20    5.10
  13   8  -2   10.00    5.80
  13  -8   2    8.00    5.60
 -13   8   2    4.30    5.60
 -13  -8  -2    5.00    5.60
  13   8  -2    3.30    6.10
 -13   8  -2    8.10    6.70
  13   8   2    1.50    5.90
  13   8   2    1.00    4.70
 -13   8  -2    4.60    5.10
  13  -8  -2    1.20    5.10
 -13  -8   2   -1.10    4.60
  14   8   2   14.40    8.10
   0   9   2  141.49    8.20
   0  -9  -2  131.99    8.20
   0   9  -2  126.49   11.90
   0   9   2  142.69    8.10
   0   9   2  132.09   11.70
   0  -9  -2  142.59    7.80
   0  -9  -2  137.89    7.80
   0  -9  -2  110.29   10.60
  -1  -9  -2  121.69    7.50
  -1   9   2  121.99   11.00
  -1   9   2  129.29    8.20
  -1  -9  -2  130.19    8.00
  -1  -9  -2  116.09   10.40
   1   9  -2  145.29   11.90
   1  -9   2  141.89    7.50
  -1  -9  -2  130.99    7.70
  -1   9   2  126.49    8.10
   1  -9  -2  144.89    7.90
  -1   9  -2  126.19   11.50
   1  -9  -2  132.49    8.00
   1   9   2  123.49   11.50
   1   9   2  122.59    7.90
   2   9  -2  223.18   17.20
  -2  -9  -2  219.68   16.20
  -2   9   2  207.28   13.90
  -2  -9  -2  246.18   13.60
   2  -9   2  240.88   13.50
  -2   9   2  226.18   13.90
  -2  -9  -2  244.18   13.80
   2   9  -2  233.68   13.20
   2  -9   2  237.68   13.10
  -2   9   2  226.28   16.80
   2  -9   2  257.77   13.30
  -2  -9  -2  229.28   13.40
   2   9   2  233.28   18.30
  -2  -9   2  259.67   14.10
  -2   9  -2  244.68   14.60
   2  -9  -2  263.37   14.70
   2  -9  -2  260.57   14.60
  -2  -9   2  251.97   16.90
  -2  -9   2  268.37   14.00
  -2   9  -2  259.17   18.70
   2   9   2  240.18   14.70
   2  -9  -2  244.88   14.80
  -2   9  -2  261.47   17.30
  -2  -9   2  264.37   14.40
  -3  -9  -2   79.99    5.70
  -3   9   2   72.99    7.90
   3   9  -2   63.99    5.40
   3   9  -2   65.19    8.10
  -3  -9  -2   81.89    8.00
   3  -9   2   58.89    5.00
   3  -9   2   67.29    5.30
  -3  -9  -2   68.29    5.30
  -3   9   2   73.09    6.20
  -3   9   2   53.69    5.70
   3   9  -2   61.19    5.30
   3   9   2   71.69    5.60
   3   9   2   66.79    5.80
  -3   9  -2   70.89    7.10
  -3   9  -2   58.69    5.40
  -3  -9   2   66.99    7.00
   3   9   2   62.49    9.30
   3  -9  -2   72.09    5.60
  -3  -9   2   59.79    5.30
  -3  -9   2   66.29    5.00
  -3  -9   2   65.69    5.00
   4  -9   2  910.31   47.00
  -4  -9  -2  863.41   47.20
   4   9  -2  835.12   47.20
  -4   9   2  893.91   47.80
  -4   9   2  910.31   47.90
   4   9  -2  852.91   50.79
   4  -9   2  847.62   47.00
   4   9  -2  801.22   47.10
  -4  -9  -2  828.82   46.70
  -4   9   2  906.51   48.20
  -4   9  -2  837.52   46.60
   4   9   2  903.21   46.60
   4  -9  -2  814.22   46.30
   4   9   2  815.02   50.19
  -4  -9   2  901.21   46.30
   4   9   2  771.82   46.60
   4  -9  -2  907.91   46.60
  -4  -9   2  830.42   45.90
  -4   9  -2  839.12   48.50
  -4  -9   2  877.61   48.10
  -5  -9  -2  221.18   14.20
   5  -9   2  206.08   14.30
   5  -9   2  212.48   14.00
  -5  -9  -2  237.68   14.70
   5   9  -2  215.18   14.40
  -5   9   2  222.58   15.20
   5   9  -2  209.48   14.60
  -5   9   2  225.98   13.80
   5   9  -2  197.98   17.10
  -5   9   2  200.88   15.10
  -5  -9   2  213.78   13.60
  -5  -9   2  214.58   14.50
   5   9   2  221.68   17.80
  -5   9  -2  236.88   16.00
   5   9   2  248.68   15.20
  -5   9  -2  225.68   15.20
   5  -9  -2  220.18   14.80
   5   9   2  210.68   15.20
   5  -9  -2  214.28   14.50
  -5  -9   2  227.48   14.70
   6  -9   2  189.68   12.80
  -6   9   2  196.48   13.20
   6   9  -2  177.98   13.70
   6  -9   2  163.48   13.30
  -6  -9  -2  189.58   13.70
  -6   9   2  206.08   14.70
  -6   9   2  187.28   14.40
   6  -9   2  183.38   13.30
   6   9  -2  178.68   13.90
  -6  -9  -2  210.98   13.10
   6   9  -2  188.48   16.20
  -6  -9  -2  195.08   13.50
  -6   9  -2  183.58   12.60
  -6   9  -2  184.88   14.10
  -6  -9   2  175.48   13.30
  -6  -9   2  183.28   12.20
   6  -9  -2  207.18   13.50
  -6  -9   2  159.98   12.80
   6  -9  -2  186.18   13.20
   6   9   2  158.08   15.50
  -6   9  -2  187.78   14.10
   6   9   2  179.68   13.90
   6   9   2  179.68   13.20
  -6   9  -2  183.88   14.10
  -7  -9  -2   58.49    6.90
   7   9  -2   58.89    7.40
   7   9  -2   61.49   10.10
   7  -9   2   55.89    6.90
   7  -9   2   57.39    6.70
   7   9  -2   62.49    7.60
  -7   9   2   62.59    8.30
  -7  -9  -2   63.49    7.30
  -7   9   2   70.49    8.10
  -7   9   2   60.59    7.10
   7  -9  -2   73.49    7.70
  -7  -9   2   74.79    7.80
  -7   9  -2   77.79    8.40
  -7   9  -2   52.69    8.40
   7   9   2   70.19    7.60
  -7  -9   2   71.19    7.50
   7  -9  -2   70.39    7.70
   7   9   2   68.89    8.20
   7   9   2   93.59   10.60
   7   9   2   75.69    7.50
  -7   9  -2   64.69    7.20
  -7   9  -2   64.99    8.50
  -8  -9  -2   46.00    7.40
   8   9  -2   57.59    7.50
  -8   9   2   46.80    8.30
  -8   9   2   42.70    7.00
   8   9  -2   73.79   11.20
   8   9  -2   54.59    8.10
  -8  -9  -2   32.20    6.30
  -8   9   2   52.99    9.00
   8  -9   2   55.49    7.70
   8  -9   2   45.60    7.20
   8   9   2   35.70    6.70
   8   9   2   48.30    9.40
  -8  -9   2   47.10    7.30
   8  -9  -2   45.30    7.30
  -8   9  -2   43.70    8.00
  -8  -9   2   47.20    7.10
  -8   9  -2   48.70    8.70
   8   9   2   35.80    6.50
   8  -9  -2   40.40    6.70
  -8   9  -2   54.29    8.20
   8   9   2   40.80    7.40
  -8   9  -2   53.59    7.40
   9   9  -2   72.99   11.90
  -9  -9  -2   49.20    8.20
   9   9  -2   53.99    9.10
   9   9  -2   77.49    9.10
  -9  -9  -2   58.09    8.50
  -9   9   2   68.39    8.30
   9  -9   2   58.09    8.90
  -9   9   2   79.69    9.80
   9  -9   2   53.59    8.50
  -9   9   2   60.79   10.20
   9   9   2   64.89    8.50
   9   9   2   74.89    9.40
   9   9   2   69.69    9.90
  -9   9  -2   71.29    8.60
  -9  -9   2   82.09    9.20
   9  -9  -2   61.59    9.30
   9  -9  -2   79.69    8.80
  -9   9  -2   71.49    9.50
   9   9   2   82.09   10.20
  -9   9  -2   68.59   11.20
  -9  -9   2   66.79    9.40
  10   9  -2   29.00    8.00
 -10   9   2   27.80    7.80
 -10   9   2   29.80    6.80
  10   9  -2   55.89   10.10
 -10  -9  -2   32.70    7.20
  10  -9   2   46.80    8.50
 -10  -9  -2   33.90    7.10
 -10   9   2   44.80    9.50
  10  -9   2   41.50    7.60
  10   9  -2   38.10    8.20
  10   9   2   37.80    8.70
  10   9   2   25.70    8.10
  10   9   2   44.50    8.40
 -10   9  -2   35.80    7.30
 -10  -9   2   32.50    6.80
 -10   9  -2   44.10    9.00
  10  -9  -2   42.40    8.10
 -10   9  -2   38.40    8.90
  10   9   2   41.10    7.80
  10  -9  -2   24.70    6.50
 -10  -9   2   27.60    6.80
  11   9  -2    0.20    4.60
 -11  -9  -2    1.50    4.20
  11  -9   2    9.20    4.90
 -11   9   2    2.70    5.20
 -11   9   2    1.10    4.40
  11  -9   2    4.40    4.30
 -11   9   2    0.20    4.00
 -11  -9  -2    5.90    4.60
  11   9  -2   -1.70    3.50
 -11  -9   2    3.60    3.80
 -11   9  -2    2.40    4.20
  11  -9  -2    0.50    4.50
  11   9   2    1.90    4.40
 -11   9  -2   -1.10    4.40
  11   9   2    0.20    4.80
  11  -9  -2   -0.90    3.60
 -11   9  -2   -1.60    4.80
  11   9   2  -10.10    3.70
 -11  -9   2    9.50    5.00
  12  -9   2   27.50    8.60
 -12  -9  -2   19.40    7.00
  12   9  -2   30.60    8.20
  12   9  -2   39.00   10.40
 -12  -9  -2   50.29    9.50
 -12   9   2   30.70    8.00
 -12   9   2   31.40    9.20
 -12   9  -2   26.30    8.50
 -12  -9   2   22.20    7.70
 -12   9  -2   38.60    8.40
  12   9   2   67.89   12.30
  12  -9  -2   44.70    9.40
  12   9   2   20.70    7.00
 -12  -9   2   27.90    7.80
 -13   9   2   -0.40    5.70
  13   9  -2   -3.40    4.70
  13   9   2   11.50    6.70
   0 -10  -2  509.85   25.50
   0  10   2  494.45   26.00
   0 -10  -2  464.75   29.70
   0  10   2  497.05   30.80
   0 -10  -2  469.55   25.80
   0  10   2  465.25   25.90
   0  10  -2  437.26   30.90
   0 -10  -2  490.45   25.50
  -1 -10  -2  284.37   15.90
  -1 -10  -2  269.77   15.70
  -1 -10  -2  294.07   19.80
  -1  10   2  273.57   20.30
  -1 -10  -2  292.37   16.10
  -1  10   2  287.87   16.40
   1  10  -2  285.77   20.80
  -1  10   2  304.47   16.40
   1  10   2  281.77   16.20
   1 -10  -2  322.37   16.20
  -1  10  -2  291.07   20.90
   1  10   2  250.47   20.20
   2 -10   2  238.88   14.10
   2 -10   2  250.37   14.10
  -2  10   2  230.18   18.10
  -2 -10  -2  253.57   17.90
  -2 -10  -2  271.87   14.70
  -2 -10  -2  270.17   14.60
  -2 -10  -2  255.07   14.40
  -2  10   2  245.78   15.10
  -2  10   2  249.38   15.10
   2 -10   2  245.38   14.30
   2  10  -2  253.97   18.90
   2  10  -2  251.07   14.30
  -2 -10   2  246.28   13.30
  -2  10  -2  223.98   13.60
   2  10   2  220.38   13.80
   2 -10  -2  254.07   13.90
   2  10   2  242.98   18.10
  -2  10  -2  236.58   13.60
  -2 -10   2  244.98   16.50
  -2 -10   2  222.48   12.90
  -2  10  -2  219.18   17.60
  -2 -10   2  231.98   13.00
  -3 -10  -2  424.96   26.60
   3 -10   2  409.46   23.10
  -3  10   2  407.06   23.90
  -3  10   2  426.96   24.00
  -3 -10  -2  411.56   23.30
   3 -10   2  436.16   23.00
   3  10  -2  400.06   23.20
  -3 -10  -2  384.36   23.00
   3  10  -2  405.46   27.60
  -3  10   2  388.66   26.70
  -3  10  -2  414.46   26.40
   3  10   2  395.56   28.10
   3 -10  -2  429.76   23.90
   3  10   2  418.16   24.10
  -3 -10   2  434.36   23.60
  -3 -10   2  430.96   26.30
  -3 -10   2  399.36   23.20
  -3  10  -2  431.36   24.00
  -4 -10  -2   63.89    5.70
   4 -10   2   68.69    6.00
   4  10  -2   59.29    9.60
   4 -10   2   58.19    5.60
  -4 -10  -2   64.69    5.90
  -4  10   2   63.89    6.60
  -4  10   2   68.49    6.60
   4  10  -2   62.39    5.90
  -4 -10  -2   64.09    8.20
   4  10  -2   69.69    6.10
  -4 -10   2   49.70    5.20
   4  10   2   69.39    5.90
   4  10   2   63.99    8.40
  -4  10  -2   43.60    7.00
  -4 -10   2   61.59    7.10
   4 -10  -2   66.89    5.90
  -4  10  -2   54.99    5.70
  -4 -10   2   48.40    4.90
   4  10   2   54.39    5.80
   4 -10  -2   53.89    5.40
  -5 -10  -2  210.38   13.60
   5  10  -2  182.18   13.30
  -5  10   2  202.68   14.30
   5  10  -2  204.08   13.80
   5  10  -2  193.28   16.60
  -5  10   2  199.78   14.20
   5 -10   2  189.68   12.90
   5 -10   2  155.88   12.80
  -5 -10  -2  203.98   13.30
  -5  10  -2  170.88   12.80
  -5 -10   2  154.88   11.70
   5  10   2  174.98   15.70
  -5 -10   2  159.98   10.80
  -5  10  -2  164.08   12.30
   5 -10  -2  169.68   12.10
  -5 -10   2  155.08   11.80
  -5  10  -2  164.58   13.70
   5 -10  -2  182.78   12.20
   5  10   2  192.48   12.90
   5  10   2  183.08   12.40
  -6  10   2   52.89    7.00
   6  10  -2   60.19    6.70
  -6 -10  -2   57.39    6.20
   6  10  -2   57.99    9.60
   6  10  -2   44.60    6.80
  -6 -10  -2   60.79    6.60
   6 -10   2   45.70    6.70
  -6 -10  -2   56.39    5.90
   6 -10   2   47.50    5.90
   6 -10   2   53.49    5.80
  -6  10   2   62.09    7.40
  -6  10  -2   55.69    6.90
   6 -10  -2   55.59    6.30
  -6  10  -2   50.69    7.80
   6  10   2   60.29    7.00
  -6 -10   2   46.80    6.50
   6 -10  -2   52.79    6.10
   6  10   2   62.59    6.70
  -6  10  -2   52.89    7.80
   6  10   2   68.99   10.80
  -6 -10   2   40.20    6.10
  -6 -10   2   57.79    5.60
  -7  10   2  206.78   16.90
  -7 -10  -2  217.08   16.20
   7  10  -2  243.68   17.00
   7  10  -2  227.18   16.80
   7 -10   2  237.88   16.50
  -7 -10  -2  226.18   16.10
   7  10  -2  261.27   19.50
   7 -10   2  214.48   15.90
  -7  10   2  229.98   17.40
   7  10   2  197.78   18.50
   7 -10  -2  225.18   16.00
   7  10   2  202.78   15.70
  -7 -10   2  209.78   15.60
  -7 -10   2  216.68   15.70
  -7  10  -2  228.18   16.90
  -7  10  -2  233.88   16.80
   7  10   2  238.78   17.00
   7 -10  -2  209.28   15.90
  -7  10  -2  225.18   16.90
   8 -10   2   14.70    4.20
  -8 -10  -2   12.30    4.20
   8 -10   2   10.90    3.90
   8  10  -2    4.20    3.50
  -8  10   2   11.30    4.60
  -8 -10  -2   15.00    4.40
   8  10  -2   17.90    5.60
  -8  10   2   10.70    4.80
   8  10   2   27.50    7.40
  -8 -10   2    7.80    3.80
   8  10   2   13.40    4.80
   8 -10  -2    8.30    3.80
   8  10   2    8.50    4.00
  -8 -10   2    7.70    3.90
   8 -10  -2   16.50    4.80
  -8  10  -2    6.80    4.40
  -8  10  -2    8.90    5.10
   9  10  -2  145.99   13.80
   9  10  -2  158.28   16.10
  -9  10   2  156.48   14.50
   9  10  -2  123.89   13.50
   9 -10   2  161.28   13.70
  -9 -10  -2  154.98   13.30
  -9 -10  -2  143.29   13.20
  -9  10   2  155.08   14.60
   9 -10   2  129.69   12.80
  -9  10  -2  140.79   13.90
  -9  10  -2  162.98   15.30
   9  10   2  170.58   15.50
   9  10   2  154.08   14.70
   9 -10  -2  144.39   13.30
  -9 -10   2  119.09   12.40
  -9 -10   2  146.69   13.00
   9  10   2  156.88   13.70
   9 -10  -2  147.59   13.10
  10  10  -2   53.29   10.20
  10 -10   2   19.60    6.40
  10 -10   2   27.60    6.70
 -10  10   2   40.90    8.70
  10  10  -2   37.70    7.80
 -10 -10  -2   32.70    7.20
 -10  10   2   34.10    8.30
  10  10  -2   33.10    8.20
 -10 -10  -2   19.20    5.90
 -10  10  -2   36.70    8.70
  10  10   2   43.40    8.30
  10 -10  -2   33.70    7.60
 -10  10  -2   42.30    8.90
  10 -10  -2   33.70    7.10
 -10 -10   2   30.50    7.00
  10  10   2   29.60    8.00
  10  10   2   52.09   10.40
 -10 -10   2   33.60    7.10
 -11 -10  -2   51.39    9.30
  11 -10   2   60.09    9.80
 -11 -10  -2   41.10    8.60
  11 -10   2   49.10    9.80
 -11  10   2   57.59   11.40
  11  10  -2   38.00    9.90
 -11  10   2   36.20    9.30
  11  10  -2   58.09   10.10
  11 -10  -2   17.20    7.30
  11  10   2   65.19   12.60
  11  10   2   61.49   11.60
  11  10   2   40.30    8.40
  11 -10  -2   33.30    7.60
 -11  10  -2   34.00    8.70
 -11 -10   2   26.90    7.40
 -11 -10   2   40.50    8.50
 -11  10  -2   42.50    9.80
 -12 -10  -2    3.00    5.10
  12  10  -2   -0.60    5.80
 -12  10   2   -1.90    5.60
  12  10  -2    1.10    4.80
  12 -10   2   -0.80    4.80
 -12 -10   2    1.60    5.20
 -12  10  -2    3.40    5.70
  12  10   2    5.40    5.80
  12  10   2   -0.90    4.30
  12 -10  -2   -0.10    4.90
  13  10  -2  141.99   16.10
  13  10   2  103.89   15.40
   0 -11  -2  254.27   14.00
   0  11   2  240.88   19.00
   0  11  -2  233.68   19.40
   0  11   2  263.57   14.40
   0  11   2  247.88   14.40
   0 -11  -2  243.58   18.20
   0 -11  -2  274.77   14.10
   0 -11  -2  242.28   14.30
  -1 -11  -2    1.80    1.10
  -1 -11  -2    1.50    1.20
  -1  11   2    0.60    1.20
  -1  11   2    1.50    2.90
   1  11  -2    0.50    2.30
  -1 -11  -2    5.00    1.50
  -1 -11  -2    1.80    2.30
   1 -11  -2    1.70    1.00
   1 -11  -2    4.80    1.50
   1  11   2    4.30    1.50
  -1 -11   2    2.80    2.50
  -1  11  -2    1.50    2.40
   1  11   2    3.10    1.30
   1  11   2    1.30    2.80
  -2 -11  -2    8.20    3.60
   2  11  -2    7.00    3.80
   2  11  -2   11.60    2.00
  -2 -11  -2   14.90    2.30
  -2  11   2   10.40    2.40
  -2  11   2   10.50    2.70
  -2 -11  -2    7.40    1.80
   2  11  -2    9.50    1.80
   2 -11   2    7.60    1.60
  -2  11   2    6.90    3.70
   2 -11   2    9.60    1.90
   2  11   2   11.80    2.30
  -2  11  -2    6.10    3.60
   2 -11  -2   17.80    2.70
  -2 -11   2   17.20    2.00
  -2 -11   2   15.50    4.20
  -2  11  -2   11.70    2.20
  -2 -11   2   16.80    2.00
   2  11   2    9.50    4.10
  -2 -11   2   19.00    2.30
  -3 -11  -2   47.40    4.70
  -3  11   2   46.20    5.20
  -3  11   2   44.50    5.30
   3  11  -2   51.29    4.80
  -3  11   2   55.99    8.80
   3 -11   2   55.29    4.50
   3 -11   2   53.09    4.60
  -3 -11  -2   51.19    8.10
   3  11  -2   41.60    8.00
  -3 -11  -2   47.80    4.50
  -3  11  -2   48.70    5.10
  -3 -11   2   50.59    4.50
  -3 -11   2   56.69    7.00
   3  11   2   51.49    9.00
  -3  11  -2   64.69   10.00
   3 -11  -2   59.59    5.20
  -3 -11   2   63.49    4.90
   3  11   2   62.39    5.50
   4 -11   2   42.20    4.60
   4  11  -2   43.60    8.20
  -4  11   2   40.00    5.30
  -4 -11  -2   36.80    7.50
   4 -11   2   30.70    4.60
   4  11  -2   37.60    4.70
  -4  11   2   43.30    6.00
  -4 -11  -2   45.50    4.80
  -4 -11  -2   48.90    4.70
   4  11   2   50.59    9.00
   4  11   2   42.70    5.00
  -4  11  -2   37.90    6.90
  -4 -11   2   52.19    7.70
  -4 -11   2   39.90    4.60
   4 -11  -2   41.80    4.90
  -4  11  -2   43.10    5.10
   4  11   2   47.90    5.10
  -4  11  -2   37.90    5.80
  -4 -11   2   40.40    4.50
   4 -11  -2   44.50    4.90
   5 -11   2  191.38   13.80
   5  11  -2  222.28   14.50
  -5  11   2  200.38   14.90
   5  11  -2  198.88   14.30
  -5 -11  -2  208.38   14.00
   5  11  -2  203.78   17.70
  -5 -11  -2  190.38   13.60
  -5  11   2  218.28   15.20
   5 -11   2  219.38   13.90
  -5 -11   2  197.08   12.80
   5  11   2  226.68   14.60
  -5  11  -2  208.68   14.60
   5 -11  -2  214.88   14.20
  -5  11  -2  210.58   15.10
   5  11   2  223.48   14.80
   5  11   2  211.68   18.30
  -5 -11   2  213.78   14.10
  -5  11  -2  189.98   15.70
   5 -11  -2  196.68   14.00
  -5 -11   2  206.38   13.90
   6 -11   2    4.50    2.30
  -6 -11  -2    0.80    2.50
  -6 -11  -2    0.00    2.10
   6 -11   2    1.30    2.40
   6  11  -2   -1.80    3.30
   6  11  -2   -0.20    2.20
   6 -11   2    1.00    2.30
  -6  11   2    0.20    2.90
   6  11  -2   -4.00    1.80
  -6  11   2    3.30    2.70
  -6  11  -2    1.40    2.80
  -6 -11   2   -2.40    2.20
   6  11   2    3.90    2.30
  -6  11  -2   -2.50    3.00
  -6 -11   2   -0.70    1.70
   6 -11  -2   -0.40    2.00
  -6 -11   2    1.30    2.30
   6 -11  -2    0.40    2.10
   6  11   2    0.00    2.70
  -6  11  -2    2.90    3.10
   6  11   2    2.60    2.80
   7 -11   2   82.09    8.70
  -7 -11  -2   94.19    9.20
   7  11  -2  100.99    9.50
   7 -11   2   80.09    8.40
   7  11  -2  112.89   11.60
  -7  11   2   93.49    9.90
  -7 -11  -2   92.39    8.90
   7  11  -2   88.39    9.10
  -7  11   2   88.89   10.20
  -7 -11   2   92.89    8.90
  -7 -11   2   84.99    8.70
   7 -11  -2   96.79    9.50
   7  11   2   98.49    9.40
  -7  11  -2   89.19    9.80
   7  11   2  102.29   12.60
  -7  11  -2  106.69   10.60
   7 -11  -2   89.99    9.00
  -7  11  -2  102.19   10.30
  -7 -11   2   81.79    8.00
   7  11   2   88.99    9.20
   8 -11   2   36.60    6.60
   8  11  -2   44.00    9.80
   8  11  -2   48.40    8.10
  -8  11   2   49.40    8.80
   8  11  -2   46.50    7.90
  -8  11   2   46.40    8.30
  -8 -11  -2   35.50    6.60
  -8 -11  -2   40.40    7.00
   8 -11   2   39.30    6.80
   8  11   2   47.90    8.40
   8  11   2   52.79    8.20
  -8 -11   2   51.49    7.70
  -8  11  -2   54.09    8.90
  -8  11  -2   40.60    8.30
   8 -11  -2   51.09    7.90
   8  11   2   44.60    9.70
   8 -11  -2   49.20    7.50
  -8 -11   2   47.50    7.40
   9 -11   2   24.70    5.80
  -9  11   2   15.60    5.70
   9  11  -2   19.60    8.00
  -9 -11  -2   17.90    5.20
   9  11  -2   23.60    6.20
  -9 -11  -2   26.50    6.00
   9 -11   2   18.60    5.20
  -9  11   2   30.30    7.50
   9  11  -2    9.70    4.80
  -9  11  -2   26.10    7.80
  -9 -11   2   18.20    5.40
   9 -11  -2   17.60    5.10
  -9  11  -2   29.30    7.00
   9  11   2   31.80    7.80
  -9 -11   2   20.60    5.40
   9 -11  -2   21.70    5.70
   9  11   2   22.00    5.90
   9  11   2   40.30    9.20
 -10 -11  -2   37.00    7.70
  10 -11   2   45.70    8.90
 -10 -11  -2   52.29    8.70
  10 -11   2   44.90    8.30
  10  11  -2   53.59   11.80
  10  11  -2   46.20    9.70
 -10  11   2   63.99   11.20
  10  11  -2   63.19   10.10
 -10  11   2   56.79   10.40
  10  11   2   28.30    8.00
 -10  11  -2   37.60    8.80
 -10 -11   2   36.70    7.40
  10 -11  -2   35.60    8.00
  10 -11  -2   31.30    7.00
 -10 -11   2   29.80    6.90
  10  11   2   41.50   10.40
  10  11   2   35.50    7.80
 -10  11  -2   40.00    8.90
 -11  11   2   21.30    8.20
  11  11  -2   19.70    7.70
 -11  11   2   23.80    8.30
 -11 -11  -2   20.50    6.80
  11  11  -2   19.30    6.60
  11 -11   2   24.90    7.80
 -11  11  -2   23.30    8.30
  11  11   2   15.30    8.40
 -11 -11   2   21.40    6.60
 -11  11  -2   20.10    7.60
  11 -11  -2   24.00    7.30
  11  11   2   34.90    8.90
  11  11   2    9.70    5.60
 -12  11   2    9.40    7.00
  12  11  -2   24.10    8.40
 -12  11   2    8.70    7.40
  12  11  -2   10.10    5.70
 -12  11  -2    7.40    6.70
  12  11   2    8.70    6.70
  12  11   2   17.30    6.30
 -12  11  -2   10.30    7.20
   0  12   2  106.29    7.00
   0  12   2   98.59   11.10
   0 -12  -2  101.19   10.50
   0  12  -2   96.79   11.40
   0 -12  -2  106.19    6.70
  -1 -12  -2  288.77   21.50
  -1  12   2  309.47   17.50
  -1 -12  -2  296.37   17.00
  -1 -12  -2  297.27   16.80
   1  12  -2  313.37   23.20
  -1  12   2  329.17   23.60
   1  12   2  272.07   16.50
  -1  12  -2  274.77   21.80
   1 -12  -2  316.97   16.50
   1  12   2  283.87   22.10
  -1 -12   2  301.87   20.60
  -2  12   2   12.60    2.70
   2 -12   2    9.80    1.80
  -2  12   2    8.30    4.30
   2  12  -2   10.80    2.00
   2 -12   2   13.50    2.20
  -2 -12  -2    9.60    4.00
  -2 -12  -2    9.90    2.00
   2  12  -2   13.40    4.60
  -2 -12  -2   12.30    2.50
  -2 -12   2   14.60    1.90
   2 -12  -2   12.10    2.50
   2  12   2   14.20    2.60
  -2  12  -2   23.90    6.20
  -2  12  -2   12.80    2.40
  -2 -12   2   11.30    1.90
   2  12   2    8.00    4.40
  -2 -12   2    9.70    3.90
  -3 -12  -2  235.18   17.60
   3  12  -2  204.78   13.20
   3 -12   2  221.68   13.20
   3 -12   2  214.68   13.20
  -3 -12  -2  205.78   13.20
   3  12  -2  235.78   18.50
  -3  12   2  209.28   14.20
  -3 -12  -2  210.58   13.30
  -3  12   2  229.58   18.20
  -3 -12   2  246.38   13.70
  -3  12  -2  219.68   14.20
   3  12   2  222.28   19.00
  -3 -12   2  227.28   17.10
  -3 -12   2  223.68   13.50
  -3  12  -2  208.28   18.80
   3  12   2  224.58   14.50
   3 -12  -2  243.28   14.30
   4 -12   2  156.58   11.10
   4 -12   2  170.98   11.30
  -4 -12  -2  176.78   15.10
  -4  12   2  169.68   12.50
  -4 -12  -2  161.18   11.40
  -4 -12  -2  181.38   11.50
   4  12  -2  160.08   15.60
   4  12  -2  154.88   11.30
  -4 -12   2  118.29    9.70
   4  12   2  143.89   10.80
  -4 -12   2  158.48   10.20
  -4  12  -2  144.19   10.60
   4 -12  -2  145.99   10.30
  -4  12  -2  144.79   12.90
   4  12   2  148.59   14.60
   4 -12  -2  140.49   10.30
  -4 -12   2  142.29   12.70
   5 -12   2  150.78   11.00
  -5  12   2  152.98   12.20
   5  12  -2  138.59   11.30
   5  12  -2  169.68   15.70
  -5 -12  -2  143.09   10.90
   5 -12   2  146.89   10.80
  -5  12   2  162.28   12.50
  -5 -12  -2  137.99   10.70
  -5  12  -2  141.59   11.30
  -5  12  -2  144.29   11.70
  -5 -12   2  144.69   10.80
   5 -12  -2  149.69   11.00
   5 -12  -2  142.59   10.80
  -5 -12   2  147.29   10.80
   5  12   2  140.19   11.40
  -5  12  -2  146.69   13.00
   5  12   2  150.48   15.40
  -6 -12  -2   55.79    6.30
   6  12  -2   33.40    8.80
  -6 -12  -2   43.20    6.10
   6 -12   2   45.60    6.40
  -6  12   2   48.30    7.80
   6 -12   2   43.60    6.20
   6  12  -2   60.29    6.60
  -6  12   2   38.50    6.90
  -6 -12   2   44.70    6.50
  -6  12  -2   53.99    8.60
   6 -12  -2   48.20    6.60
   6  12   2   64.49   11.10
   6 -12  -2   56.59    6.40
   6  12   2   49.60    6.50
  -6  12  -2   40.40    6.80
  -6  12  -2   48.30    7.70
  -6 -12   2   45.80    6.30
  -6 -12   2   54.29    5.50
   6  12   2   49.60    7.00
  -7  12   2   24.80    6.00
  -7 -12  -2   32.40    5.70
  -7 -12  -2   31.80    5.50
   7  12  -2   22.60    5.30
   7  12  -2   22.10    5.40
  -7  12   2   34.30    7.10
   7 -12   2   33.30    5.80
   7 -12   2   25.90    5.00
   7  12  -2   19.50    7.30
  -7 -12   2   22.80    5.10
   7  12   2   24.10    5.40
   7  12   2   46.00   10.20
  -7 -12   2   29.10    5.40
   7 -12  -2   24.80    5.40
   7  12   2   32.50    6.50
  -7  12  -2   30.00    6.30
   7 -12  -2   25.60    5.30
  -7  12  -2   24.90    6.40
  -7 -12   2   22.00    4.50
   8  12  -2   15.30    5.10
   8 -12   2   17.40    4.70
  -8 -12  -2   11.40    4.10
  -8 -12  -2   14.60    4.80
   8  12  -2   15.50    5.20
   8 -12   2   18.60    5.00
  -8  12   2   15.50    5.40
  -8  12   2   15.40    5.90
   8  12  -2   26.20    8.30
  -8  12  -2   20.10    6.10
   8 -12  -2   25.90    5.70
   8  12   2   17.50    5.50
  -8 -12   2   19.10    4.70
   8 -12  -2   15.10    4.60
   8  12   2   25.80    5.80
  -8 -12   2   22.80    5.40
  -8  12  -2   16.70    6.20
   8  12   2   17.20    6.80
   9  12  -2    5.60    5.70
   9  12  -2    7.90    4.30
   9 -12   2    7.70    4.10
  -9 -12  -2    2.50    3.50
  -9  12   2    4.70    4.50
   9 -12   2    3.70    3.70
  -9 -12  -2    4.70    3.70
  -9  12   2    2.50    4.70
   9  12  -2    4.60    3.90
  -9  12  -2    3.50    5.10
  -9 -12   2    1.20    3.30
   9 -12  -2    2.90    3.40
   9  12   2    5.80    4.50
  -9 -12   2    6.10    4.00
   9 -12  -2    1.90    3.50
  -9  12  -2    7.20    4.40
   9  12   2    7.70    4.60
  10 -12   2    1.50    4.20
 -10 -12  -2    4.60    4.40
  10 -12   2    7.20    4.50
 -10  12   2    2.80    5.30
  10  12  -2   11.50    6.10
 -10 -12  -2    3.90    3.60
 -10  12   2   -0.90    4.20
  10  12  -2    4.60    5.10
  10  12  -2   -1.20    4.00
  10  12   2    7.50    5.30
  10  12   2   -9.80    5.10
 -10  12  -2    9.70    5.10
  10  12   2    4.30    4.60
  10 -12  -2   10.90    4.70
  10 -12  -2    3.20    4.10
 -10 -12   2   -1.00    3.20
 -10  12  -2    7.50    5.20
  11  12  -2   40.40    9.60
 -11 -12  -2   32.20    7.60
 -11  12   2   24.70    8.10
  11 -12   2   32.40    8.50
 -11  12   2   43.70   10.40
  11  12  -2   33.40    8.50
  11  12   2   35.40    9.00
 -11  12  -2   36.90    9.60
  11  12   2   41.80    9.10
  11 -12  -2   35.40    8.50
 -11  12  -2   37.80    9.30
 -11 -12   2   31.60    7.70
  12  12  -2    1.40    5.50
  12  12  -2   -0.70    4.40
 -12  12   2   -2.20    4.60
  12  12   2    5.50    6.00
 -12  12  -2   -3.40    5.70
  12  12   2    0.90    4.10
   0 -13  -2   -3.40    2.40
   0 -13  -2    4.20    1.40
   0  13   2    3.10    3.80
   0  13  -2    6.70    4.60
   0  13   2    2.90    1.50
  -1  13   2   12.90    5.30
  -1 -13  -2   17.40    2.40
  -1 -13  -2   12.90    2.30
  -1  13   2   15.00    2.70
  -1 -13  -2   11.80    4.30
   1  13  -2    4.80    3.90
   1 -13  -2    9.00    4.10
   1  13   2   17.80    2.70
   1 -13  -2   14.30    2.20
  -1 -13   2    4.00    3.20
  -1  13  -2   16.70    5.90
   1  13   2   16.90    5.50
  -2  13   2   78.59    7.00
   2  13  -2   79.99    6.10
  -2 -13  -2   95.39    6.60
   2 -13   2  105.99    6.30
  -2 -13  -2  100.49    6.80
   2 -13   2  100.19    6.30
   2  13  -2   95.39   11.20
  -2  13   2   76.89   10.50
  -2 -13  -2   90.89   10.40
   2  13   2   97.19   11.40
  -2 -13   2   85.69    5.80
  -2  13  -2   94.99    6.50
  -2 -13   2   85.49    9.70
   2  13   2   88.89    6.90
   2 -13  -2   80.29    6.30
  -2  13  -2   98.59   11.40
   3  13  -2    2.20    1.80
   3 -13   2    2.20    1.80
  -3 -13  -2    1.30    1.60
   3 -13   2    1.90    1.70
  -3  13   2    4.50    3.70
  -3  13   2    2.50    2.30
   3  13  -2    0.70    3.50
  -3 -13  -2    4.00    2.00
  -3 -13  -2    3.00    3.70
  -3 -13   2    1.70    1.70
  -3  13  -2    3.40    3.80
   3  13   2    1.50    1.70
  -3 -13   2    1.50    1.60
  -3  13  -2    2.60    1.90
   3 -13  -2    1.80    1.90
   3  13   2    0.10    3.00
  -3 -13   2    0.80    2.90
  -4  13   2  172.68   12.80
   4 -13   2  162.98   11.50
  -4 -13  -2  175.38   11.90
  -4 -13  -2  173.18   11.70
  -4 -13  -2  186.48   15.90
   4 -13   2  175.68   11.80
   4  13  -2  164.68   11.90
   4  13  -2  175.48   16.80
  -4  13  -2  171.78   12.50
   4 -13  -2  202.18   12.60
  -4 -13   2  190.78   12.00
   4 -13  -2  181.48   12.50
   4  13   2  181.78   17.30
   4  13   2  167.98   12.70
  -4 -13   2  179.38   12.10
   5  13  -2   -0.10    3.50
  -5  13   2   -0.50    2.20
   5 -13   2    2.30    2.00
   5 -13   2    3.30    2.40
  -5 -13  -2    1.40    2.30
   5  13  -2    0.70    2.20
  -5 -13  -2    0.90    1.90
  -5  13  -2    1.90    2.30
   5 -13  -2   -0.20    2.10
   5 -13  -2    1.50    2.40
  -5 -13   2   -2.10    1.90
   5  13   2    0.90    2.40
   5  13   2    1.70    3.70
  -5 -13   2   -2.40    2.10
  -5  13  -2    1.20    3.40
  -6  13   2  170.48   14.50
   6  13  -2  173.98   17.60
  -6  13   2  190.08   14.50
   6 -13   2  171.58   13.10
  -6 -13  -2  182.68   13.20
   6 -13   2  181.48   13.10
   6  13  -2  160.98   13.40
  -6 -13  -2  173.98   13.10
   6  13   2  149.69   13.90
  -6  13  -2  194.68   16.10
   6 -13  -2  206.68   14.10
   6 -13  -2  175.88   13.40
  -6  13  -2  194.38   14.60
  -6 -13   2  174.98   13.10
  -6 -13   2  174.68   12.50
   6  13   2  202.68   18.80
  -6  13  -2  178.48   14.80
  -6 -13   2  189.38   13.40
   7  13  -2    5.90    3.40
  -7 -13  -2   17.30    4.40
   7  13  -2    8.90    5.40
  -7 -13  -2    8.70    3.60
   7 -13   2   19.80    5.00
  -7  13   2   20.10    5.20
  -7  13   2   14.50    5.20
   7 -13   2   18.40    4.50
   7  13   2   24.30    8.50
   7  13   2   18.90    5.40
   7 -13  -2   19.60    4.90
   7  13   2   22.30    5.20
  -7 -13   2   18.10    4.60
  -7 -13   2   11.30    4.10
  -7  13  -2   26.00    6.50
  -7  13  -2   29.20    6.30
   7 -13  -2   18.80    4.90
  -7 -13   2   21.20    4.40
   8  13  -2   34.50    6.80
   8  13  -2   30.20    9.50
  -8  13   2   15.40    6.10
  -8 -13  -2   26.20    5.60
   8 -13   2   28.30    6.00
  -8  13   2   21.00    6.10
  -8 -13  -2   14.70    4.80
   8 -13   2   18.70    5.10
   8  13  -2   23.50    6.00
   8 -13  -2   15.40    4.80
  -8 -13   2   12.70    4.50
   8 -13  -2   20.30    5.50
  -8  13  -2   23.70    6.70
  -8 -13   2   15.80    4.70
   8  13   2   11.50    6.70
  -8  13  -2   16.40    5.40
   8  13   2   18.00    5.30
   8  13   2   21.40    6.20
  -9 -13  -2   16.60    5.30
   9  13  -2   18.30    6.10
   9 -13   2    9.40    4.40
  -9 -13  -2   13.20    4.80
  -9  13   2   12.80    5.70
   9 -13   2   15.80    5.60
  -9  13   2   20.00    7.00
   9  13  -2   25.40    8.20
   9  13  -2    9.40    5.20
  -9 -13   2   28.00    6.00
  -9 -13   2   15.40    4.90
   9 -13  -2    3.40    4.10
   9  13   2   22.20    6.80
   9  13   2   47.90   10.40
  -9  13  -2   15.80    6.60
  -9  13  -2   20.80    6.40
   9  13   2    9.40    5.10
   9 -13  -2   16.60    5.10
 -10 -13  -2   39.30    8.10
  10 -13   2   43.80    8.80
  10  13  -2   85.49   13.60
  10  13  -2   33.60    8.10
 -10  13   2   44.60   10.10
  10  13  -2   62.69   11.20
 -10  13   2   44.40    9.80
 -10  13  -2   48.00   10.40
 -10 -13   2   35.30    8.00
  10  13   2   51.79    9.40
  10  13   2   62.59   10.90
 -10  13  -2   50.09   10.00
  10 -13  -2   53.19    9.40
  11  13  -2   13.70    6.30
 -11  13   2   10.70    6.50
 -11  13   2   19.90    8.20
  11  13  -2   11.10    6.30
 -11  13  -2   13.90    6.80
  11  13   2   13.20    6.40
  11  13   2   13.30    6.40
 -11  13  -2    5.00    6.50
   0  14   2  130.69    9.00
   0  14  -2  137.49   14.50
   0  14   2  138.19   14.70
   0 -14  -2  143.89   13.60
   1  14  -2   59.79   11.10
  -1  14   2   72.29   11.60
  -1 -14  -2   63.59   10.40
  -1  14   2   70.59    5.90
  -1 -14  -2   72.99    5.30
   1  14   2   69.39   11.90
  -1  14  -2   71.19   11.70
  -1 -14   2  104.69   10.70
   1  14   2   76.19    6.20
   1 -14  -2   72.69   10.00
  -2 -14  -2    9.90    2.40
  -2  14   2    9.90    4.90
   2  14  -2    3.60    4.60
  -2  14   2   11.90    3.00
  -2 -14  -2   10.10    2.20
  -2 -14  -2   16.10    5.60
   2 -14   2    6.70    1.80
   2  14  -2   10.60    2.10
  -2 -14   2   15.80    5.20
  -2  14  -2    8.50    2.20
  -2 -14   2   10.20    1.90
   2 -14  -2    9.90    2.30
   2  14   2   15.30    5.80
   2  14   2   12.30    2.70
  -2  14  -2    8.10    5.00
  -3 -14  -2    3.20    1.80
   3  14  -2    6.80    4.30
  -3  14   2    0.10    3.70
   3  14  -2    0.10    1.80
   3 -14   2    0.70    1.70
  -3 -14  -2   -1.40    3.00
  -3 -14  -2    2.60    1.90
  -3  14   2   -1.50    1.90
   3 -14   2    0.60    1.70
   3  14   2    0.00    3.40
   3 -14  -2    1.80    2.10
  -3  14  -2   -1.60    4.00
  -3  14  -2    3.20    2.00
   3  14   2    2.50    1.90
  -3 -14   2    1.70    1.80
  -3 -14   2    8.50    4.10
  -4 -14  -2   77.19   10.40
   4  14  -2   84.29   11.30
   4 -14   2   91.99    7.20
   4 -14   2   83.49    7.20
  -4 -14  -2   80.19    7.10
  -4  14   2   79.89    8.00
   4  14  -2   82.39    7.40
  -4 -14  -2   87.09    7.30
   4  14   2   70.39   12.90
  -4 -14   2   95.99    7.20
  -4 -14   2   92.19    7.20
   4 -14  -2   75.69    7.20
   4  14   2   82.79    7.80
  -4  14  -2   87.79    7.90
   4 -14  -2   93.09    7.60
  -5  14   2   40.20    6.80
  -5 -14  -2   37.40    5.60
   5 -14   2   40.50    5.90
   5  14  -2   44.60    5.80
   5 -14   2   37.40    5.30
  -5 -14  -2   36.70    5.40
   5  14  -2   52.99   10.40
   5 -14  -2   44.20    5.40
  -5 -14   2   39.50    5.50
   5  14   2   48.90    6.20
   5  14   2   48.80   10.30
  -5  14  -2   40.60    6.40
  -5 -14   2   47.50    5.40
   5 -14  -2   35.80    5.60
   6  14  -2    9.10    5.80
   6 -14   2    6.90    3.60
  -6 -14  -2    5.10    3.00
   6 -14   2   18.50    4.30
   6  14  -2   11.10    4.00
  -6  14   2   10.60    4.00
  -6 -14  -2   11.40    3.90
   6  14   2    3.80    4.50
  -6 -14   2   12.50    3.80
  -6 -14   2    8.80    3.30
   6 -14  -2    7.70    3.30
  -6 -14   2   10.50    3.10
  -6  14  -2   10.00    4.10
   6 -14  -2   12.00    3.80
   6  14   2   14.00    4.30
   7  14  -2   73.29   11.80
  -7 -14  -2   35.20    6.00
  -7  14   2   43.80    8.30
   7 -14   2   30.70    6.40
  -7  14   2   26.70    6.50
   7  14  -2   32.40    6.50
   7 -14   2   35.10    6.00
  -7 -14  -2   30.40    6.10
  -7 -14   2   29.30    5.70
  -7  14  -2   22.80    5.80
   7 -14  -2   32.80    6.20
   7 -14  -2   38.40    6.50
  -7 -14   2   26.80    5.00
   7  14   2   35.70    6.90
  -7 -14   2   29.20    5.50
   7  14   2   27.70    8.60
  -8  14   2   14.30    6.10
  -8  14   2   14.50    5.20
  -8 -14  -2   12.50    4.40
   8  14  -2   20.90    6.00
  -8 -14  -2   27.00    5.90
   8  14  -2    6.80    6.20
   8 -14   2    7.80    4.20
   8 -14   2   15.20    5.00
   8  14   2   24.70    8.40
   8 -14  -2   12.30    4.60
  -8  14  -2   17.40    6.10
   8  14   2   23.50    6.10
  -8  14  -2   19.70    5.60
   8 -14  -2   16.60    5.10
  -8 -14   2   16.40    5.10
  -8 -14   2   17.90    4.90
  -9 -14  -2   22.20    6.00
  -9  14   2   28.80    7.60
   9  14  -2   10.10    7.10
   9  14  -2   35.70    8.30
   9 -14   2   21.20    6.40
  -9  14   2   25.50    7.80
  -9 -14   2   13.90    5.20
  -9  14  -2   17.10    6.20
  -9  14  -2   22.90    7.40
   9  14   2   17.10    6.10
   9  14   2   21.70    6.60
   9 -14  -2   16.90    5.70
 -10  14   2    4.10    5.00
  10  14  -2    8.50    5.30
  10 -14   2   13.20    5.70
 -10 -14  -2   10.80    5.20
  10  14  -2   20.40    7.30
 -10  14   2   17.40    7.30
 -10  14  -2    7.70    5.60
  10  14   2    6.80    5.50
 -10  14  -2    9.60    6.90
  10  14   2    3.60    4.80
 -10 -14   2   13.00    5.00
  11  14  -2   15.10    7.40
 -11  14   2   15.10    7.10
  11  14  -2    6.70    6.00
  11  14   2   21.00    7.10
 -11  14  -2   10.90    6.10
  11  14   2   22.70    7.90
   0  15   2   28.50    8.50
   0 -15   2   55.99    9.60
   0  15   2   39.30    4.40
   0  15  -2   34.60    8.50
   0 -15  -2   43.60    8.30
   1  15  -2    3.50    4.50
  -1 -15  -2    5.40    3.70
  -1  15   2    3.40    1.90
  -1  15   2    6.20    4.70
  -1  15  -2    6.80    4.90
   1 -15  -2   -2.90    3.00
  -1 -15   2    3.10    3.40
   1  15   2    6.80    4.60
   1  15   2    7.30    2.20
  -2  15   2   73.09    6.60
   2  15  -2   68.79    5.30
   2 -15   2   68.19    5.40
  -2 -15  -2   71.69    5.70
   2  15  -2   80.69   13.30
  -2 -15  -2   84.89   10.30
  -2  15   2   71.89   12.10
  -2  15  -2   72.99    5.90
   2 -15  -2   84.89   10.90
  -2 -15   2   80.09   10.10
   2  15   2   67.39   12.00
  -2 -15   2   74.89    5.30
  -2  15  -2   68.19   12.10
   2  15   2   70.79    6.30
  -3  15   2   17.70    6.50
  -3 -15  -2   22.90    3.70
  -3 -15  -2   28.30    7.30
   3  15  -2   21.80    3.60
  -3  15   2   27.90    4.60
   3 -15   2   21.30    3.50
  -3 -15   2   23.10    3.40
   3 -15  -2   27.80    3.90
   3  15   2   25.40    4.20
   3  15   2   33.20    8.30
  -3  15  -2   23.10    3.90
   4 -15   2   13.00    3.20
  -4 -15  -2   28.60    7.50
   4 -15   2   12.50    3.00
  -4 -15  -2   13.40    3.30
  -4 -15  -2    7.20    2.70
   4  15  -2    7.30    3.00
   4  15  -2   -1.10    5.10
  -4  15   2   11.10    3.80
   4 -15  -2   10.50    3.10
  -4 -15   2    8.00    2.80
   4  15   2   12.00    3.60
   4  15   2   19.70    7.30
  -4  15  -2   10.10    3.30
   4 -15  -2   12.00    3.30
  -5  15   2    4.60    3.40
   5 -15   2    6.20    2.90
  -5 -15  -2    8.70    3.10
   5 -15   2    6.20    3.00
   5  15  -2    5.40    5.00
  -5 -15  -2    6.30    2.90
   5  15  -2    4.90    3.10
  -5 -15   2    3.10    2.60
  -5 -15   2    2.60    2.60
  -5  15  -2    5.10    3.40
   5  15   2   -2.80    3.40
   5 -15  -2    1.40    2.60
   5  15   2    7.40    3.50
   5 -15  -2    5.40    3.00
  -6 -15  -2   20.90    4.60
   6 -15   2   21.00    4.50
   6  15  -2   19.10    4.90
   6 -15   2   23.10    4.90
  -6  15   2   17.50    5.00
  -6 -15  -2   23.00    5.00
   6  15  -2   17.90    7.20
  -6  15  -2   19.20    5.30
   6  15   2   31.70    6.00
  -6 -15   2   23.90    4.70
  -6 -15   2   24.90    4.30
   6  15   2   37.20    9.50
   6 -15  -2   23.10    4.90
  -6 -15   2   16.80    4.30
   6 -15  -2   25.10    5.20
  -7  15   2   17.60    5.40
   7  15  -2   19.60    5.70
   7 -15   2   10.50    4.30
  -7 -15  -2    7.80    3.80
   7  15  -2   21.40    7.90
   7 -15   2   16.50    4.80
  -7 -15  -2   10.00    3.80
   7  15   2    9.60    7.40
   7 -15  -2    9.60    4.10
  -7  15  -2   14.30    5.00
  -7 -15   2   22.30    4.60
   7  15   2    9.70    4.40
  -7 -15   2   19.90    4.80
  -7 -15   2   10.70    4.20
   7 -15  -2   15.00    4.60
   8 -15   2   10.50    4.50
   8  15  -2   -2.30    5.80
  -8  15   2    5.00    4.30
   8  15  -2    8.60    5.00
  -8 -15  -2   10.20    4.60
   8  15   2    4.30    4.10
   8 -15  -2   10.40    4.80
  -8  15  -2    5.00    4.00
  -8 -15   2    5.70    3.90
   9 -15   2    3.10    3.90
  -9  15   2    0.10    3.90
  -9  15   2   -0.20    5.10
   9  15  -2   -4.20    3.40
  -9 -15  -2    2.00    4.10
  -9 -15   2    2.30    3.90
   9 -15  -2    4.60    4.10
   9  15   2    0.90    3.90
  -9  15  -2    0.10    3.70
 -10  15   2    5.40    5.10
  10  15  -2    5.50    5.30
 -10  15   2    6.40    6.70
 -10  15  -2   16.70    7.80
  10  15   2    4.50    4.90
 -10  15  -2    4.90    5.20
   0 -16  -2    5.40    4.80
   0 -16   2    8.70    4.20
   0  16  -2    9.20    5.50
   0  16   2   12.30    6.20
   0  16   2    7.60    2.30
   1  16  -2    7.60    5.40
  -1  16   2   11.00    2.70
  -1 -16  -2   10.20    5.00
  -1  16   2   11.10    6.30
   1  16   2    7.50    2.40
   1  16   2   19.10    7.10
  -1 -16   2   -3.00    3.40
  -1  16  -2    7.70    5.20
   1 -16  -2    9.10    5.40
   2 -16   2   34.30    3.50
  -2  16   2   24.10    4.40
  -2 -16  -2   29.00    3.90
   2  16  -2   41.10   10.30
  -2  16   2   38.80    9.50
  -2 -16  -2   38.90    8.30
  -2 -16   2   22.60    6.40
  -2  16  -2   27.40    3.60
  -2  16  -2   33.60    8.80
   2  16   2   31.60    4.40
   2  16   2   33.80    8.90
   2 -16  -2   26.50    7.80
  -3 -16  -2   93.79    7.20
  -3  16   2   99.59   12.90
   3  16  -2   80.29   12.90
   3  16  -2   84.79    7.30
  -3  16   2   85.39    8.10
   3 -16   2   84.69    6.80
  -3 -16  -2   82.29   11.00
   3 -16  -2   88.49    7.30
  -3  16  -2   74.69    7.10
   3  16   2   78.79    7.20
   3  16   2   73.29   13.20
  -3 -16   2   87.29    6.50
   4  16  -2   28.90    8.80
   4 -16   2   19.20    3.70
  -4 -16  -2   16.80    6.70
   4  16  -2   21.10    4.30
  -4  16   2   18.20    4.60
  -4 -16  -2   18.50    3.80
  -4 -16   2   13.60    3.20
   4  16   2   15.30    3.90
   4 -16  -2   13.60    3.70
  -4  16  -2   12.90    3.70
   4  16   2   13.20    6.60
   4 -16  -2   16.80    3.70
   5  16  -2    2.20    3.00
  -5 -16  -2    4.10    2.80
  -5  16   2    3.10    3.20
  -5 -16  -2    4.10    2.80
   5 -16   2   -0.70    2.20
   5  16  -2    0.90    4.80
   5 -16   2    2.20    2.60
  -5 -16   2    2.40    2.50
   5 -16  -2    6.30    3.20
   5  16   2    6.30    3.50
  -5  16  -2    6.80    3.40
   5 -16  -2    4.20    3.00
   5  16   2    1.20    5.20
  -6  16   2    7.70    3.80
   6  16  -2    3.80    3.80
   6 -16   2    7.10    3.50
  -6 -16  -2    7.00    3.60
  -6 -16  -2    8.40    3.40
   6  16  -2   -7.50    3.90
   6 -16   2    6.70    3.30
  -6  16  -2    6.00    3.90
  -6 -16   2    5.80    2.90
   6 -16  -2   -0.50    3.00
  -6 -16   2    5.80    3.20
   6  16   2    1.00    2.90
   6  16   2    7.10    5.30
   6 -16  -2    4.60    3.00
  -6 -16   2    8.60    3.30
  -7  16   2   47.00    8.20
   7  16  -2   37.80    7.50
   7 -16   2   57.09    8.00
  -7 -16  -2   49.00    7.50
   7  16   2   58.29    9.20
  -7  16  -2   62.19    8.30
  -7 -16   2   57.99    8.00
   7 -16  -2   72.69    8.40
   8  16  -2   13.50    5.10
   8 -16   2   13.90    5.30
  -8 -16  -2    7.80    4.50
  -8  16   2    2.80    4.30
  -8 -16   2   11.20    4.40
   8  16   2   13.80    5.60
   8 -16  -2   12.10    5.00
  -8  16  -2   14.40    5.60
  -9  16   2   53.49   10.20
   9  16  -2   54.99   10.00
   9  16   2   50.29    9.80
  -9  16  -2   51.09    9.60
   0  17   2    4.50    5.30
   0  17   2    6.60    2.60
   0 -17   2   10.00    5.10
   0 -17  -2    8.30    4.50
   0  17  -2   13.90    6.90
   1  17  -2   10.60    5.50
   1 -17   2    5.80    4.60
  -1  17   2    3.80    2.30
  -1 -17  -2   11.70    5.30
  -1  17   2    4.30    5.30
   1  17   2    5.10    5.60
  -1 -17   2    1.00    4.30
   1  17   2    7.60    2.70
  -1  17  -2    4.40    5.70
   1 -17  -2    0.90    3.70
  -2  17   2   26.20    8.40
  -2 -17  -2   33.30    4.00
  -2  17   2   34.20    4.80
   2 -17   2   34.00    3.60
   2  17  -2   31.40    9.60
  -2 -17  -2   42.10    9.30
   2  17   2   37.40    5.00
  -2  17  -2   32.70    4.10
  -2  17  -2   27.90    9.00
  -2 -17   2   32.20    7.90
   2 -17  -2   41.60    9.60
   2  17   2   38.90   10.30
  -3 -17  -2   -1.10    3.40
   3 -17   2    3.90    2.10
  -3  17   2    5.80    3.00
  -3 -17  -2    5.10    2.60
   3  17  -2    5.00    2.40
   3  17  -2  -12.60    4.60
  -3  17   2    1.50    5.40
  -3 -17   2    5.50    2.30
   3  17   2    3.30    4.90
   3 -17  -2    4.10    4.70
   3 -17  -2    5.80    2.60
   3  17   2    2.90    2.50
  -3  17  -2    6.80    2.50
   4 -17   2   15.10    3.50
  -4 -17  -2   19.50    3.80
   4  17  -2   -7.00    5.70
   4  17  -2   12.90    3.60
  -4  17   2   21.50    4.80
   4 -17  -2    9.60    3.30
  -4  17  -2   10.80    3.40
   4  17   2    5.20    5.70
  -4 -17   2   12.20    3.20
   4  17   2   14.50    3.90
  -5  17   2    7.60    3.80
   5  17  -2   11.60    3.90
   5 -17   2    8.60    3.30
   5  17  -2    7.30    5.70
   5  17   2   13.10    4.10
  -5  17  -2   17.00    4.40
  -5 -17   2    9.80    3.50
  -6  17   2    9.40    4.60
   6  17  -2   12.40    4.50
  -6 -17   2   14.10    3.80
  -6  17  -2   10.90    4.40
   6  17   2    4.80    4.00
   6 -17  -2   11.30    4.20
  -7  17   2    1.90    3.80
   7  17  -2   -0.40    3.00
  -7 -17  -2    5.30    3.90
   7 -17   2   -0.10    3.20
   7 -17  -2   -0.10    3.30
  -7  17  -2    0.60    3.80
   7  17   2    3.70    3.80
   8  17  -2   60.09    9.80
  -8  17   2   36.40    8.40
  -8  17  -2   68.69   10.60
   8  17   2   55.59    9.70
  -9  17   2    8.20    5.40
   9  17  -2    1.60    4.20
   9  17   2    4.50    4.90
  -9  17  -2    4.30    5.20
   0  18   2    9.70    2.80
   0  18   2   12.40    6.90
   0  18  -2   13.10    6.90
   0 -18   2   33.60    7.60
   0 -18  -2   17.40    6.80
   1 -18   2   35.70    9.50
  -1  18   2   28.80    4.40
   1  18  -2   39.10   10.50
  -1  18   2   27.80    9.20
  -1 -18  -2   19.50    7.70
  -1 -18   2   32.50    8.30
   1 -18  -2   64.09   11.50
   1  18   2   37.70   10.40
  -1  18  -2   31.60    9.80
   1  18   2   32.60    4.70
   2 -18   2    6.60    2.30
  -2  18   2   10.40    7.00
   2 -18   2   11.00    6.40
  -2  18   2    7.90    3.00
   2  18  -2    8.00    6.70
  -2 -18  -2   22.70    7.10
   2  18   2    8.40    2.90
  -2  18  -2    7.60    6.40
   2 -18  -2    7.20    6.40
   2  18   2   10.50    7.30
   2 -18  -2    9.30    2.90
  -3  18   2   28.50    5.30
  -3 -18  -2   44.90    9.30
  -3  18   2   46.40   12.00
   3  18  -2   27.50    4.30
   3 -18   2   30.40    4.20
   3 -18  -2   36.30    9.40
   3  18   2   26.20    4.90
   3 -18  -2   31.10    4.70
  -3  18  -2   24.30    4.30
  -3 -18   2   29.40    3.90
   4  18  -2    4.90    2.90
  -4  18   2    4.60    3.30
   4 -18  -2    7.70    5.70
  -4  18  -2    6.80    3.30
   4  18   2    5.00    3.10
  -5  18   2    3.20    3.70
   5  18  -2    6.30    3.30
   5  18   2    5.00    3.30
  -5  18  -2    5.20    3.40
  -6  18   2    2.80    3.70
   6  18  -2    5.20    3.90
   6  18   2    2.70    3.30
  -6  18  -2    2.20    3.50
  -7  18   2   40.80    8.20
   7  18  -2   46.70    8.60
   7  18   2   40.60    8.00
  -7  18  -2   43.60    8.00
   7 -18  -2   36.10    6.80
   0 -19  -2   19.10    7.40
   0 -19   2    5.00    6.60
  -1  19   2    7.70    3.00
  -1 -19  -2    5.50    5.80
   1 -19   2   22.60    7.40
   1 -19  -2    8.00    5.50
   2 -19   2   24.30    8.50
  -2 -19  -2   42.30   10.30
  -2  19   2   29.10    4.90
   2 -19  -2   43.60   10.70
   2  19   2   35.60    5.20
  -3  19   2   26.50    4.90
   3 -19  -2   26.10    8.70
   3  19   2   26.30    5.00
  -3  19  -2   24.00    4.30
   4  19  -2    4.30    2.90
  -4  19   2    1.60    3.00
  -4  19  -2    3.70    2.80
   4  19   2    2.70    3.10
   4 -19  -2    3.10    5.90
   5  19  -2    0.00    2.90
  -5  19   2   10.00    4.30
  -5  19  -2    2.40    3.20
   5  19   2    1.70    3.50
  -6  19   2    8.00    4.70
   6  19  -2   16.80    5.10
  -6  19  -2    4.00    4.10
   6  19   2    8.80    4.60
   0 -20   2   76.19   13.20
   0 -20  -2   71.59   13.50
  -1 -20  -2  114.79   15.10
   1 -20   2   88.09   14.70
   1 -20  -2   91.09   15.80
  -2  20   2   13.80    3.80
  -2 -20  -2   27.90    9.20
   2 -20   2   12.70    7.70
  -3  20   2   14.20    4.20
   3  20   2   16.10    4.10
  -3  20  -2   10.00    3.20
  -4  20   2    5.60    3.50
   4  20  -2    6.50    3.30
  -4  20  -2    2.20    2.70
   4  20   2    5.90    3.90
   0   0   3    1.10    0.60
   0   0   3    2.40    0.70
   1   0   3   14.80    1.70
  -1   0   3   14.00    1.70
  -1   0   3   18.40    2.00
  -1   0  -3   21.40    1.90
  -1   0   3   18.90    1.90
  -1   0   3   20.90    2.00
   1   0  -3   14.70    1.90
   1   0   3   13.20    1.70
  -2   0  -3   66.49    5.20
  -2   0   3   55.29    4.60
   2   0  -3   66.09    4.90
  -2   0   3   61.19    5.00
  -2   0   3   61.99    4.90
   2   0  -3   55.79    4.70
  -2   0  -3   68.19    4.70
   2   0   3   57.89    4.50
   2   0   3   73.19    5.00
  -2   0  -3   68.19    4.90
   2   0  -3   56.69    4.50
  -2   0   3   61.59    4.80
  -2   0   3   63.79    4.60
   2   0   3   57.39    4.60
   2   0  -3   70.39    4.70
   3   0  -3   62.59    4.60
  -3   0  -3   40.70    4.60
  -3   0   3   54.89    4.60
  -3   0  -3   51.89    4.70
   3   0   3   47.00    4.20
   3   0   3   54.09    4.80
  -3   0  -3   46.10    4.30
   3   0  -3   54.99    4.80
  -3   0   3   59.89    4.60
   3   0  -3   56.79    5.10
   3   0  -3   56.59    4.40
   3   0   3   50.19    4.50
  -3   0   3   54.29    4.60
  -3   0   3   42.50    4.60
  -3   0  -3   48.70    4.30
   3   0   3   44.70    4.60
  -3   0   3   56.39    4.70
   4   0  -3    6.50    2.00
   4   0  -3    7.30    2.40
  -4   0  -3    2.10    1.60
   4   0   3    4.00    1.80
  -4   0  -3    1.50    1.60
  -4   0   3    8.40    2.40
  -4   0  -3    2.70    1.70
  -4   0   3    5.30    2.10
  -4   0   3    7.40    2.00
  -4   0  -3    4.00    1.70
   4   0   3    1.90    1.30
   4   0   3    3.00    1.70
  -4   0   3    7.70    2.20
  -4   0   3    5.80    2.00
   4   0  -3    3.70    1.70
   4   0  -3    6.40    2.10
   4   0   3    5.70    2.00
  -5   0  -3  209.18   13.90
   5   0  -3  212.88   13.90
   5   0   3  216.68   14.10
  -5   0   3  211.18   14.10
   5   0   3  221.18   14.60
  -5   0   3  198.98   14.20
   5   0  -3  250.07   14.80
   5   0  -3  217.38   14.00
  -5   0  -3  231.68   14.30
  -5   0   3  242.28   15.20
  -5   0   3  229.38   14.70
  -5   0  -3  197.58   14.10
   5   0  -3  223.78   15.00
   5   0  -3  196.78   14.30
   5   0   3  216.98   14.40
  -5   0  -3  241.68   15.30
  -5   0   3  213.68   14.20
   5   0   3  204.38   13.80
   5   0   3  180.38   14.60
  -6   0   3  451.15   27.80
   6   0   3  375.26   27.90
  -6   0  -3  483.25   27.60
  -6   0   3  477.35   28.10
  -6   0   3  469.95   27.40
   6   0   3  440.36   27.00
   6   0  -3  523.05   28.50
   6   0   3  474.55   27.90
  -6   0  -3  444.06   27.70
   6   0  -3  482.35   28.00
  -6   0   3  489.35   27.80
   6   0  -3  449.86   28.30
   6   0   3  455.75   27.40
   6   0  -3  474.85   27.40
  -6   0  -3  450.55   28.40
  -6   0  -3  474.75   27.30
   6   0  -3  462.15   27.00
   6   0   3  444.06   27.90
   7   0   3   42.40    6.20
   7   0  -3   33.30    6.10
  -7   0  -3   40.40    5.80
   7   0  -3   34.00    6.10
   7   0  -3   38.00    5.40
   7   0   3   41.60    6.30
   7   0  -3   36.80    6.10
  -7   0   3   34.10    5.40
   7   0   3   46.60    6.20
  -7   0   3   38.70    6.60
   7   0   3   42.30    6.70
   7   0   3   42.70    5.20
  -7   0  -3   44.00    6.80
  -7   0   3   32.00    6.10
   7   0  -3   36.40    5.70
  -7   0  -3   48.40    6.50
  -7   0  -3   35.40    5.90
  -7   0   3   39.00    6.20
  -8   0   3  158.88   13.10
   8   0   3  157.78   12.90
   8   0  -3  135.09   13.30
   8   0   3  136.69   12.70
   8   0   3  148.69   13.50
   8   0  -3  157.58   12.40
  -8   0  -3  159.78   12.50
   8   0  -3  151.68   12.70
  -8   0  -3  144.29   12.90
  -8   0   3  196.88   13.70
  -8   0   3  157.28   12.40
  -8   0   3  156.48   13.20
   8   0   3  129.59   11.80
  -8   0  -3  138.29   12.70
   8   0  -3  154.88   13.10
   9   0  -3   17.70    4.70
   9   0   3   13.80    5.50
   9   0  -3   18.20    5.40
  -9   0  -3    8.90    4.80
  -9   0  -3   12.20    4.50
  -9   0   3   12.50    4.80
  -9   0   3   13.90    4.70
   9   0  -3   12.90    5.20
   9   0   3   12.00    4.40
   9   0   3   16.40    5.40
   9   0   3   18.70    4.70
   9   0  -3   20.80    5.20
  -9   0  -3   10.30    4.20
  10   0  -3   23.70    5.70
 -10   0  -3   17.80    5.40
  10   0   3   11.60    4.30
 -10   0   3   16.80    5.60
  10   0   3   14.20    5.80
 -10   0  -3   39.10    7.70
 -10   0   3   23.10    6.50
 -10   0   3    7.70    4.30
  10   0   3   11.70    4.60
 -10   0  -3   18.60    5.90
  10   0  -3   17.50    6.40
  10   0  -3   17.00    5.50
  11   0  -3  209.38   17.00
 -11   0  -3  186.38   16.80
  11   0   3  164.48   15.10
  11   0   3  166.98   16.40
  11   0  -3  164.28   17.00
 -11   0  -3  192.58   16.90
 -11   0  -3  152.38   15.50
 -11   0   3  164.68   16.10
 -11   0   3  164.68   15.70
 -12   0   3    4.00    4.50
  12   0   3   -0.80    5.60
  12   0   3    1.10    3.90
 -12   0  -3   10.30    6.50
  12   0  -3   11.80    6.70
  12   0  -3    0.10    3.80
 -12   0   3   -3.30    4.70
 -12   0  -3   -4.70    3.80
 -12   0  -3    4.40    5.90
  13   0  -3  -13.00    4.50
 -13   0   3  -10.00    4.30
 -13   0  -3   -5.20    6.00
  13   0   3    3.00    6.30
 -13   0  -3   -1.50    5.80
 -13   0   3    4.30    4.30
  13   0  -3    0.20    3.80
 -13   0  -3    1.70    5.30
  13   0   3   -1.10    3.80
  14   0  -3    3.90    5.20
  14   0  -3   -4.80    6.70
 -14   0  -3    1.50    5.60
 -14   0   3    3.20    5.30
  14   0   3    3.50    7.30
 -14   0  -3   -1.30    7.50
  14   0   3    3.50    5.10
 -14   0   3   14.30    6.50
  15   0   3    9.70    6.20
  15   0  -3   10.90    6.60
   0  -1  -3  610.74   29.90
   0   1   3  480.55   29.60
   0  -1   3  539.15   29.60
   0  -1   3  575.44   29.70
   0   1  -3  597.34   29.80
   0  -1  -3  631.24   30.20
   0  -1   3  510.45   29.80
   1  -1   3  179.98   10.10
   1   1  -3  170.28    9.90
  -1   1   3  176.78    9.40
   1  -1   3  180.78    9.80
  -1  -1  -3  172.48   10.20
  -1   1   3  174.78   10.30
  -1   1   3  186.98   10.60
  -1   1   3  177.38   10.10
   1  -1   3  178.08   10.00
   1   1  -3  175.18   10.20
  -1   1  -3  167.28   10.10
   1  -1  -3  192.98   10.50
   1   1   3  173.68    9.90
  -1  -1   3  170.98    9.90
   1  -1  -3  152.58    9.90
  -1  -1   3  174.78    9.80
  -1   1  -3  188.68   10.20
  -1  -1   3  161.08   10.00
  -2  -1  -3 2336.67  136.39
   2   1  -3 2343.77  136.49
  -2   1   3 2647.04  136.39
  -2   1   3 2775.02  136.59
  -2  -1  -3 2636.14  136.19
   2   1  -3 2809.12  136.09
  -2   1   3 2608.34  136.39
   2  -1   3 2727.43  136.19
   2  -1   3 2799.42  136.39
  -2  -1  -3 2670.23  136.29
   2   1  -3 2596.14  136.39
  -2   1   3 2690.73  136.19
   2   1  -3 2746.43  135.89
  -2   1   3 2531.15  136.79
   2  -1  -3 2818.42  145.09
   2   1   3 2805.92  144.39
  -2   1  -3 2851.81  144.59
   2  -1  -3 2917.81  144.79
  -2  -1   3 2951.20  144.49
   2   1   3 2815.52  144.79
  -2  -1   3 2919.51  144.89
   2   1   3 2705.43  144.49
   2  -1  -3 2728.63  144.49
  -2   1  -3 2814.62  144.29
  -2  -1   3 2763.42  144.59
  -2  -1   3 2853.71  144.49
  -2   1  -3 2430.36  144.69
   3   1  -3  309.27   18.60
   3  -1   3  354.56   18.70
   3  -1   3  340.37   19.00
  -3   1   3  342.67   19.10
  -3   1   3  334.27   18.80
  -3  -1  -3  332.27   19.10
   3   1  -3  275.37   18.70
   3  -1   3  336.27   19.40
   3   1  -3  290.77   19.00
  -3  -1  -3  367.86   19.20
   3   1  -3  318.67   18.70
   3  -1   3  356.06   19.30
  -3   1   3  352.46   19.00
  -3  -1  -3  306.57   18.60
  -3  -1  -3  348.07   19.70
  -3   1   3  323.37   19.10
  -3   1   3  310.87   19.30
  -3  -1   3  358.56   21.10
   3  -1  -3  360.66   21.40
   3   1   3  377.66   21.40
  -3  -1   3  369.26   20.50
   3   1   3  370.56   20.80
  -3   1  -3  396.56   21.20
  -3  -1   3  371.96   21.20
  -3   1  -3  411.56   21.80
  -3   1  -3  357.86   20.90
  -3  -1   3  371.16   21.20
   3   1   3  358.46   21.00
  -3   1  -3  390.66   21.20
   3  -1  -3  369.86   21.10
   3  -1  -3  374.06   20.90
   3  -1  -3  380.56   21.70
  -3  -1   3  347.67   20.80
  -3  -1   3  352.26   21.50
  -4   1   3  812.22   43.00
   4   1  -3  843.32   43.90
   4  -1   3  711.53   43.40
   4   1  -3  838.82   43.10
  -4  -1  -3  789.22   42.90
   4  -1   3  839.12   44.00
   4  -1   3  780.72   43.30
   4  -1   3  793.82   42.80
   4   1  -3  764.52   43.40
  -4   1   3  783.62   43.90
   4   1  -3  816.72   42.90
  -4   1   3  775.92   43.50
  -4  -1  -3  779.42   44.10
  -4  -1  -3  805.12   43.30
  -4   1   3  794.02   43.20
  -4  -1  -3  795.72   43.30
  -4   1   3  724.33   43.10
   4   1   3  886.31   45.40
   4   1   3  763.62   44.70
   4   1   3  825.12   44.70
  -4  -1   3  841.32   45.00
   4  -1  -3  797.02   45.90
   4  -1  -3  798.02   44.60
  -4  -1   3  799.82   44.70
  -4  -1   3  834.52   45.10
  -4   1  -3  834.92   44.70
   4  -1  -3  819.32   44.90
  -4   1  -3  841.02   45.00
  -4   1  -3  828.02   45.50
  -4  -1   3  779.92   45.50
  -4  -1   3  845.02   44.20
  -4   1  -3  915.11   45.20
  -4  -1   3  808.72   45.00
   5  -1   3 1001.60   57.29
  -5   1   3 1214.78   58.99
   5  -1   3  939.51   57.59
  -5   1   3  939.11   57.49
  -5  -1  -3 1073.99   57.29
   5  -1   3 1105.09   58.49
   5   1  -3 1052.69   58.09
   5   1  -3 1058.19   57.19
   5   1  -3 1084.39   57.99
  -5   1   3 1102.79   57.49
  -5  -1  -3 1084.39   57.49
  -5   1   3 1051.59   57.59
  -5  -1  -3 1096.29   57.79
   5   1  -3 1064.49   56.89
   5   1  -3 1103.19   57.79
  -5  -1  -3  950.40   58.29
   5  -1   3 1180.08   57.49
   5  -1   3  987.90   57.49
  -5   1   3 1033.10   57.39
  -5  -1   3 1116.89   58.89
  -5   1  -3 1122.29   58.59
   5   1   3 1175.08   59.19
  -5  -1   3 1097.29   58.69
   5  -1  -3 1063.39   59.19
  -5   1  -3 1172.28   59.89
   5  -1  -3 1007.60   58.49
   5  -1  -3  942.41   58.69
  -5   1  -3 1066.69   58.99
   5   1   3 1161.98   58.69
   5   1   3 1104.59   59.09
  -5  -1   3 1027.70   58.79
   5   1   3 1108.39   58.79
  -5  -1   3 1047.80   58.99
   5  -1  -3 1060.89   58.59
  -5   1  -3 1117.29   58.99
   5  -1  -3 1055.09   59.69
  -6  -1  -3   -0.50    1.50
  -6   1   3    3.20    2.40
   6  -1   3    1.50    2.10
   6  -1   3    4.60    2.50
  -6   1   3    3.60    2.50
   6   1  -3    3.40    2.20
  -6  -1  -3    4.10    2.50
  -6   1   3    0.70    2.10
   6  -1   3    3.10    2.00
   6   1  -3    1.60    1.70
   6   1  -3    7.00    3.10
   6  -1   3    2.20    2.30
   6   1  -3    6.20    2.90
  -6   1   3    4.20    2.50
  -6   1   3    3.70    2.30
  -6  -1  -3    2.50    1.90
  -6  -1  -3    2.80    2.20
   6   1  -3   -0.70    1.70
   6  -1   3    3.90    2.10
   6   1   3    7.70    2.80
   6  -1  -3    8.00    3.20
  -6  -1   3    6.10    2.70
   6   1   3   11.90    3.00
   6   1   3    3.00    2.00
   6  -1  -3    4.40    2.30
  -6   1  -3    5.30    2.20
  -6  -1   3    8.30    3.30
   6  -1  -3    8.90    2.80
  -6   1  -3    6.20    3.10
   6  -1  -3    8.80    3.30
  -6   1  -3    6.00    2.30
   6   1   3    6.60    3.00
   6  -1  -3    7.80    3.00
  -6  -1   3    6.70    2.90
  -6   1  -3    4.70    2.70
  -6  -1   3   10.80    3.30
   7   1  -3    2.00    2.20
  -7  -1  -3    3.40    2.30
  -7  -1  -3    0.90    2.40
   7  -1   3    4.20    2.30
  -7   1   3    0.90    2.00
   7   1  -3    0.50    2.00
  -7  -1  -3    4.20    2.50
   7  -1   3    3.30    2.40
  -7   1   3    0.20    2.20
  -7   1   3    0.00    1.80
  -7  -1  -3    3.70    2.60
   7   1  -3    4.20    2.20
  -7   1   3    0.30    2.20
   7  -1   3    4.00    2.90
   7  -1   3    2.70    2.30
   7   1  -3    2.50    2.60
   7  -1   3    3.00    2.30
  -7   1  -3    4.90    2.60
   7  -1  -3    4.10    2.50
  -7  -1   3    1.30    2.00
  -7  -1   3    0.60    2.30
  -7   1  -3    2.80    2.30
   7  -1  -3   -1.70    1.80
   7   1   3    4.60    2.60
   7  -1  -3    2.50    2.40
   7   1   3    0.90    2.30
   7  -1  -3    0.90    2.20
   7  -1  -3    2.80    2.70
  -7   1  -3    5.00    2.40
  -7   1  -3    0.40    2.60
   7   1   3    0.40    1.70
  -7  -1   3    2.40    2.50
   7   1   3    3.50    2.30
  -7  -1   3   -0.20    2.00
   8   1  -3   55.69    8.30
   8  -1   3   65.39    7.80
  -8   1   3   61.29    9.10
  -8   1   3   67.69    7.60
   8  -1   3   64.49    7.60
   8  -1   3   70.79    7.30
  -8  -1  -3   71.29    7.60
  -8  -1  -3   65.29    8.00
   8   1  -3   58.29    8.90
  -8  -1  -3   71.09    7.60
   8   1  -3   65.79    8.40
  -8  -1  -3   74.19    8.40
   8   1  -3   66.49    7.60
   8  -1   3   74.49    8.50
  -8   1   3   71.39    8.20
   8  -1   3   67.69    8.60
   8   1   3   52.99    8.40
  -8  -1   3   63.09    8.00
   8  -1  -3   59.49    7.50
   8   1   3   76.99    7.90
  -8   1  -3   70.79    8.30
  -8  -1   3   71.99    7.50
   8  -1  -3   62.69    9.20
   8  -1  -3   78.99    8.10
  -8  -1   3   62.49    8.60
  -8  -1   3   59.39    8.80
   8  -1  -3   67.29    8.50
   8  -1  -3   64.99    7.20
  -8   1  -3   63.99    7.90
  -8   1  -3   60.59    7.40
   8   1   3   59.59    7.50
   9   1  -3    6.40    3.80
   9  -1   3   14.40    4.60
  -9  -1  -3    6.70    3.30
   9   1  -3   23.20    6.20
  -9   1   3   10.00    4.20
  -9   1   3    8.00    4.20
   9   1  -3    7.20    4.00
   9   1  -3    0.90    2.90
  -9  -1  -3   10.70    4.20
  -9   1   3   17.80    5.10
  -9  -1  -3    7.90    4.50
   9  -1   3    7.00    3.20
   9  -1   3    0.90    3.20
   9  -1   3    7.30    4.00
   9  -1  -3    7.10    3.70
   9  -1  -3    8.40    3.70
   9  -1  -3    8.90    4.50
  -9  -1   3   15.30    5.30
  -9   1  -3   12.80    4.30
  -9   1  -3    1.90    3.90
   9  -1  -3   15.90    5.40
   9   1   3   13.20    4.20
  -9   1  -3    7.00    4.00
   9   1   3   10.50    4.60
  -9  -1   3   12.90    5.10
   9   1   3    2.90    2.80
  -9  -1   3    8.80    4.20
  10  -1   3   22.10    6.40
 -10  -1  -3   17.50    5.10
  10   1  -3    7.70    5.50
  10  -1   3   11.90    4.20
 -10  -1  -3   21.90    6.10
 -10   1   3    5.20    3.90
  10  -1   3    7.00    4.80
 -10   1   3   11.50    5.60
 -10  -1  -3    8.30    4.50
  10   1  -3   16.00    5.20
 -10   1   3    7.00    4.30
  10  -1   3   15.10    5.30
  10   1   3   18.90    6.20
  10  -1  -3   11.00    4.10
  10   1   3    8.30    4.00
 -10   1  -3   17.10    6.10
 -10   1  -3    9.30    4.90
  10  -1  -3   10.50    4.80
 -10   1  -3   15.70    5.70
 -10  -1   3    8.70    4.60
  10  -1  -3   17.10    6.00
 -10  -1   3   16.40    5.80
 -10  -1   3   17.70    5.70
 -11   1   3   86.79   12.00
 -11  -1  -3  104.29   11.60
 -11   1   3  123.19   13.30
  11   1  -3  110.99   12.30
  11  -1   3  112.99   12.80
 -11  -1  -3  102.59   12.00
  11  -1   3  129.59   12.40
 -11  -1  -3  124.59   12.90
  11   1  -3  107.49   13.00
 -11  -1  -3  106.09   11.80
  11  -1   3  113.39   12.40
  11  -1  -3  113.79   12.20
 -11  -1   3  109.39   12.40
 -11   1  -3  107.89   12.50
  11   1   3  111.49   11.90
 -11  -1   3  106.39   12.60
 -11   1  -3  129.09   12.80
 -11   1  -3  119.89   13.30
  11   1   3  100.79   12.70
  11  -1  -3  101.89   13.10
 -11  -1   3  119.89   12.50
 -12  -1  -3   33.50    8.30
  12   1  -3   22.10    8.00
 -12   1   3   30.80    8.30
 -12  -1  -3   43.40    8.80
 -12   1   3   24.50    7.70
  12   1  -3   41.40    8.70
  12  -1   3   22.90    6.80
 -12  -1  -3   28.10    8.20
  12  -1   3   34.60    8.80
 -12   1  -3   30.10    7.90
 -12   1  -3   39.30    9.10
 -12  -1   3   24.90    8.10
  12  -1  -3   43.90    9.10
  12   1   3   43.90    9.80
  12  -1  -3   46.50   10.40
 -12   1  -3   41.10    9.30
 -12  -1   3   35.40    8.70
  12   1   3   26.70    7.40
 -13   1   3   26.30    8.50
 -13   1   3   15.40    7.70
  13  -1   3   25.20    7.60
 -13  -1  -3   48.20   10.10
  13   1  -3   41.40   10.40
  13  -1   3   41.30   10.20
  13   1  -3   29.70    8.10
 -13  -1  -3   28.00    8.70
 -13  -1  -3   43.10    8.90
 -13   1  -3   24.90    8.60
  13   1   3   25.80    7.50
 -13   1  -3   35.70    9.10
  13   1   3   26.20    9.10
 -13  -1   3   26.00    8.00
  13  -1  -3   32.90    9.90
  13  -1  -3   25.60    7.60
  14   1  -3    8.70    6.00
  14  -1   3   13.20    7.90
 -14   1   3   38.50    9.70
 -14   1   3   -9.40    5.90
 -14  -1  -3   23.20    7.50
  14  -1   3    6.90    5.50
  14   1  -3   -0.40    6.20
 -14   1  -3    3.30    6.70
 -14  -1   3   10.70    7.20
  14  -1  -3   12.60    8.60
  14   1   3    3.40    4.90
  14   1   3   18.40    8.80
 -14   1  -3   12.30    7.00
  14  -1  -3   12.50    6.60
  15   1  -3   11.50    6.70
  15  -1   3    7.70    6.40
  15   1   3   17.70    7.20
  15  -1  -3    8.60    6.50
   0   2  -3  146.99    8.50
   0  -2   3  142.49    7.80
   0  -2  -3  129.29    8.00
   0   2  -3  128.19    7.30
   0   2   3  124.79    8.00
   0  -2   3  140.89    7.20
   0  -2   3  144.49    7.60
   0   2  -3  128.59    7.30
   0  -2   3  136.19    7.70
   1   2  -3  255.17   14.20
   1  -2   3  223.98   13.60
  -1   2   3  254.97   13.70
   1  -2   3  247.48   13.80
  -1   2   3  261.67   14.10
   1   2  -3  242.68   13.50
   1  -2   3  252.97   14.00
   1  -2   3  250.37   13.80
  -1  -2  -3  249.28   13.90
   1  -2   3  250.77   13.30
   1  -2  -3  242.28   12.80
  -1  -2   3  234.78   12.60
  -1  -2   3  202.08   12.60
   1  -2  -3  208.88   13.10
  -1  -2   3  240.68   12.10
  -1  -2   3  230.98   12.50
  -1   2  -3  230.98   12.50
  -1   2  -3  221.38   12.60
   2  -2   3   24.70    2.30
   2   2  -3   27.40    2.70
   2  -2   3   26.10    2.90
  -2   2   3   38.60    3.30
  -2   2   3   23.70    2.50
   2   2  -3   24.10    2.80
   2  -2   3   27.10    2.70
   2  -2   3   27.10    2.60
  -2  -2  -3   37.50    3.10
   2   2  -3   26.90    2.80
  -2  -2   3   17.80    2.10
   2  -2  -3   20.30    2.60
   2   2   3   22.50    2.60
   2  -2  -3   25.70    2.50
  -2  -2   3   16.90    2.40
  -2   2  -3   17.20    2.40
  -2  -2   3   20.10    2.60
  -2  -2   3   21.90    2.40
  -2  -2   3   19.10    1.90
   3  -2   3  348.77   21.80
  -3   2   3  386.66   21.50
  -3   2   3  385.26   21.50
  -3  -2  -3  392.46   21.60
   3   2  -3  351.66   21.30
  -3  -2  -3  380.56   21.40
  -3   2   3  413.86   21.90
   3  -2   3  378.96   21.10
  -3   2   3  399.26   21.20
   3   2  -3  408.86   21.70
   3   2  -3  388.36   21.50
   3   2  -3  382.26   21.20
   3  -2   3  346.77   21.30
  -3   2   3  349.27   21.70
   3  -2   3  361.76   20.70
  -3  -2  -3  383.56   20.90
  -3  -2  -3  368.06   21.10
   3  -2   3  351.66   21.50
   3   2   3  304.57   20.70
   3  -2  -3  416.26   20.90
  -3  -2   3  359.06   20.50
   3   2   3  386.86   20.80
  -3   2  -3  385.56   20.80
  -3  -2   3  321.67   20.60
  -3   2  -3  311.47   20.70
   3  -2  -3  390.16   21.60
  -3   2  -3  357.56   20.60
  -3  -2   3  365.16   20.70
   3   2   3  394.66   20.50
  -3  -2   3  355.16   20.00
  -3  -2   3  385.56   20.80
  -3  -2   3  358.66   21.30
   3  -2  -3  381.06   20.70
  -4   2   3  969.60   52.49
  -4   2   3  982.00   52.59
  -4  -2  -3  885.61   52.19
   4   2  -3  946.71   52.69
  -4   2   3  889.71   51.79
   4   2  -3  958.40   51.79
  -4   2   3 1007.80   52.19
   4   2  -3  939.41   51.49
   4  -2   3 1042.60   53.29
  -4  -2  -3  964.40   52.19
   4  -2   3  952.70   52.09
  -4   2   3  969.70   52.19
   4  -2   3  956.50   51.39
   4   2  -3  981.80   52.19
   4  -2   3 1009.10   51.99
  -4  -2  -3  913.91   51.79
  -4  -2  -3  970.90   52.89
   4  -2   3  954.20   52.59
  -4  -2  -3 1061.89   51.79
  -4  -2   3  959.20   53.49
  -4   2  -3  979.40   53.99
   4   2   3 1009.50   53.29
   4   2   3 1059.79   54.09
   4  -2  -3 1030.50   53.39
  -4   2  -3  975.60   53.69
  -4  -2   3 1005.80   53.69
   4   2   3 1070.79   53.69
   4  -2  -3 1029.40   54.09
  -4  -2   3  999.60   53.59
  -4  -2   3  937.21   53.19
  -4  -2   3 1049.99   52.89
   4  -2  -3  981.60   53.49
  -4   2  -3  978.00   53.59
  -4  -2   3 1006.50   53.59
  -4  -2   3  948.11   54.39
   4  -2  -3  900.71   54.19
   5   2  -3  877.91   47.30
  -5  -2  -3  860.51   47.10
   5   2  -3  795.42   47.60
   5  -2   3  750.02   47.70
   5   2  -3  889.01   47.00
  -5   2   3  848.82   48.00
  -5   2   3  928.11   47.40
   5  -2   3  810.22   47.50
  -5   2   3  931.21   47.60
  -5  -2  -3  938.71   47.10
  -5   2   3  797.42   46.70
  -5  -2  -3  865.51   47.40
   5   2  -3  810.92   47.30
  -5  -2  -3  933.01   46.60
  -5  -2  -3  835.92   47.40
   5  -2   3  821.72   47.00
  -5   2   3  864.11   47.50
   5  -2   3  858.31   46.80
  -5  -2   3  776.82   44.20
   5  -2  -3  720.53   44.50
   5  -2  -3  813.32   44.50
  -5   2  -3  777.82   43.70
  -5   2  -3  792.12   44.90
  -5  -2   3  770.72   44.20
  -5  -2   3  882.81   44.20
  -5   2  -3  838.92   44.30
   5  -2  -3  783.92   44.00
   5   2   3  830.12   44.30
   5  -2  -3  811.42   44.30
  -5  -2   3  763.42   44.00
   5   2   3  853.81   44.40
   5  -2  -3  726.63   45.20
  -5   2  -3  786.52   44.20
   5   2   3  761.62   44.40
  -5  -2   3  826.22   44.30
  -5  -2   3  815.62   43.30
   5   2   3  860.31   43.90
   6  -2   3  239.78   15.50
  -6   2   3  224.28   15.40
   6  -2   3  227.38   15.70
  -6   2   3  245.08   16.70
   6  -2   3  239.88   16.30
   6   2  -3  215.28   16.00
  -6  -2  -3  227.88   16.10
   6   2  -3  230.58   15.80
  -6   2   3  219.28   15.80
  -6   2   3  242.28   16.40
   6  -2   3  261.97   17.30
  -6  -2  -3  241.98   15.60
   6   2  -3  233.78   15.20
   6  -2   3  269.47   16.10
  -6  -2  -3  237.58   15.90
   6   2  -3  230.78   16.50
  -6   2   3  249.08   16.10
   6   2  -3  197.48   15.50
  -6  -2  -3  227.18   15.90
   6   2  -3  242.98   15.70
   6   2   3  232.98   15.50
  -6   2  -3  242.58   16.00
   6  -2  -3  259.17   17.10
   6  -2  -3  238.58   15.50
   6   2   3  238.38   16.00
   6   2   3  223.08   15.00
  -6   2  -3  204.38   15.30
  -6   2  -3  214.18   16.30
   6  -2  -3  246.68   16.10
   6   2   3  240.78   15.70
   6  -2  -3  244.98   15.50
  -6  -2   3  229.08   15.70
   6  -2  -3  200.18   15.80
  -6  -2   3  225.58   15.50
  -6   2  -3  240.68   15.30
  -6   2  -3  232.28   15.70
  -6  -2   3  203.58   15.30
  -6  -2   3  230.58   15.40
  -6  -2   3  231.58   15.80
   7  -2   3   48.60    6.70
   7  -2   3   54.49    6.50
  -7  -2  -3   43.30    6.50
  -7   2   3   48.40    7.20
  -7   2   3   76.39    6.40
   7   2  -3   79.19    7.40
   7   2  -3   54.49    7.00
  -7  -2  -3   52.99    7.70
   7   2  -3   54.79    6.70
   7  -2   3   63.29    6.60
  -7   2   3   58.09    7.20
   7  -2   3   49.99    7.60
  -7  -2  -3   49.99    6.90
   7  -2   3   42.40    6.30
  -7  -2  -3   55.29    6.90
   7   2  -3   63.89    7.40
   7   2  -3   53.89    6.20
  -7   2   3   48.50    7.20
  -7   2  -3   57.69    7.10
  -7  -2   3   51.89    6.40
  -7   2  -3   44.90    6.80
   7  -2  -3   56.99    7.30
  -7  -2   3   56.99    6.80
  -7  -2   3   56.19    6.40
   7  -2  -3   42.90    6.70
  -7  -2   3   39.80    6.50
   7   2   3   73.39    6.80
   7   2   3   48.30    6.10
   7  -2  -3   51.99    7.00
   7   2   3   43.20    6.90
   7  -2  -3   64.29    6.40
  -7  -2   3   55.59    6.90
   7  -2  -3   56.79    6.30
   7   2   3   54.59    6.30
  -7   2  -3   49.40    6.30
  -8   2   3    7.10    3.80
   8  -2   3   11.60    4.40
   8  -2   3   11.50    4.40
   8  -2   3   12.50    3.50
  -8  -2  -3   18.40    4.90
   8  -2   3   18.90    4.50
   8   2  -3    6.70    3.80
  -8   2   3   12.20    4.60
  -8  -2  -3   12.00    3.50
   8   2  -3    8.50    3.70
  -8  -2  -3   13.80    4.00
   8   2  -3   11.90    4.10
   8  -2   3    7.10    3.30
  -8   2   3   12.40    4.30
   8   2  -3    9.10    3.80
  -8  -2  -3   19.70    4.90
  -8  -2   3    6.70    4.00
  -8   2  -3    6.90    3.80
   8   2   3   30.10    5.20
   8   2   3   16.20    4.80
   8  -2  -3    4.50    3.70
  -8  -2   3   13.80    4.50
  -8   2  -3   12.90    4.00
  -8  -2   3    7.00    3.70
  -8  -2   3   11.50    4.00
   8  -2  -3    7.30    3.20
   8  -2  -3   17.10    4.60
  -8   2  -3   16.60    4.60
   8  -2  -3   12.40    4.40
   8   2   3   20.00    4.90
   8  -2  -3    8.40    4.20
   9  -2   3  121.29   11.30
  -9   2   3  124.29   12.30
   9   2  -3  101.19   11.80
   9   2  -3  127.39   11.90
  -9  -2  -3  134.59   12.70
  -9   2   3  124.09   12.30
   9  -2   3  112.99   11.60
  -9  -2  -3  126.19   12.40
   9  -2   3  139.89   13.40
  -9  -2  -3  129.89   11.70
   9  -2   3  140.69   12.80
  -9   2  -3  129.59   12.20
  -9  -2   3  126.09   12.60
   9  -2  -3  130.39   11.90
  -9   2  -3  128.99   12.30
   9  -2  -3  139.79   13.70
   9   2   3  123.09   11.70
   9  -2  -3  146.59   12.50
   9   2   3  137.69   12.60
  -9  -2   3  131.09   12.30
  -9   2  -3  141.99   12.80
  -9  -2   3  116.39   12.10
  -9  -2   3  120.69   11.50
   9  -2  -3  152.68   13.40
 -10  -2  -3  117.89   12.60
 -10  -2  -3  150.58   13.90
  10  -2   3  149.09   12.90
 -10   2   3  138.19   13.90
 -10  -2  -3  134.79   13.50
  10  -2   3  146.89   13.70
 -10   2   3  118.69   13.10
  10   2  -3  153.08   13.70
  10   2  -3  145.39   13.90
  10  -2   3  147.89   14.00
 -10   2  -3  119.39   12.60
 -10  -2   3  134.09   13.60
 -10   2  -3  134.19   13.30
  10  -2  -3  139.39   14.90
  10  -2  -3  140.59   14.30
 -10  -2   3  153.58   14.00
  10   2   3  141.69   13.90
 -10   2  -3  144.49   14.20
  10  -2  -3  137.09   13.00
 -10  -2   3  141.89   13.40
  10   2   3  138.09   13.10
  10  -2  -3  149.19   13.60
  11  -2   3   45.40    9.20
  11   2  -3   61.99   10.30
  11   2  -3   58.19   10.50
 -11   2   3   42.90    9.20
  11  -2   3   53.29    8.90
 -11  -2  -3   63.59   10.00
 -11  -2  -3   59.79   10.30
 -11  -2  -3   59.09    9.90
  11  -2   3   54.69   10.20
 -11   2   3   46.20    9.30
 -11   2  -3   45.80    9.30
 -11  -2   3   55.19    9.50
  11   2   3   48.90    9.50
 -11  -2   3   49.50    9.60
 -11  -2   3   51.39    9.00
 -11   2  -3   41.70    8.90
  11   2   3   40.10    8.20
  11  -2  -3   53.09   10.20
  11  -2  -3   43.90    8.30
  11  -2  -3   36.70    8.30
 -11   2  -3   43.00    9.00
 -12  -2  -3  132.29   14.20
  12   2  -3  109.19   13.70
  12  -2   3  122.39   13.10
 -12   2   3  118.99   14.10
  12  -2   3  140.29   15.20
 -12  -2  -3  114.89   13.50
 -12   2   3  132.29   14.60
  12   2  -3  110.99   13.40
 -12  -2  -3  114.89   13.10
  12  -2   3  130.99   14.10
 -12  -2  -3  128.39   14.00
 -12  -2   3  107.09   12.70
 -12   2  -3  103.89   12.80
 -12   2  -3  111.29   13.30
  12  -2  -3   85.79   12.60
  12   2   3   83.09   12.40
  12   2   3  116.09   13.50
 -12  -2   3  118.59   13.00
  12  -2  -3   71.59   13.60
  13  -2   3   41.70    9.60
  13   2  -3   32.90    8.30
  13  -2   3   42.90    9.10
 -13  -2  -3   42.00    9.80
 -13  -2  -3   30.10    7.90
 -13   2   3   34.00    9.70
  13   2  -3   30.80    9.20
 -13   2   3   20.90    8.50
  13   2   3   46.50   10.70
 -13   2  -3   44.30   10.50
  13  -2  -3   34.90    8.60
  13  -2  -3   45.20   11.00
 -13  -2   3   61.19   11.50
 -13   2  -3   32.30    9.20
  13   2   3   29.70    8.10
  14  -2   3   55.09   12.10
 -14  -2  -3   53.29   11.70
  14   2  -3   37.10   10.60
  14   2  -3   23.20    7.80
 -14   2   3   16.90    8.70
 -14   2   3    3.80    7.20
  14  -2  -3   23.60    9.30
  14  -2  -3   32.10    8.90
  14   2   3   29.60    8.60
 -14   2  -3   34.10    9.40
  14   2   3   30.10   10.00
 -14  -2   3   39.90   10.10
 -14   2  -3   39.20   10.60
  15   2  -3    3.20    5.60
  15   2   3   15.20    6.90
   0   3   3    4.00    1.40
   0  -3   3    1.10    0.70
   0  -3  -3    4.30    1.00
   0  -3   3    2.60    0.60
   0   3  -3    1.90    1.20
   0   3   3    3.20    1.10
   0  -3  -3    0.20    0.90
   0  -3  -3    1.80    0.80
  -1  -3  -3   87.69    5.60
   1   3  -3   82.59    6.40
   1  -3   3   91.29    5.50
  -1   3   3   85.99    5.80
   1  -3   3   82.89    5.30
  -1  -3  -3   92.39    5.70
   1  -3   3   88.09    5.40
  -1   3   3   87.39    5.90
  -1  -3  -3   92.29    6.60
  -1   3   3   93.99    6.10
   1  -3   3   84.49    5.50
  -1  -3  -3   96.39    5.70
   1  -3  -3   86.89    5.20
  -1  -3   3   73.69    4.70
   1  -3  -3   86.09    5.50
  -1  -3   3   64.59    4.70
  -1  -3   3   75.59    4.80
   1  -3  -3   88.89    5.30
   1   3   3   79.69    5.20
  -1  -3   3   79.69    5.00
   2  -3   3 1090.89   56.39
   2  -3   3 1102.99   56.29
  -2   3   3 1095.39   56.59
  -2  -3  -3  971.20   55.99
   2  -3   3 1094.59   55.99
  -2   3   3 1047.00   56.29
   2  -3   3 1104.19   55.59
   2   3  -3  981.10   55.99
   2   3  -3 1045.90   55.69
   2  -3   3 1110.09   56.09
  -2  -3  -3 1051.29   56.19
  -2   3   3 1085.39   56.19
   2   3  -3 1128.19   57.09
  -2   3  -3 1067.69   55.49
  -2   3  -3 1011.80   55.29
  -2  -3   3 1051.69   54.99
  -2  -3   3 1077.29   55.49
  -2  -3   3 1150.58   55.99
  -2  -3   3 1081.89   55.49
  -2   3  -3 1116.09   55.69
   2   3   3 1025.10   55.89
   2  -3  -3 1047.30   55.89
   2  -3  -3  998.30   56.19
  -2  -3   3 1045.60   55.69
  -3  -3  -3   13.60    2.40
   3  -3   3    9.70    2.40
   3  -3   3   11.10    1.80
   3  -3   3   10.60    2.00
   3   3  -3   20.10    3.10
   3   3  -3   12.40    2.40
  -3   3   3   13.40    2.50
  -3  -3  -3   10.40    2.20
   3   3  -3   13.80    2.30
   3  -3   3    6.80    2.00
   3  -3   3    9.30    2.10
  -3   3   3   14.90    2.80
  -3   3   3   14.40    2.50
  -3   3   3   15.60    2.80
  -3  -3  -3   14.70    2.70
   3  -3  -3   13.10    2.30
  -3  -3   3    9.80    2.30
  -3  -3   3   11.60    2.30
  -3  -3   3   12.40    2.30
   3   3   3   10.10    2.30
  -3  -3   3    7.80    1.90
  -3  -3   3   10.40    1.70
   3  -3  -3    9.70    2.40
  -3  -3   3    8.80    1.90
  -3  -3   3   10.30    2.20
   3  -3  -3    9.70    2.40
  -3   3  -3    7.30    1.90
  -4  -3  -3  421.26   23.40
  -4  -3  -3  393.96   22.60
   4  -3   3  371.26   22.80
   4   3  -3  388.96   23.60
   4   3  -3  399.06   22.90
  -4   3   3  436.96   23.90
  -4   3   3  403.36   23.40
  -4   3   3  410.66   23.70
  -4   3   3  382.56   22.90
   4  -3   3  410.16   23.20
   4  -3   3  402.36   22.50
   4   3  -3  399.26   23.20
  -4  -3  -3  410.96   23.10
   4  -3   3  340.07   23.60
  -4  -3  -3  410.46   23.60
   4  -3   3  425.36   23.80
  -4   3   3  427.86   23.40
   4  -3  -3  391.06   23.30
  -4   3  -3  373.56   22.60
  -4  -3   3  368.16   21.80
  -4  -3   3  398.56   22.70
  -4   3  -3  398.86   22.70
   4  -3  -3  388.36   22.70
   4  -3  -3  402.36   23.60
   4   3   3  410.16   22.90
  -4  -3   3  384.76   22.70
   4  -3  -3  386.86   22.60
  -4  -3   3  379.86   22.70
  -4  -3   3  395.06   22.50
  -4   3  -3  408.16   23.10
   4   3   3  418.96   23.10
  -4  -3   3  405.86   22.90
   4   3   3  377.66   22.70
  -5   3   3  697.33   37.60
  -5   3   3  651.93   37.70
   5   3  -3  677.33   37.10
  -5  -3  -3  687.63   36.70
   5  -3   3  632.54   36.90
  -5  -3  -3  646.24   37.30
   5  -3   3  685.33   37.30
  -5   3   3  676.33   38.00
   5  -3   3  673.73   36.60
  -5  -3  -3  636.94   37.00
  -5   3   3  659.73   37.50
  -5   3   3  642.84   36.90
  -5  -3  -3  658.43   37.30
   5  -3   3  596.94   37.40
   5   3  -3  693.53   37.50
  -5  -3  -3  653.13   37.50
   5   3  -3  671.83   37.60
   5   3  -3  677.53   37.50
   5  -3   3  647.54   38.40
   5   3  -3  714.33   37.90
  -5   3  -3  592.54   36.20
  -5  -3   3  653.23   35.30
   5   3   3  657.13   35.90
   5  -3  -3  706.13   37.80
   5  -3  -3  589.64   36.50
  -5  -3   3  650.43   36.20
   5   3   3  602.14   36.30
  -5  -3   3  661.03   36.40
  -5  -3   3  694.33   36.50
   5   3   3  625.84   36.10
  -5  -3   3  623.24   36.10
   5  -3  -3  655.63   36.40
   5  -3  -3  655.83   36.10
  -5   3  -3  606.54   36.30
  -5   3  -3  687.73   36.90
   5   3   3  659.43   36.30
   5   3   3  636.94   36.50
  -5  -3   3  611.84   35.90
  -5   3  -3  660.33   36.30
   6   3  -3  411.16   24.80
   6  -3   3  416.96   26.10
   6  -3   3  412.46   25.00
  -6   3   3  392.66   24.90
  -6  -3  -3  376.16   24.50
   6  -3   3  416.76   24.40
  -6  -3  -3  393.66   24.50
   6   3  -3  348.47   24.50
  -6   3   3  414.86   25.10
   6   3  -3  433.76   25.10
  -6  -3  -3  401.76   24.80
  -6   3   3  413.46   24.90
   6   3  -3  391.06   24.10
  -6   3   3  395.76   24.70
   6  -3   3  423.66   24.40
   6  -3   3  420.26   24.60
   6   3  -3  386.66   24.60
  -6   3   3  415.86   25.20
  -6  -3  -3  389.46   24.10
   6   3   3  410.46   24.10
  -6  -3   3  372.76   23.70
  -6  -3   3  388.96   24.10
  -6  -3   3  381.26   23.90
   6   3   3  393.86   24.30
  -6   3  -3  391.26   24.10
  -6  -3   3  387.26   23.00
   6  -3  -3  422.06   25.60
  -6   3  -3  404.26   24.60
  -6   3  -3  374.36   24.20
   6   3   3  360.16   23.90
   6  -3  -3  393.76   23.90
   6  -3  -3  415.16   24.50
   6  -3  -3  430.06   24.30
  -6   3  -3  465.15   24.50
   6   3   3  371.56   23.80
  -6  -3   3  385.56   24.00
   6  -3  -3  376.86   24.50
  -6  -3   3  339.17   23.60
   7   3  -3  124.59   11.20
  -7  -3  -3  148.89   11.90
   7  -3   3  133.19   10.80
  -7  -3  -3  145.69   11.80
   7   3  -3  130.79   11.20
   7  -3   3  134.39   10.80
  -7   3   3  171.88   12.40
  -7   3   3  142.79   11.50
   7  -3   3  121.29   12.00
  -7   3   3  139.09   11.80
   7   3  -3  139.49   11.60
   7  -3   3  135.59   11.20
  -7  -3  -3  127.99   11.00
  -7  -3  -3  154.18   11.30
   7  -3   3  127.89   11.70
  -7   3   3  151.98   11.70
   7   3  -3  135.29   11.60
  -7  -3   3  122.29   11.20
  -7   3  -3  148.19   11.30
   7   3   3  119.09   10.50
  -7  -3   3  117.69   10.90
  -7   3  -3  140.29   11.30
   7  -3  -3  141.09   11.00
   7   3   3  149.59   11.40
  -7   3  -3  157.38   11.50
   7  -3  -3  124.59   11.70
   7  -3  -3  143.69   11.00
  -7  -3   3  127.89   11.00
  -7   3  -3  129.19   11.50
   7   3   3  133.29   11.00
  -7  -3   3  116.59   10.90
   7  -3  -3  139.89   12.40
  -7  -3   3  148.39   11.30
   7   3   3  137.59   11.50
   7  -3  -3  140.59   11.40
   8   3  -3  368.76   23.90
  -8  -3  -3  330.07   22.40
   8  -3   3  352.36   22.60
   8  -3   3  353.86   22.60
  -8   3   3  335.77   23.00
  -8   3   3  340.87   23.50
   8  -3   3  342.27   23.00
  -8  -3  -3  325.97   23.30
   8   3  -3  398.76   23.90
  -8   3   3  344.37   23.00
   8  -3   3  358.06   23.50
  -8  -3  -3  357.86   23.00
   8   3  -3  358.36   23.50
   8  -3   3  328.87   24.10
  -8  -3  -3  327.47   23.10
   8   3  -3  287.47   22.60
   8  -3  -3  363.36   25.30
   8   3   3  390.56   24.20
  -8  -3   3  370.66   23.90
  -8  -3   3  359.86   23.80
  -8   3  -3  382.96   24.10
  -8   3  -3  386.26   24.20
  -8   3  -3  381.46   24.10
  -8  -3   3  393.06   24.50
   8  -3  -3  349.27   24.70
  -8  -3   3  393.76   24.30
  -8   3  -3  351.36   24.40
   8  -3  -3  351.66   23.10
   8  -3  -3  318.87   23.10
   8   3   3  340.27   23.80
   8  -3  -3  351.66   23.60
   8   3   3  330.47   23.30
  -8  -3   3  335.17   23.20
   9  -3   3   43.30    7.60
   9  -3   3   41.40    6.90
  -9   3   3   29.70    6.70
   9  -3   3   47.90    7.30
  -9  -3  -3   47.80    8.20
  -9  -3  -3   58.49    8.00
   9  -3   3   41.80    8.00
  -9  -3  -3   62.29    9.00
   9   3  -3   59.99    9.20
  -9  -3  -3   39.40    6.80
   9   3  -3   42.30    7.60
  -9   3   3   51.99    8.60
   9  -3  -3   58.49    8.40
  -9   3  -3   62.49    7.80
   9  -3  -3   34.30    7.20
  -9  -3   3   50.59    8.20
  -9  -3   3   44.00    7.30
  -9  -3   3   60.39    8.90
   9  -3  -3   61.39    8.20
   9   3   3   53.49    7.90
   9   3   3   63.79    9.30
  -9  -3   3   55.09    9.00
   9  -3  -3   58.79    9.50
  -9   3  -3   53.69    8.40
  -9   3  -3   51.79    8.50
 -10  -3  -3  248.68   20.70
 -10  -3  -3  316.27   22.40
  10  -3   3  282.87   21.70
  10  -3   3  268.47   21.30
  10  -3   3  282.67   20.70
 -10  -3  -3  297.67   21.80
 -10   3   3  263.67   21.10
  10   3  -3  293.47   21.60
 -10   3   3  305.17   22.60
  10   3  -3  289.67   21.80
  10  -3  -3  261.57   21.00
  10   3   3  305.07   22.20
 -10   3  -3  287.87   22.40
  10  -3  -3  305.77   22.80
  10   3   3  285.77   21.30
 -10  -3   3  287.67   22.00
 -10   3  -3  268.07   21.00
  10  -3  -3  289.67   21.30
 -10  -3   3  305.47   21.90
 -10   3  -3  271.57   21.30
 -10  -3   3  301.17   21.80
 -11  -3  -3    2.70    3.80
 -11   3   3   -1.60    3.30
  11   3  -3    1.30    3.60
 -11  -3  -3   -7.60    3.10
 -11   3   3    3.60    4.10
 -11  -3  -3   11.90    5.30
  11  -3   3   -6.80    3.20
  11   3  -3    6.20    5.00
  11  -3   3    6.50    4.20
 -11   3  -3    1.90    3.80
 -11  -3   3    7.60    4.90
  11  -3  -3    6.40    4.70
  11   3   3   -1.10    4.50
  11  -3  -3    0.70    3.70
 -11   3  -3   -0.20    4.00
  11   3   3    0.50    3.10
 -11  -3   3    6.40    4.80
  11  -3  -3    7.10    5.70
  12  -3   3    9.30    4.90
 -12  -3  -3    9.70    5.40
 -12   3   3   -0.20    4.20
 -12  -3  -3    0.80    3.90
 -12  -3  -3    0.00    4.10
 -12   3   3    1.80    4.70
  12  -3   3    6.20    5.20
  12   3  -3    8.10    5.40
  12  -3   3    9.90    5.30
  12   3  -3    4.00    4.50
 -12   3  -3    0.30    4.20
  12  -3  -3    0.20    3.80
  12   3   3   -1.50    4.90
 -12  -3   3   11.90    5.70
 -12   3  -3    2.10    5.00
  12  -3  -3    3.80    4.80
  12   3   3    2.70    4.10
  12  -3  -3    6.40    5.50
 -12  -3   3    6.40    5.40
 -13  -3  -3   15.50    6.60
 -13   3   3   17.80    8.30
 -13   3   3   13.10    6.40
  13   3  -3   13.00    6.40
 -13  -3  -3   25.40    7.80
  13  -3   3   23.70    7.90
  13   3  -3   18.70    7.70
 -13  -3  -3   19.50    7.20
  13   3   3   21.50    7.20
 -13  -3   3   33.40    8.10
 -13   3  -3   16.50    6.90
 -13  -3   3   18.10    7.00
  13  -3  -3   35.60    9.80
 -13   3  -3   16.60    7.20
  13   3   3   17.30    8.30
 -14   3   3   43.00   10.40
 -14   3   3   15.20    8.20
  14   3  -3   13.40    7.60
  14   3  -3   20.10    7.60
  14  -3   3   44.20   11.40
 -14  -3  -3   26.80    9.10
 -14  -3  -3   27.20    9.40
 -14   3  -3   19.70    8.60
 -14   3  -3   21.60    8.00
  14   3   3   34.20    9.20
  14  -3  -3   31.10    9.30
 -14  -3   3   14.50    6.80
  14   3   3   37.90   10.60
   0  -4  -3  363.46   18.20
   0  -4  -3  323.57   18.40
   0   4  -3  320.77   19.70
   0   4   3  339.37   19.50
   0  -4  -3  336.47   18.10
   0  -4   3  333.87   17.90
   0   4   3  342.47   18.40
   0  -4   3  318.97   17.50
   0  -4  -3  346.07   19.60
  -1   4   3  284.87   15.10
  -1   4   3  267.87   14.80
   1   4  -3  262.37   16.10
  -1  -4  -3  250.67   14.70
   1  -4   3  264.27   14.50
  -1  -4  -3  265.57   14.70
  -1   4   3  272.67   15.70
   1  -4   3  279.77   14.30
  -1  -4  -3  251.87   15.90
  -1  -4  -3  240.68   14.60
  -1  -4   3  284.17   14.60
  -1  -4   3  275.67   14.80
   1   4   3  241.88   16.40
  -1  -4   3  294.17   14.70
   1  -4  -3  280.97   15.30
   1   4   3  242.58   14.90
   1  -4  -3  258.97   15.20
   1  -4  -3  286.37   15.00
  -2   4   3  250.97   14.00
   2   4  -3  251.27   14.90
  -2   4   3  201.48   13.50
  -2  -4  -3  242.28   13.60
   2  -4   3  223.88   13.50
   2  -4   3  241.38   13.30
   2  -4   3  235.18   13.20
   2   4  -3  258.67   13.40
   2  -4   3  242.08   13.50
  -2   4   3  242.08   13.20
  -2  -4  -3  216.08   13.30
  -2   4   3  221.28   13.90
  -2  -4  -3  215.88   13.50
   2  -4  -3  263.27   14.60
   2  -4  -3  206.18   14.70
  -2  -4   3  273.67   14.50
  -2  -4   3  243.88   13.50
  -2  -4   3  257.47   14.20
   2  -4  -3  263.77   14.50
  -2  -4   3  261.87   14.40
  -2  -4   3  241.48   14.20
  -2  -4   3  289.17   14.60
   2   4   3  234.08   14.40
  -2   4  -3  250.27   14.20
   3   4  -3 1471.45   78.19
   3  -4   3 1497.35   77.39
  -3  -4  -3 1355.26   76.99
   3  -4   3 1491.65   76.79
   3  -4   3 1492.45   76.99
  -3   4   3 1381.96   77.39
  -3  -4  -3 1537.45   77.49
   3  -4   3 1526.95   77.49
   3  -4   3 1469.15   76.29
   3   4  -3 1425.96   76.79
  -3  -4  -3 1495.85   76.99
  -3   4   3 1404.96   77.09
  -3   4   3 1506.05   77.29
  -3   4  -3 1538.75   76.89
   3  -4  -3 1546.65   77.89
  -3  -4   3 1472.95   77.39
   3  -4  -3 1567.34   78.19
  -3  -4   3 1427.66   77.09
  -3   4  -3 1521.55   77.29
  -3  -4   3 1536.75   77.19
   3   4   3 1421.96   77.29
   3  -4  -3 1432.76   77.39
  -3  -4   3 1249.47   77.09
  -3  -4   3 1494.15   76.59
  -3  -4   3 1456.85   77.29
   4  -4   3  408.56   23.60
  -4   4   3  405.86   23.80
  -4   4   3  446.66   23.90
   4  -4   3  417.16   23.50
   4   4  -3  401.56   24.40
   4   4  -3  407.76   23.90
  -4  -4  -3  430.86   24.30
  -4  -4  -3  368.16   23.60
   4  -4   3  417.76   24.30
  -4  -4  -3  417.06   23.80
  -4   4   3  392.16   24.20
   4  -4   3  396.76   22.90
  -4  -4  -3  410.56   23.60
  -4   4   3  440.46   24.40
   4   4  -3  394.06   23.50
   4  -4   3  429.76   24.20
   4  -4  -3  455.05   25.30
  -4  -4   3  441.86   24.30
   4  -4  -3  391.76   25.40
   4   4   3  421.46   25.20
  -4  -4   3  444.76   25.00
   4   4   3  464.45   25.20
   4   4   3  448.46   25.20
  -4   4  -3  434.26   25.30
  -4   4  -3  443.86   25.10
  -4   4  -3  436.66   25.00
  -4  -4   3  431.26   25.20
   4   4   3  460.85   25.50
  -4  -4   3  467.15   25.20
   4  -4  -3  456.45   25.10
  -4  -4   3  426.56   25.10
   4  -4  -3  395.46   25.80
  -4  -4   3  451.55   25.00
   5   4  -3  102.19    8.90
   5  -4   3   88.99    8.40
   5   4  -3  107.79    8.50
  -5   4   3  100.69    8.20
   5   4  -3  108.39    8.10
  -5  -4  -3   93.99    8.20
   5  -4   3  107.19    8.10
   5   4  -3  100.89    8.10
  -5   4   3   97.09    8.50
  -5   4   3   96.89    8.10
  -5   4   3   91.49    8.10
   5  -4   3   91.89    8.40
   5   4  -3   93.99    7.70
   5  -4   3   89.69    7.60
  -5  -4  -3  106.69    8.10
  -5   4   3   85.39    8.30
  -5  -4  -3  104.29    7.70
  -5  -4  -3   83.39    7.50
  -5  -4  -3  101.59    8.30
   5  -4   3   91.99    7.20
   5   4  -3  106.79    8.30
   5   4   3   82.99    7.30
  -5  -4   3   77.99    7.20
   5   4   3   70.19    7.00
   5   4   3   61.59    6.50
  -5   4  -3   84.69    7.10
  -5  -4   3   86.29    6.90
  -5  -4   3   79.59    7.20
   5   4   3   85.39    7.20
  -5   4  -3   86.99    7.10
  -5  -4   3   82.39    6.90
  -5  -4   3   94.79    6.50
   5  -4  -3   74.29    7.60
  -5   4  -3   78.89    7.20
  -5  -4   3   94.79    7.40
   5  -4  -3   81.29    7.70
   5  -4  -3   73.29    6.60
   5  -4  -3   71.79    6.90
  -6  -4  -3  326.17   20.00
  -6  -4  -3  323.67   20.10
   6   4  -3  296.27   20.30
   6  -4   3  319.77   19.80
  -6  -4  -3  327.87   19.10
  -6   4   3  332.57   20.70
   6   4  -3  293.27   19.80
   6  -4   3  303.77   19.40
  -6   4   3  309.17   20.10
   6   4  -3  297.67   20.10
   6  -4   3  327.47   20.50
   6  -4   3  289.87   19.40
  -6   4   3  314.27   20.30
   6   4  -3  338.77   20.30
   6   4  -3  270.57   19.50
  -6  -4  -3  346.57   20.60
   6  -4   3  287.07   20.80
  -6   4   3  296.27   19.90
  -6  -4  -3  319.17   19.60
   6  -4  -3  351.26   21.90
  -6   4  -3  293.97   19.90
  -6  -4   3  289.67   18.50
  -6   4  -3  317.27   19.70
  -6  -4   3  296.97   19.80
  -6  -4   3  293.17   19.60
   6  -4  -3  313.77   19.70
   6   4   3  322.17   19.90
  -6  -4   3  310.37   19.60
   6   4   3  342.97   19.90
  -6   4  -3  284.97   19.50
   6  -4  -3  302.77   19.80
   6   4   3  289.17   19.80
   6  -4  -3  328.37   20.60
   6   4   3  338.37   20.40
   6  -4  -3  318.87   19.80
  -6  -4   3  301.47   19.80
  -6  -4   3  296.17   19.50
  -6   4  -3  291.67   19.50
   7   4  -3   74.09    7.80
   7   4  -3   61.79    7.20
   7  -4   3   57.19    7.30
   7  -4   3   60.09    6.60
  -7   4   3   79.09    8.30
   7  -4   3   58.09    6.80
  -7  -4  -3   63.69    6.90
  -7  -4  -3   52.79    7.10
   7   4  -3   68.09    7.30
  -7   4   3   63.99    7.40
   7  -4   3   68.79    7.20
   7   4  -3   72.39    7.50
  -7  -4  -3   64.89    6.80
  -7  -4  -3   64.69    7.60
  -7   4   3   56.49    7.20
   7   4   3   70.89    7.00
  -7  -4   3   55.59    6.60
  -7  -4   3   61.49    7.10
   7  -4  -3   53.19    6.30
  -7  -4   3   58.09    7.10
  -7   4  -3   55.89    6.80
  -7  -4   3   56.39    7.20
   7  -4  -3   60.69    6.60
   7  -4  -3   53.29    8.10
   7   4   3   56.19    6.60
   7  -4  -3   47.90    7.20
  -7   4  -3   57.99    7.40
  -7   4  -3   64.19    7.00
   7   4   3   65.19    7.40
   7  -4  -3   51.99    6.40
  -7  -4   3   60.99    7.20
  -7   4  -3   50.59    6.60
  -8   4   3  203.08   15.20
  -8  -4  -3  191.18   14.60
  -8  -4  -3  192.88   14.20
  -8  -4  -3  172.78   13.70
   8  -4   3  189.28   14.90
   8   4  -3  161.98   13.90
   8  -4   3  173.08   14.00
   8  -4   3  185.48   13.80
  -8  -4  -3  189.08   14.90
   8   4  -3  140.09   13.70
  -8   4   3  172.08   14.20
   8  -4   3  163.78   13.40
   8   4  -3  177.58   14.40
   8   4  -3  158.48   13.30
  -8   4   3  183.48   14.50
  -8  -4   3  169.68   13.90
  -8  -4   3  160.58   14.20
   8   4   3  162.18   14.00
  -8   4  -3  215.98   15.30
   8  -4  -3  186.28   14.20
  -8   4  -3  197.48   15.20
  -8  -4   3  170.48   14.20
   8   4   3  230.18   15.60
  -8   4  -3  191.28   14.30
   8   4   3  176.88   14.00
   8  -4  -3  146.69   13.50
  -8   4  -3  182.98   14.20
  -8  -4   3  162.38   13.90
   8  -4  -3  189.48   15.50
  -8  -4   3  149.79   13.20
   8  -4  -3  172.88   13.70
   9   4  -3  138.19   11.30
   9   4  -3   94.89   10.40
  -9   4   3  103.39   10.70
  -9  -4  -3  101.69   10.40
   9  -4   3   97.49   11.10
  -9  -4  -3   98.69   10.80
   9  -4   3   86.89   10.00
   9  -4   3  108.99   10.20
  -9  -4  -3   99.79   10.70
  -9  -4  -3   90.39   10.10
[truncated: 1,962,075 more chars]
