# Supplementary material for: Crystal structure of ({(1R,2R)-N,N′-bis­[(quino­lin-2-yl)methyl]cyclo­hexane-1,2-di­amine}­chlorido­iron(III))-μ-oxido-[tri­chlorido­ferrate(III)] chloro­form monosolvate
Source: Acta Crystallogr E Crystallogr Commun. 2017 Jun 2;73(Pt 7):936–40. doi: 10.1107/S2056989017007952 (PMC5499263; doi:10.1107/S2056989017007952)
Supplement: Supplementary file 2 [file e-73-00936-Isup2.hkl]

data_I                                                                          
_shelx_title ' AV_KO1001_2_A.RES IN P2(1)2(1)2(1)'                              
_shelx_refln_list_code          4                                               
_shelx_F_calc_maximum      323.14                                               
_exptl_crystal_F_000      1592.00                                               
_reflns_d_resolution_high  0.6793                                               
                                                                                
loop_                                                                           
 _space_group_symop_operation_xyz                                               
 'x, y, z'                                                                      
 '-x+1/2, -y, z+1/2'                                                            
 '-x, y+1/2, -z+1/2'                                                            
 'x+1/2, -y+1/2, -z'                                                            
                                                                                
_cell_length_a    10.3489                                                       
_cell_length_b    14.3664                                                       
_cell_length_c    21.4619                                                       
_cell_angle_alpha  90.000                                                       
_cell_angle_beta   90.000                                                       
_cell_angle_gamma  90.000                                                       
                                                                                
_shelx_F_squared_multiplier     1.000                                           
                                                                                
loop_                                                                           
 _refln_index_h                                                                 
 _refln_index_k                                                                 
 _refln_index_l                                                                 
 _refln_F_squared_calc                                                          
 _refln_F_squared_meas                                                          
 _refln_F_squared_sigma                                                         
 _refln_observed_status                                                         
   2   0   0        346.66        375.17        12.37 o                         
   4   0   0       3408.92       3518.28        69.83 o                         
   6   0   0       3763.34       3314.29        67.97 o                         
   8   0   0       5626.26       5452.19       136.64 o                         
  10   0   0       7745.64       7659.74       179.18 o                         
  12   0   0          7.20         20.66        27.16 o                         
  14   0   0          3.35         46.71        54.66 o                         
   1   1   0       6122.89       6809.55       281.60 o                         
   2   1   0       5956.19       6263.20        96.63 o                         
   3   1   0       8288.84       8429.99       103.85 o                         
   4   1   0        563.61        527.73        12.31 o                         
   5   1   0         63.57         30.84         4.59 o                         
   6   1   0       2016.68       1742.48        33.68 o                         
   7   1   0        659.06        665.33        17.55 o                         
   8   1   0         76.03         67.63         8.68 o                         
   9   1   0       5769.87       5673.10        90.82 o                         
  10   1   0        432.05        493.25        26.53 o                         
  11   1   0        672.04        629.11        33.32 o                         
  12   1   0         12.04          5.11        18.62 o                         
  13   1   0        120.01         88.84        23.73 o                         
  14   1   0        224.99        224.19        36.36 o                         
  15   1   0         37.09         11.57        42.62 o                         
   0   2   0       3801.69       3915.66       213.75 o                         
   1   2   0      26279.23      28026.98       508.62 o                         
   2   2   0         16.63         16.25         4.29 o                         
   3   2   0         18.51         28.88         2.97 o                         
   4   2   0       2454.84       2584.83        35.03 o                         
   5   2   0       6764.44       6771.16        87.82 o                         
   6   2   0        442.85        429.36        13.62 o                         
   7   2   0         56.98         47.68         7.32 o                         
   8   2   0       2306.25       2179.73        40.27 o                         
   9   2   0         92.74         47.37        10.54 o                         
  10   2   0       1301.22       1248.48        38.86 o                         
  11   2   0         46.67         44.05        15.63 o                         
  12   2   0         36.77         44.95        17.98 o                         
  13   2   0        265.36        289.70        34.17 o                         
  14   2   0        434.54        414.11        42.27 o                         
  15   2   0        172.69         52.28        63.89 o                         
   1   3   0      27573.02      29983.41       582.40 o                         
   2   3   0       2343.32       2469.96        42.50 o                         
   3   3   0      19417.20      20354.02       294.02 o                         
   4   3   0       1594.53       1316.14        23.59 o                         
   5   3   0       1171.40       1256.78        21.73 o                         
   6   3   0       4669.92       4129.05        57.12 o                         
   7   3   0      10829.33      10588.07       144.75 o                         
   8   3   0          0.87         21.47         8.51 o                         
   9   3   0       3626.21       3675.20        96.20 o                         
  10   3   0         53.24         40.03        14.58 o                         
  11   3   0        376.24        366.17        27.07 o                         
  12   3   0         22.25         17.94        16.02 o                         
  13   3   0         29.15         44.98        25.79 o                         
  14   3   0          0.07         -7.03        25.04 o                         
   1   4   0         45.64         40.27         4.27 o                         
   2   4   0       6615.99       6675.99       103.45 o                         
   3   4   0      29950.13      30735.72       502.46 o                         
   4   4   0        427.31        493.46        13.98 o                         
   5   4   0         89.24         52.04         5.41 o                         
   6   4   0        244.50        266.64        11.64 o                         
   7   4   0       1173.87       1085.19        26.53 o                         
   8   4   0       4613.61       4679.50        80.73 o                         
   9   4   0       3628.87       3365.28        64.33 o                         
  10   4   0       1463.44       1352.78        41.84 o                         
  11   4   0         62.64         74.23        22.26 o                         
  12   4   0        272.78        306.39        29.11 o                         
  13   4   0          1.09        -19.44        19.74 o                         
  14   4   0        158.85        129.61        30.93 o                         
   1   5   0        731.33        825.55        26.94 o                         
   2   5   0        264.07        250.45        10.73 o                         
   3   5   0         92.06        125.01        11.45 o                         
   4   5   0         22.34         23.43         4.10 o                         
   5   5   0       1609.51       1629.29        27.90 o                         
   6   5   0        309.91        378.77        14.73 o                         
   7   5   0       1887.68       1917.94        41.34 o                         
   8   5   0         78.81         73.67        11.95 o                         
   9   5   0       3146.00       2813.70        74.22 o                         
  10   5   0        728.77        741.15        33.34 o                         
  11   5   0        101.77         37.43        16.93 o                         
  12   5   0        105.25        112.06        21.76 o                         
  13   5   0          1.18          3.75        20.41 o                         
  14   5   0        391.33        481.84        45.42 o                         
   0   6   0      24427.64      24083.72      1274.24 o                         
   1   6   0       1415.74       1550.40        36.57 o                         
   2   6   0       4343.68       4367.30        77.07 o                         
   3   6   0      13210.47      13338.57       188.47 o                         
   4   6   0       1321.32       1431.51        27.53 o                         
   5   6   0        636.97        574.45        14.73 o                         
   6   6   0        960.94       1007.94        23.07 o                         
   7   6   0        554.50        503.13        20.84 o                         
   8   6   0       4200.59       4198.45        77.14 o                         
   9   6   0         91.44        111.37        14.85 o                         
  10   6   0          3.65         18.28        12.13 o                         
  11   6   0         15.84         -1.16        14.19 o                         
  12   6   0          3.43         13.70        16.18 o                         
  13   6   0        384.59        410.02        37.39 o                         
  14   6   0          6.10         15.31        30.74 o                         
   1   7   0       1462.86       1258.42        31.48 o                         
   2   7   0      21656.24      21631.33       356.44 o                         
   3   7   0        941.03        926.16        19.92 o                         
   4   7   0          4.39          8.14         4.37 o                         
   5   7   0          2.52          6.08         4.74 o                         
   6   7   0       1341.33       1342.73        27.89 o                         
   7   7   0       3641.57       3472.06        62.42 o                         
   8   7   0       2128.00       1863.61        43.65 o                         
   9   7   0          4.55         13.31        10.48 o                         
  10   7   0        170.81        161.76        19.12 o                         
  11   7   0       1067.26       1009.91        44.76 o                         
  12   7   0        412.35        506.53        40.55 o                         
  13   7   0         61.75         22.30        22.85 o                         
  14   7   0        179.30        228.82        47.64 o                         
   0   8   0       3727.99       3604.33       239.30 o                         
   1   8   0       4812.87       4872.84       103.66 o                         
   2   8   0        480.11        522.08        13.78 o                         
   3   8   0         19.04         21.99         4.91 o                         
   4   8   0        838.86        790.99        19.96 o                         
   5   8   0       1804.03       1724.39        34.85 o                         
   6   8   0         31.02         32.71         7.35 o                         
   7   8   0         75.45         58.81        10.16 o                         
   8   8   0        561.44        590.34        26.79 o                         
   9   8   0        180.35        175.57        17.87 o                         
  10   8   0        502.70        528.36        30.85 o                         
  11   8   0        655.56        726.20        36.47 o                         
  12   8   0        173.46         99.83        25.65 o                         
  13   8   0         30.75         13.02        23.67 o                         
  14   8   0        145.19         80.04        55.76 o                         
   1   9   0       1984.18       2054.66        48.80 o                         
   2   9   0        881.80       1000.17        30.55 o                         
   3   9   0        707.09        751.40        31.37 o                         
   4   9   0        255.01        277.86        13.97 o                         
   5   9   0        540.22        466.49        19.76 o                         
   6   9   0          4.84         -3.26         6.82 o                         
   7   9   0       1522.46       1434.39        39.84 o                         
   8   9   0        689.60        734.10        30.10 o                         
   9   9   0         49.32         35.78        12.09 o                         
  10   9   0        350.31        422.33        28.03 o                         
  11   9   0        257.82        239.86        24.22 o                         
  12   9   0         43.25         20.92        21.46 o                         
  13   9   0         93.37         67.38        63.89 o                         
   0  10   0         80.02         85.96        41.82 o                         
   1  10   0        659.58        648.11        33.15 o                         
   2  10   0       2127.05       2324.94        43.55 o                         
   3  10   0       1613.91       1579.75        35.77 o                         
   4  10   0         30.71         27.13         6.75 o                         
   5  10   0        551.81        532.13        21.23 o                         
   6  10   0        374.86        492.59        20.88 o                         
   7  10   0       1787.06       1885.84        51.21 o                         
   8  10   0        694.75        641.06        33.79 o                         
   9  10   0         59.83         41.11        18.18 o                         
  10  10   0        264.30        307.64        26.70 o                         
  11  10   0        742.93        763.44        42.63 o                         
  12  10   0        365.54        394.21        46.87 o                         
  13  10   0        128.43         78.99        69.70 o                         
   1  11   0         78.22         65.65        21.75 o                         
   2  11   0         62.41         52.45         6.19 o                         
   3  11   0       4575.68       4683.80        87.77 o                         
   4  11   0       6055.05       6158.88       113.87 o                         
   5  11   0       3627.22       3744.34        75.77 o                         
   6  11   0       1641.34       1704.23        43.42 o                         
   7  11   0        188.63        170.49        15.58 o                         
   8  11   0        401.40        397.04        31.66 o                         
   9  11   0        119.64        141.99        19.07 o                         
  10  11   0        173.86        126.85        21.07 o                         
  11  11   0        402.45        410.05        40.25 o                         
  12  11   0         13.05         19.64        30.81 o                         
   0  12   0       5661.47       5601.89       259.18 o                         
   1  12   0       4946.66       4752.15       151.27 o                         
   2  12   0       1146.70       1128.07        36.33 o                         
   3  12   0        464.57        428.48        17.58 o                         
   4  12   0         35.03         27.13         9.41 o                         
   5  12   0         16.94          4.96         8.63 o                         
   6  12   0         71.58         49.71        10.49 o                         
   7  12   0        576.23        562.60        26.85 o                         
   8  12   0        204.48        238.95        21.73 o                         
   9  12   0          7.29         26.70        14.15 o                         
  10  12   0         17.44         -1.19        14.83 o                         
  11  12   0        214.08        197.09        31.35 o                         
  12  12   0        109.77        105.80        43.31 o                         
   1  13   0        549.16        550.43        35.45 o                         
   2  13   0       2474.66       2460.42        56.89 o                         
   3  13   0       1721.51       1791.16        43.50 o                         
   4  13   0         48.44         54.73        10.57 o                         
   5  13   0       4800.17       4846.21       113.28 o                         
   6  13   0         54.30         54.61        11.71 o                         
   7  13   0        272.65        223.24        19.13 o                         
   8  13   0          3.85          6.61        12.51 o                         
   9  13   0         90.41        104.45        18.49 o                         
  10  13   0        620.71        527.09        42.60 o                         
  11  13   0         76.52         51.88        30.78 o                         
  12  13   0         10.05          3.74        43.99 o                         
   0  14   0         30.69         32.43        30.80 o                         
   1  14   0         89.34        118.68        31.68 o                         
   2  14   0       2163.56       1932.34        58.15 o                         
   3  14   0         55.96         60.98         9.34 o                         
   4  14   0       5533.37       5727.16       120.88 o                         
   5  14   0          2.79         11.43        10.71 o                         
   6  14   0        754.68        725.51        29.84 o                         
   7  14   0        103.27        114.70        18.30 o                         
   8  14   0        105.33         84.02        17.77 o                         
   9  14   0         58.78         58.63        21.00 o                         
  10  14   0         11.04         18.57        20.40 o                         
  11  14   0          0.29        -10.89        31.42 o                         
   1  15   0        784.02        763.43        43.66 o                         
   2  15   0         16.01         24.16         9.70 o                         
   3  15   0       1569.00       1734.38        52.22 o                         
   4  15   0        183.67        167.13        16.06 o                         
   5  15   0        197.92        204.89        19.28 o                         
   6  15   0        205.29        187.51        17.87 o                         
   7  15   0        231.20        253.83        23.71 o                         
   8  15   0         13.76          0.71        18.60 o                         
   9  15   0        303.85        249.47        37.13 o                         
  10  15   0         23.64         30.25        34.07 o                         
   0  16   0       1513.08       1719.33       139.34 o                         
   1  16   0        127.88        165.12        33.69 o                         
   2  16   0          3.25         10.50         8.56 o                         
   3  16   0          1.50         12.79        10.44 o                         
   4  16   0        557.81        576.32        32.47 o                         
   5  16   0         40.16         34.30        13.97 o                         
   6  16   0       1016.72       1120.52        42.54 o                         
   7  16   0         92.97         85.35        24.22 o                         
   8  16   0         14.92         -4.33        20.14 o                         
   9  16   0         75.25         85.07        42.01 o                         
   1  17   0         22.75         48.73        31.06 o                         
   2  17   0        116.02        116.15        13.37 o                         
   3  17   0       1319.71       1333.84        50.72 o                         
   4  17   0          2.08         26.47        14.22 o                         
   5  17   0       1907.40       2027.67        72.55 o                         
   6  17   0          6.24          1.36        16.48 o                         
   7  17   0        304.83        278.66        34.83 o                         
   8  17   0          0.23         -6.61        24.36 o                         
   9  17   0         15.46          6.02        35.29 o                         
   0  18   0          6.04         33.15        36.94 o                         
   1  18   0          0.65         -9.02        23.60 o                         
   2  18   0         95.66        127.84        17.42 o                         
   3  18   0        144.59        163.46        18.57 o                         
   4  18   0        175.77        162.44        46.47 o                         
   5  18   0         45.20         47.45        26.46 o                         
   6  18   0        586.07        603.95        67.47 o                         
   7  18   0         31.30          1.42        30.80 o                         
   8  18   0         38.27         38.34        51.11 o                         
   1  19   0         21.08        -24.51        60.41 o                         
   2  19   0         41.60         78.19        29.93 o                         
   3  19   0       1347.08       1488.73        75.27 o                         
   4  19   0         13.45         23.81        23.82 o                         
   5  19   0        144.27        173.21        38.37 o                         
   6  19   0        358.46        364.68        55.04 o                         
   0  20   0        264.99        328.75       105.71 o                         
   1  20   0         85.70         93.08        82.48 o                         
   2  20   0        359.29        490.23       126.62 o                         
   3  20   0         90.15         70.86        37.17 o                         
   4  20   0        919.22        946.04       128.95 o                         
   2   0   1       4623.41       5100.88        76.52 o                         
   3   0   1        242.42        210.40         8.64 o                         
   4   0   1        752.94        711.99        14.40 o                         
   5   0   1       4664.39       4450.94        57.92 o                         
   6   0   1        300.41        309.99        11.77 o                         
   7   0   1        391.26        398.11        14.99 o                         
   8   0   1         66.64         65.12         8.72 o                         
   9   0   1        773.34        728.88        25.14 o                         
  10   0   1         11.37          7.48        10.89 o                         
  11   0   1        603.16        572.10        36.45 o                         
  12   0   1        218.86        174.80        26.35 o                         
  13   0   1        325.18        372.55        36.79 o                         
  14   0   1          7.13          5.11        24.09 o                         
  15   0   1        286.06        162.74       105.71 o                         
 -15   1   1        147.51        133.00        57.08 o                         
 -14   1   1        148.28        177.11        33.72 o                         
 -13   1   1         26.64         58.86        31.14 o                         
 -12   1   1        311.83        262.32        28.66 o                         
 -11   1   1        309.11        264.04        22.91 o                         
 -10   1   1        389.50        432.70        27.13 o                         
  -9   1   1       3115.24       3054.67        60.50 o                         
  -8   1   1        914.86        847.06        22.68 o                         
  -7   1   1       9347.44       9135.61       119.67 o                         
  -6   1   1        811.70        790.42        17.80 o                         
  -5   1   1        181.25        191.08         8.44 o                         
  -4   1   1       1524.63       1498.46        24.09 o                         
  -3   1   1       6801.19       7195.14        89.58 o                         
  -2   1   1      15059.65      15926.24       238.90 o                         
  -1   1   1      25871.29      25984.48       753.31 o                         
   1   1   1      25257.61      26793.79      1021.48 o                         
   2   1   1      15019.48      15932.75       262.14 o                         
   3   1   1       6702.62       7093.94        93.18 o                         
   4   1   1       1285.95       1243.00        21.59 o                         
   5   1   1        205.61        228.02         9.34 o                         
   6   1   1        955.09        979.60        20.75 o                         
   7   1   1       9194.00       8673.30       111.28 o                         
   8   1   1       1034.08        987.00        24.29 o                         
   9   1   1       2626.09       2635.07        51.06 o                         
  10   1   1        365.20        378.64        22.46 o                         
  11   1   1        300.75        308.69        25.67 o                         
  12   1   1        364.58        314.20        31.96 o                         
  13   1   1         24.38         51.78        22.01 o                         
  14   1   1        113.51        129.12        54.94 o                         
  15   1   1        155.95        150.38        57.34 o                         
 -15   2   1          2.69        -51.11        51.11 o                         
 -14   2   1          7.58         42.10        23.87 o                         
 -13   2   1        322.62        365.94        38.10 o                         
 -12   2   1         20.39         20.54        15.45 o                         
 -11   2   1       1040.81       1172.52        47.97 o                         
 -10   2   1       2145.53       2075.71        52.48 o                         
  -9   2   1        656.91        652.10        26.89 o                         
  -8   2   1       6893.38       6665.56       102.40 o                         
  -7   2   1       2231.76       2321.29        41.17 o                         
  -6   2   1       2073.32       1852.14        30.67 o                         
  -5   2   1        678.51        758.86        16.10 o                         
  -4   2   1       1427.05       1575.37        24.88 o                         
  -3   2   1       2713.58       2726.31        37.97 o                         
  -2   2   1      11969.08      12521.05       206.93 o                         
  -1   2   1      11033.06      11496.06       210.58 o                         
   0   2   1      33580.64      32730.46      1174.49 o                         
   1   2   1      10335.70      11292.55       260.85 o                         
   2   2   1      12532.94      12664.89       220.11 o                         
   3   2   1       2568.23       2502.29        37.38 o                         
   4   2   1       1460.69       1638.00        26.89 o                         
   5   2   1        732.54        802.28        16.74 o                         
   6   2   1       2179.57       1913.18        31.30 o                         
   7   2   1       2148.36       2207.99        44.06 o                         
   8   2   1       7005.33       6655.25        92.65 o                         
   9   2   1        719.44        654.70        28.03 o                         
  10   2   1       2067.34       2081.13        52.51 o                         
  11   2   1        996.49       1010.98        43.72 o                         
  12   2   1         23.23         20.58        17.23 o                         
  13   2   1        388.86        326.15        45.48 o                         
  14   2   1         14.84         13.61        24.38 o                         
  15   2   1         10.76        -13.94        55.76 o                         
 -14   3   1        175.05        152.44        33.99 o                         
 -13   3   1         12.72          7.16        21.11 o                         
 -12   3   1        367.41        346.11        28.86 o                         
 -11   3   1         40.87         42.07        14.76 o                         
 -10   3   1       3207.40       3164.32        75.85 o                         
  -9   3   1         25.23         25.60        10.29 o                         
  -8   3   1       3432.14       3420.13        59.05 o                         
  -7   3   1       1500.96       1470.22        30.17 o                         
  -6   3   1       3543.12       3528.44        49.16 o                         
  -5   3   1       1203.47       1149.59        20.06 o                         
  -4   3   1       1802.63       2056.91        32.36 o                         
  -3   3   1      14201.43      14741.38       207.00 o                         
  -2   3   1       6561.79       6559.21       101.12 o                         
  -1   3   1       1938.76       2177.30        42.87 o                         
   0   3   1      21645.04      23442.87       699.42 o                         
   1   3   1       1842.75       2062.30        38.45 o                         
   2   3   1       7001.18       7012.87       112.20 o                         
   3   3   1      13707.26      14411.69       210.18 o                         
   4   3   1       1718.09       1994.67        33.59 o                         
   5   3   1       1115.12       1067.85        19.08 o                         
   6   3   1       3838.90       3821.48        55.22 o                         
   7   3   1       1563.10       1505.20        29.76 o                         
   8   3   1       3342.28       3168.23        58.03 o                         
   9   3   1         24.18         16.24         9.65 o                         
  10   3   1       3278.46       3203.15        73.26 o                         
  11   3   1         41.30         36.73        15.25 o                         
  12   3   1        399.79        430.73        33.78 o                         
  13   3   1         16.49         16.12        21.27 o                         
  14   3   1        145.11         69.65        29.21 o                         
 -14   4   1         56.20         63.72        26.32 o                         
 -13   4   1        181.41        171.26        27.26 o                         
 -12   4   1         53.50         60.16        21.10 o                         
 -11   4   1        368.99        282.92        27.04 o                         
 -10   4   1        287.59        315.22        23.20 o                         
  -9   4   1        511.84        456.90        29.91 o                         
  -8   4   1       5912.12       5695.81        94.63 o                         
  -7   4   1        678.84        640.30        20.02 o                         
  -6   4   1        591.15        631.94        18.22 o                         
  -5   4   1       3629.63       3672.21        51.51 o                         
  -4   4   1       2686.33       3168.91        50.74 o                         
  -3   4   1       1793.13       1823.24        30.88 o                         
  -2   4   1      24722.72      25983.40       388.06 o                         
  -1   4   1      10464.95      11011.65       203.97 o                         
   0   4   1      19001.33      19660.17       721.81 o                         
   1   4   1      10126.54      10824.07       254.61 o                         
   2   4   1      25043.23      26619.32       434.89 o                         
   3   4   1       1942.61       1973.53        35.10 o                         
   4   4   1       2890.34       3240.54        50.26 o                         
   5   4   1       3865.12       3890.70        54.17 o                         
   6   4   1        590.48        625.19        16.50 o                         
   7   4   1        623.35        610.57        20.02 o                         
   8   4   1       5289.83       5122.16        96.52 o                         
   9   4   1        576.40        575.49        24.43 o                         
  10   4   1        305.65        293.45        22.32 o                         
  11   4   1        327.49        332.88        28.67 o                         
  12   4   1         38.70         23.70        18.62 o                         
  13   4   1        171.03        230.35        33.10 o                         
  14   4   1         59.89        117.25        28.52 o                         
 -14   5   1        456.70        502.78        47.01 o                         
 -13   5   1        130.29        135.75        24.64 o                         
 -12   5   1        594.53        562.73        38.03 o                         
 -11   5   1        220.61        187.37        26.04 o                         
 -10   5   1        966.77        947.45        37.81 o                         
  -9   5   1       1485.12       1594.92        54.70 o                         
  -8   5   1         35.56         48.80        10.59 o                         
  -7   5   1        895.14        887.13        24.27 o                         
  -6   5   1       1443.43       1520.26        31.01 o                         
  -5   5   1       1736.86       1822.55        30.52 o                         
  -4   5   1       1790.43       1659.07        28.67 o                         
  -3   5   1       6762.66       7815.82       117.28 o                         
  -2   5   1      16799.64      17015.02       256.07 o                         
  -1   5   1      13478.35      14218.72       262.96 o                         
   0   5   1      22551.75      22896.80       689.70 o                         
   1   5   1      14777.54      15407.12       360.62 o                         
   2   5   1      16666.41      16668.89       275.57 o                         
   3   5   1       6950.81       8033.76       115.97 o                         
   4   5   1       1818.43       1669.74        28.65 o                         
   5   5   1       1807.81       1988.00        33.34 o                         
   6   5   1       1329.97       1367.74        28.83 o                         
   7   5   1        956.23        965.92        28.58 o                         
   8   5   1         42.54         27.24         9.17 o                         
   9   5   1       1593.64       1567.97        44.34 o                         
  10   5   1       1109.52       1045.36        36.60 o                         
  11   5   1        254.68        270.07        25.98 o                         
  12   5   1        565.95        603.81        41.43 o                         
  13   5   1        143.62        112.03        25.94 o                         
  14   5   1        491.76        530.28        48.51 o                         
 -14   6   1        217.74        125.57        34.51 o                         
 -13   6   1         28.88          1.42        18.76 o                         
 -12   6   1          6.19         -4.19        16.16 o                         
 -11   6   1        930.92        969.10        41.18 o                         
 -10   6   1        233.42        186.39        18.99 o                         
  -9   6   1       1286.65       1368.53        38.73 o                         
  -8   6   1        521.16        525.29        24.74 o                         
  -7   6   1       1566.17       1623.21        35.97 o                         
  -6   6   1        351.54        352.06        14.49 o                         
  -5   6   1       1392.37       1381.73        25.57 o                         
  -4   6   1       3172.09       3243.88        49.35 o                         
  -3   6   1      13659.02      14421.92       203.33 o                         
  -2   6   1        387.58        437.35        13.47 o                         
  -1   6   1       1769.13       1725.77        41.65 o                         
   0   6   1       1151.96       1083.30        37.39 o                         
   1   6   1       1829.28       1782.38        51.24 o                         
   2   6   1        421.15        471.59        14.96 o                         
   3   6   1      14209.74      15269.93       223.08 o                         
   4   6   1       2914.37       2974.78        44.32 o                         
   5   6   1       1478.12       1467.76        27.53 o                         
   6   6   1        393.97        398.16        19.49 o                         
   7   6   1       1502.98       1567.18        36.40 o                         
   8   6   1        509.94        475.73        22.29 o                         
   9   6   1       1291.37       1422.42        45.94 o                         
  10   6   1        231.71        218.32        20.24 o                         
  11   6   1       1015.50       1064.73        42.96 o                         
  12   6   1          2.77          7.50        16.35 o                         
  13   6   1         17.73        -19.46        19.46 o                         
  14   6   1        207.63        207.18        38.81 o                         
 -14   7   1         71.16        113.42        38.12 o                         
 -13   7   1        397.18        415.34        48.00 o                         
 -12   7   1         41.08         42.23        22.94 o                         
 -11   7   1         10.10          7.39        13.87 o                         
 -10   7   1         99.27         71.09        15.31 o                         
  -9   7   1        244.01        281.93        19.64 o                         
  -8   7   1         10.88         22.73         9.85 o                         
  -7   7   1        702.23        717.11        22.38 o                         
  -6   7   1        930.83        977.79        26.59 o                         
  -5   7   1        887.02        915.40        27.15 o                         
  -4   7   1       1527.62       1529.72        30.20 o                         
  -3   7   1       6507.91       6902.01       101.85 o                         
  -2   7   1       1148.26       1301.02        26.35 o                         
  -1   7   1      17362.73      17699.81       308.77 o                         
   0   7   1       1684.52       2140.92        88.12 o                         
   1   7   1      17089.35      17579.58       324.22 o                         
   2   7   1       1169.40       1329.57        29.08 o                         
   3   7   1       6512.31       6852.94       104.31 o                         
   4   7   1       1510.49       1470.31        30.60 o                         
   5   7   1        879.46        909.78        24.26 o                         
   6   7   1        869.27        900.69        22.74 o                         
   7   7   1        757.41        719.90        22.71 o                         
   8   7   1         11.88          5.56         9.06 o                         
   9   7   1        294.51        338.29        23.08 o                         
  10   7   1         89.67         88.84        16.69 o                         
  11   7   1         10.17         11.58        15.13 o                         
  12   7   1         31.07         45.15        21.09 o                         
  13   7   1        379.77        363.22        39.15 o                         
  14   7   1         76.10         28.17        35.83 o                         
 -14   8   1         42.91        108.82        53.76 o                         
 -13   8   1         86.38         62.59        30.04 o                         
 -12   8   1        314.14        366.41        38.91 o                         
 -11   8   1         33.20         12.23        15.71 o                         
 -10   8   1       1229.28       1274.12        43.13 o                         
  -9   8   1       2001.54       2007.68        52.08 o                         
  -8   8   1        550.01        559.31        32.23 o                         
  -7   8   1       1817.53       1751.50        42.92 o                         
  -6   8   1        164.80        178.65        11.94 o                         
  -5   8   1       7850.59       7653.18       124.98 o                         
  -4   8   1        612.24        622.50        18.58 o                         
  -3   8   1       6110.34       6003.11       104.68 o                         
  -2   8   1       3835.33       3934.04        68.11 o                         
  -1   8   1       2320.39       2342.28        46.75 o                         
   0   8   1       6031.18       5678.01       159.93 o                         
   1   8   1       2297.54       2264.59        61.91 o                         
   2   8   1       4032.93       4280.16        84.70 o                         
   3   8   1       6173.01       6138.23       108.51 o                         
   4   8   1        646.65        612.14        17.27 o                         
   5   8   1       7556.22       7338.41       115.26 o                         
   6   8   1        186.21        213.14        12.73 o                         
   7   8   1       1692.64       1724.53        40.96 o                         
   8   8   1        541.28        566.91        25.70 o                         
   9   8   1       2062.94       2001.43        51.98 o                         
  10   8   1       1246.69       1225.41        42.74 o                         
  11   8   1         37.42         35.73        16.20 o                         
  12   8   1        331.51        348.07        37.55 o                         
  13   8   1        106.69         81.69        27.31 o                         
  14   8   1         59.15         70.53        42.30 o                         
 -13   9   1        367.70        379.77        79.57 o                         
 -12   9   1         94.57        161.84        28.05 o                         
 -11   9   1        403.63        439.82        31.08 o                         
 -10   9   1        675.43        702.90        45.72 o                         
  -9   9   1        239.46        237.26        20.85 o                         
  -8   9   1       1618.04       1601.51        45.17 o                         
  -7   9   1        479.32        518.59        25.03 o                         
  -6   9   1       1736.74       1718.89        38.29 o                         
  -5   9   1       1658.50       1627.56        39.82 o                         
  -4   9   1        303.59        302.41        16.05 o                         
  -3   9   1        659.18        662.81        17.83 o                         
  -2   9   1        853.12        812.47        19.07 o                         
  -1   9   1       1323.05       1402.34        36.04 o                         
   0   9   1       8074.24       8153.81       226.05 o                         
   1   9   1       1381.53       1396.35        35.44 o                         
   2   9   1        729.79        699.38        17.72 o                         
   3   9   1        831.82        790.10        20.84 o                         
   4   9   1        300.71        310.56        18.04 o                         
   5   9   1       1504.64       1431.75        33.78 o                         
   6   9   1       1959.71       1906.30        41.81 o                         
   7   9   1        453.90        480.65        21.77 o                         
   8   9   1       1497.67       1459.73        48.37 o                         
   9   9   1        222.77        227.16        19.08 o                         
  10   9   1        721.66        715.45        33.59 o                         
  11   9   1        426.12        456.64        30.69 o                         
  12   9   1         78.55         70.95        25.63 o                         
  13   9   1        395.34        494.87       117.33 o                         
 -13  10   1         15.28        -42.98        42.98 o                         
 -12  10   1        522.18        512.95        52.39 o                         
 -11  10   1          2.17         -1.96        16.73 o                         
 -10  10   1         45.68         70.38        17.05 o                         
  -9  10   1        149.86        138.24        21.08 o                         
  -8  10   1        424.64        464.34        27.46 o                         
  -7  10   1        450.56        402.90        24.23 o                         
  -6  10   1        234.68        288.54        22.10 o                         
  -5  10   1       2234.65       2141.74        48.76 o                         
  -4  10   1        682.94        671.22        20.92 o                         
  -3  10   1        717.40        731.54        21.88 o                         
  -2  10   1         58.48         76.76         5.81 o                         
  -1  10   1       1690.23       1636.28        46.61 o                         
   0  10   1       1103.92       1129.16        52.91 o                         
   1  10   1       1699.97       1706.60        51.69 o                         
   2  10   1         56.24         73.26         7.94 o                         
   3  10   1        719.82        756.75        23.59 o                         
   4  10   1        857.97        887.09        24.31 o                         
   5  10   1       2303.62       2267.98        50.74 o                         
   6  10   1        267.90        259.68        18.52 o                         
   7  10   1        448.32        418.75        24.98 o                         
   8  10   1        528.31        570.35        30.62 o                         
   9  10   1        153.86        150.02        20.92 o                         
  10  10   1         35.53         22.58        16.00 o                         
  11  10   1          2.67         11.31        16.77 o                         
  12  10   1        546.39        530.94        52.57 o                         
  13  10   1         13.63        -19.75        61.57 o                         
 -12  11   1        372.33        484.13        58.82 o                         
 -11  11   1        102.98         78.59        25.17 o                         
 -10  11   1        241.58        225.66        23.97 o                         
  -9  11   1        165.62        140.09        19.14 o                         
  -8  11   1        197.01        165.24        18.61 o                         
  -7  11   1        390.49        392.60        23.52 o                         
  -6  11   1       3609.22       3460.64        72.58 o                         
  -5  11   1        526.05        595.10        23.62 o                         
  -4  11   1       3245.41       3226.61        68.80 o                         
  -3  11   1       1024.39       1058.17        27.30 o                         
  -2  11   1       2183.56       2210.34        51.14 o                         
  -1  11   1       1053.53        997.51        32.70 o                         
   0  11   1       2467.83       2323.41        83.70 o                         
   1  11   1        862.38        860.51        25.76 o                         
   2  11   1       2087.35       2133.85        56.13 o                         
   3  11   1       1104.71       1141.51        31.05 o                         
   4  11   1       3007.83       2964.45        61.61 o                         
   5  11   1        583.61        581.41        22.66 o                         
   6  11   1       3544.10       3579.08        71.78 o                         
   7  11   1        375.29        341.29        20.92 o                         
   8  11   1        159.68        105.29        16.16 o                         
   9  11   1        162.16        141.73        19.21 o                         
  10  11   1        222.46        221.41        23.65 o                         
  11  11   1         83.67         84.84        22.45 o                         
  12  11   1        390.10        351.97        52.83 o                         
 -12  12   1        581.80        602.29        83.61 o                         
 -11  12   1        163.31        154.36        29.74 o                         
 -10  12   1         32.74          8.95        15.88 o                         
  -9  12   1        171.30        167.01        20.38 o                         
  -8  12   1        337.18        327.40        24.22 o                         
  -7  12   1       1247.15       1209.87        40.03 o                         
  -6  12   1        328.79        349.05        19.68 o                         
  -5  12   1        961.72        978.21        34.16 o                         
  -4  12   1       4299.28       4295.79        90.41 o                         
  -3  12   1       1012.39       1106.26        31.06 o                         
  -2  12   1       1390.77       1354.63        35.33 o                         
  -1  12   1        196.36        251.77        14.86 o                         
   0  12   1       1314.28       1294.68        93.84 o                         
   1  12   1        116.59        127.38        11.77 o                         
   2  12   1       1449.64       1427.35        36.67 o                         
   3  12   1       1048.02       1086.98        32.56 o                         
   4  12   1       4357.27       4455.27        96.23 o                         
   5  12   1        945.57        948.89        31.30 o                         
   6  12   1        263.64        257.82        17.22 o                         
   7  12   1       1308.69       1270.09        38.17 o                         
   8  12   1        334.22        346.54        24.84 o                         
   9  12   1        152.64        150.73        20.54 o                         
  10  12   1         26.85         26.12        15.86 o                         
  11  12   1        163.33        155.58        36.28 o                         
  12  12   1        604.66        805.82        84.04 o                         
 -11  13   1        219.39        259.35        48.12 o                         
 -10  13   1         56.50         23.12        20.98 o                         
  -9  13   1        142.29        167.73        21.12 o                         
  -8  13   1         34.67         33.06        14.10 o                         
  -7  13   1        309.19        278.46        22.81 o                         
  -6  13   1         27.46         31.61        12.03 o                         
  -5  13   1       1004.07        977.68        35.81 o                         
  -4  13   1          7.06         16.90         8.74 o                         
  -3  13   1       3109.62       3171.54        67.77 o                         
  -2  13   1        214.04        196.51        11.26 o                         
  -1  13   1        891.78        899.79        53.32 o                         
   0  13   1         82.63         62.58        29.26 o                         
   1  13   1        868.29        839.63        48.92 o                         
   2  13   1        259.14        244.21        15.31 o                         
   3  13   1       3171.19       3188.12        73.29 o                         
   4  13   1          8.71          5.52         8.10 o                         
   5  13   1        941.23        967.16        38.19 o                         
   6  13   1         32.69         27.25        10.70 o                         
   7  13   1        335.05        295.55        21.16 o                         
   8  13   1         42.49         43.69        14.42 o                         
   9  13   1        169.59        208.96        22.60 o                         
  10  13   1         43.44         38.45        21.28 o                         
  11  13   1        241.40        265.61        46.30 o                         
 -11  14   1        109.94         88.78        38.94 o                         
 -10  14   1         27.00         22.70        21.40 o                         
  -9  14   1        196.10        175.96        27.96 o                         
  -8  14   1        311.58        275.09        26.13 o                         
  -7  14   1        252.91        260.26        23.60 o                         
  -6  14   1        215.96        220.63        20.44 o                         
  -5  14   1        279.25        288.29        20.76 o                         
  -4  14   1         61.99         60.85        11.25 o                         
  -3  14   1       1332.25       1504.43        60.68 o                         
  -2  14   1       1213.30       1247.07        38.20 o                         
  -1  14   1        985.30        948.29        39.43 o                         
   0  14   1        142.82        122.92        30.18 o                         
   1  14   1        959.58        973.83        46.54 o                         
   2  14   1       1165.39       1108.95        34.76 o                         
   3  14   1       1420.76       1534.19        42.78 o                         
   4  14   1         41.55         39.90        11.21 o                         
   5  14   1        298.90        310.42        21.64 o                         
   6  14   1        218.24        208.24        18.23 o                         
   7  14   1        196.80        163.99        18.43 o                         
   8  14   1        341.01        305.71        26.04 o                         
   9  14   1        170.53        165.15        26.66 o                         
  10  14   1         32.58         63.45        25.72 o                         
  11  14   1         83.79         76.52        47.06 o                         
 -10  15   1         30.34         41.43        34.24 o                         
  -9  15   1         94.70         82.58        27.83 o                         
  -8  15   1        234.66        326.93        38.41 o                         
  -7  15   1        356.26        353.04        28.03 o                         
  -6  15   1        283.76        341.92        30.71 o                         
  -5  15   1       1592.50       1666.28        51.16 o                         
  -4  15   1       1474.56       1511.93        47.20 o                         
  -3  15   1       1383.96       1494.01        70.06 o                         
  -2  15   1        976.55        995.01        33.70 o                         
  -1  15   1        461.60        418.22        26.25 o                         
   0  15   1         30.20         14.89        13.11 o                         
   1  15   1        444.88        384.21        31.34 o                         
   2  15   1        920.30        949.46        36.81 o                         
   3  15   1       1394.39       1438.84        41.53 o                         
   4  15   1       1609.38       1662.25        52.57 o                         
   5  15   1       1463.30       1553.67        48.65 o                         
   6  15   1        246.74        232.79        19.34 o                         
   7  15   1        333.92        330.46        26.70 o                         
   8  15   1        285.58        307.61        37.30 o                         
   9  15   1         96.42         99.71        27.62 o                         
  10  15   1         42.16         23.46        31.97 o                         
  -9  16   1         46.97         33.66        36.11 o                         
  -8  16   1        169.29        118.83        28.56 o                         
  -7  16   1        100.89         93.20        24.08 o                         
  -6  16   1        493.63        510.40        34.30 o                         
  -5  16   1        318.58        308.15        22.55 o                         
  -4  16   1       1036.80       1093.35        45.44 o                         
  -3  16   1        347.33        374.88        39.85 o                         
  -2  16   1         35.86         26.81        11.17 o                         
  -1  16   1        200.14        181.23        24.54 o                         
   0  16   1        157.73        190.06        55.87 o                         
   1  16   1        156.64        157.44        33.41 o                         
   2  16   1         36.11         23.54        10.56 o                         
   3  16   1        384.33        408.24        24.03 o                         
   4  16   1       1151.03       1269.95        49.66 o                         
   5  16   1        323.61        323.97        25.85 o                         
   6  16   1        481.14        494.09        27.58 o                         
   7  16   1         93.85        104.96        24.96 o                         
   8  16   1        176.90        152.96        29.10 o                         
   9  16   1         67.63         26.22        48.21 o                         
  -9  17   1         61.32         95.80        42.69 o                         
  -8  17   1         75.18         80.30        32.07 o                         
  -7  17   1        285.22        326.92        36.24 o                         
  -6  17   1         71.44         83.60        26.56 o                         
  -5  17   1        139.09        124.79        20.84 o                         
  -4  17   1        109.38        115.47        21.13 o                         
  -3  17   1        240.40        259.26        20.61 o                         
  -2  17   1        175.91        174.29        17.85 o                         
  -1  17   1         52.73         19.89        27.67 o                         
   0  17   1        110.84         64.75        28.07 o                         
   1  17   1         44.28         34.55        17.18 o                         
   2  17   1        190.73        179.01        19.48 o                         
   3  17   1        203.19        189.59        27.90 o                         
   4  17   1         94.76         82.03        16.57 o                         
   5  17   1        138.94        150.81        27.52 o                         
   6  17   1         82.80         39.46        18.14 o                         
   7  17   1        296.59        319.36        35.77 o                         
   8  17   1         70.52         75.79        29.19 o                         
   9  17   1         62.04         24.79        36.11 o                         
  -7  18   1        297.24        223.04        49.65 o                         
  -6  18   1        387.58        461.42        76.67 o                         
  -5  18   1        143.24         79.46        30.09 o                         
  -4  18   1       1054.67       1179.92        74.70 o                         
  -3  18   1         41.74         32.48        13.36 o                         
  -2  18   1        124.38        127.88        18.35 o                         
  -1  18   1        117.47        152.87        36.10 o                         
   0  18   1        100.00         59.03        41.31 o                         
   1  18   1        168.01        122.74        53.71 o                         
   2  18   1         98.56         66.77        14.57 o                         
   3  18   1         40.36         20.83        13.45 o                         
   4  18   1       1077.86       1231.96        88.29 o                         
   5  18   1        123.75        117.70        31.55 o                         
   6  18   1        418.42        435.05        57.43 o                         
   7  18   1        303.55        316.54        54.62 o                         
  -6  19   1        114.45         95.05        35.70 o                         
  -5  19   1        612.30        638.36       137.02 o                         
  -4  19   1        173.68        207.34        34.90 o                         
  -3  19   1        115.23         82.31        23.71 o                         
  -2  19   1        666.68        745.32        59.43 o                         
  -1  19   1         77.34         62.02        41.43 o                         
   0  19   1        120.06        184.95        53.44 o                         
   1  19   1         72.96         -6.31        39.85 o                         
   2  19   1        691.56        721.28       145.21 o                         
   3  19   1        105.05         91.59        23.97 o                         
   4  19   1        163.22        184.00        31.44 o                         
   5  19   1        583.57        612.73        58.32 o                         
   6  19   1        137.97         94.10        34.50 o                         
  -4  20   1          4.82        -22.18        22.18 o                         
  -3  20   1        116.66         68.54        37.17 o                         
  -2  20   1         23.63         22.07        25.56 o                         
  -1  20   1        399.42        650.85       226.47 o                         
   0  20   1        145.24        186.98        80.16 o                         
   1  20   1        398.42        693.40       142.89 o                         
   2  20   1         25.64         97.58        75.51 o                         
   3  20   1         96.59         93.46        28.46 o                         
   4  20   1          3.08          3.45        24.14 o                         
   2   0   2        106.99        126.02         5.74 o                         
   3   0   2       1104.52       1043.39        18.38 o                         
   4   0   2        795.94        705.95        14.78 o                         
   5   0   2         82.42         47.66         5.06 o                         
   6   0   2       2345.98       2213.41        34.28 o                         
   7   0   2        356.29        365.36        14.39 o                         
   8   0   2        661.53        618.42        22.72 o                         
   9   0   2        157.54        178.35        15.15 o                         
  10   0   2         97.87         95.26        15.45 o                         
  11   0   2        252.07        262.98        26.88 o                         
  12   0   2        922.64       1051.39        49.62 o                         
  13   0   2        272.32        267.71        32.39 o                         
  14   0   2         34.35         -6.87        25.80 o                         
  15   0   2         57.79         31.48        44.49 o                         
 -15   1   2         61.66         58.79        48.28 o                         
 -14   1   2         52.37         17.74        25.75 o                         
 -13   1   2         68.49         52.90        24.58 o                         
 -12   1   2        294.19        278.63        28.32 o                         
 -11   1   2         98.94        101.53        23.02 o                         
 -10   1   2        817.95        754.53        33.52 o                         
  -9   1   2        446.50        469.80        22.69 o                         
  -8   1   2       1424.16       1469.18        32.73 o                         
  -7   1   2       1834.15       1867.03        37.29 o                         
  -6   1   2      10420.44      10443.24       133.47 o                         
  -5   1   2        507.64        455.79        12.25 o                         
  -4   1   2      19277.33      19287.16       259.52 o                         
  -3   1   2       3108.91       3045.14        43.39 o                         
  -2   1   2      15455.10      16215.41       233.85 o                         
  -1   1   2       4055.18       4210.06        84.86 o                         
   0   1   2      10826.88      11279.64       337.06 o                         
   1   1   2       4096.40       4203.01        91.44 o                         
   2   1   2      15110.06      15774.29       236.47 o                         
   3   1   2       3181.95       3118.56        44.16 o                         
   4   1   2      18432.69      18573.14       224.90 o                         
   5   1   2        491.21        475.68        12.38 o                         
   6   1   2      10792.56      10571.84       131.37 o                         
   7   1   2       1823.31       1873.96        33.29 o                         
   8   1   2       1369.54       1337.01        29.83 o                         
   9   1   2        406.69        387.28        20.51 o                         
  10   1   2        824.79        853.83        34.57 o                         
  11   1   2        107.72         59.45        17.39 o                         
  12   1   2        259.71        284.34        30.52 o                         
  13   1   2         66.02         66.08        22.24 o                         
  14   1   2         34.35         60.03        26.33 o                         
  15   1   2         60.30         48.48        46.80 o                         
 -15   2   2        177.19        144.05        77.83 o                         
 -14   2   2        161.87        172.15        35.74 o                         
 -13   2   2         19.66          9.45        19.18 o                         
 -12   2   2        946.89       1031.73        43.77 o                         
 -11   2   2        343.06        303.29        27.69 o                         
 -10   2   2        584.58        566.61        33.92 o                         
  -9   2   2       1429.31       1427.78        40.22 o                         
  -8   2   2       4835.06       4783.28        74.81 o                         
  -7   2   2       1068.67        946.59        22.83 o                         
  -6   2   2        178.53        209.78        10.77 o                         
  -5   2   2       6179.54       6400.91        83.62 o                         
  -4   2   2        655.16        744.28        15.42 o                         
  -3   2   2      13983.51      14346.02       207.18 o                         
  -2   2   2       6208.97       6927.05       106.80 o                         
  -1   2   2         67.46         51.20         3.00 o                         
   0   2   2       1582.72       1789.68        38.22 o                         
   1   2   2        131.61        117.56         6.35 o                         
   2   2   2       6019.09       6755.64       132.31 o                         
   3   2   2      14639.94      14868.86       201.63 o                         
   4   2   2        529.98        642.23        13.76 o                         
   5   2   2       6392.42       6683.58        92.00 o                         
   6   2   2        169.04        179.19         9.73 o                         
   7   2   2        976.38        900.89        21.52 o                         
   8   2   2       4525.51       4386.93        69.47 o                         
   9   2   2       1546.28       1475.10        37.29 o                         
  10   2   2        583.63        560.26        28.72 o                         
  11   2   2        296.26        294.13        25.48 o                         
  12   2   2        942.29        977.58        50.75 o                         
  13   2   2         29.33         21.43        21.21 o                         
  14   2   2        172.47        202.37        33.17 o                         
  15   2   2        170.37        137.08        78.99 o                         
 -14   3   2        208.47        155.18        45.13 o                         
 -13   3   2        190.09        177.01        28.20 o                         
 -12   3   2        957.45       1018.28        46.36 o                         
 -11   3   2        419.70        418.02        28.82 o                         
 -10   3   2       1293.02       1268.95        43.04 o                         
  -9   3   2        369.12        320.17        19.94 o                         
  -8   3   2        144.21        114.14        11.95 o                         
  -7   3   2        808.77        841.04        22.45 o                         
  -6   3   2       2758.36       2727.60        41.35 o                         
  -5   3   2       1385.93       1575.74        25.77 o                         
  -4   3   2       8314.08       8473.89       112.27 o                         
  -3   3   2        701.29        849.60        16.78 o                         
  -2   3   2        970.23        934.65        19.85 o                         
  -1   3   2       5572.79       5740.11        91.80 o                         
   0   3   2       1881.38       1928.31        42.02 o                         
   1   3   2       5635.35       5777.62       115.66 o                         
   2   3   2       1176.14       1173.32        23.37 o                         
   4   3   2       7977.37       7995.31       117.06 o                         
   5   3   2       1590.12       1767.12        27.94 o                         
   6   3   2       2661.01       2622.33        40.99 o                         
   7   3   2        900.11        942.33        21.59 o                         
   8   3   2         94.53         82.95        10.97 o                         
   9   3   2        451.99        441.92        21.70 o                         
  10   3   2       1286.51       1243.45        47.97 o                         
  11   3   2        391.63        389.98        29.69 o                         
  12   3   2       1098.82       1075.61        49.48 o                         
  13   3   2        158.62        170.85        36.03 o                         
  14   3   2        218.70        225.84        37.58 o                         
 -14   4   2         17.46         30.34        25.46 o                         
 -13   4   2        769.88        888.12        51.01 o                         
 -12   4   2         34.02         28.67        17.42 o                         
 -11   4   2       1860.85       1816.96        62.54 o                         
 -10   4   2       1493.17       1447.99        51.39 o                         
  -9   4   2       2323.07       2329.97        51.47 o                         
  -8   4   2       2688.80       2572.88        51.21 o                         
  -7   4   2       5473.54       5162.28        82.56 o                         
  -6   4   2        824.82        801.56        19.51 o                         
  -5   4   2       4401.12       4334.59        59.49 o                         
  -4   4   2        664.02        747.26        17.53 o                         
  -3   4   2       7444.08       7626.48       117.25 o                         
  -2   4   2        934.00        874.69        19.35 o                         
  -1   4   2       3961.75       3991.33        72.93 o                         
   0   4   2       5752.59       6038.08       114.26 o                         
   1   4   2       4253.78       4407.87        95.93 o                         
   2   4   2       1031.15        991.56        20.69 o                         
   3   4   2       7995.04       7838.68       126.91 o                         
   4   4   2        632.98        690.26        16.14 o                         
   5   4   2       4168.60       3998.55        58.72 o                         
   6   4   2        840.55        843.65        18.81 o                         
   7   4   2       5329.37       5118.23        76.83 o                         
   8   4   2       2775.00       2593.95        48.11 o                         
   9   4   2       2042.52       2130.10        45.10 o                         
  10   4   2       1400.90       1404.82        42.93 o                         
  11   4   2       1937.36       1910.73        64.75 o                         
  12   4   2         31.50         52.16        21.14 o                         
  13   4   2        766.80        893.68        52.97 o                         
  14   4   2         12.24         -8.11        23.05 o                         
 -14   5   2         80.10         63.05        25.11 o                         
 -13   5   2        443.56        435.82        38.34 o                         
 -12   5   2         31.73          9.08        16.11 o                         
 -11   5   2          7.47         -7.22        18.83 o                         
 -10   5   2       1286.36       1296.16        41.93 o                         
  -9   5   2       1705.10       1868.90        46.40 o                         
  -8   5   2       1618.56       1601.50        39.96 o                         
  -7   5   2       1889.01       1782.55        37.92 o                         
  -6   5   2        865.08        772.79        20.42 o                         
  -5   5   2        106.97         99.94         6.85 o                         
  -4   5   2       2155.50       2528.96        38.80 o                         
  -3   5   2       8360.47       7859.15       109.84 o                         
  -2   5   2      10298.14      10946.98       174.55 o                         
  -1   5   2      26976.56      27838.46       585.61 o                         
   0   5   2      28206.05      28881.79       609.37 o                         
   1   5   2      26351.84      26972.83       625.05 o                         
   2   5   2      10259.62      10740.58       179.19 o                         
   3   5   2       8427.51       7945.80       118.70 o                         
   4   5   2       2179.91       2523.48        41.99 o                         
   5   5   2        145.35        127.04         8.07 o                         
   6   5   2        822.84        744.98        19.55 o                         
   7   5   2       1779.22       1766.61        37.63 o                         
   8   5   2       1676.01       1616.51        37.41 o                         
   9   5   2       1657.82       1788.32        50.73 o                         
  10   5   2       1323.00       1308.75        43.34 o                         
  11   5   2          4.07         -3.20        15.09 o                         
  12   5   2         39.83         43.88        19.27 o                         
  13   5   2        434.83        413.27        40.14 o                         
  14   5   2         63.69         70.37        36.69 o                         
 -14   6   2        241.97        235.86        35.98 o                         
 -13   6   2        498.18        561.72        45.91 o                         
 -12   6   2         76.02         82.54        20.01 o                         
 -11   6   2        534.45        537.81        37.68 o                         
 -10   6   2         96.73         90.99        15.43 o                         
  -9   6   2        186.54        200.98        16.23 o                         
  -8   6   2        663.76        709.59        26.19 o                         
  -7   6   2       3245.22       3241.03        61.50 o                         
  -6   6   2         43.54         48.35         6.98 o                         
  -5   6   2       4059.88       4105.31        61.84 o                         
  -4   6   2       6271.40       6511.39        88.38 o                         
  -3   6   2       8433.18       8461.89       122.26 o                         
  -2   6   2       1105.06       1235.71        28.83 o                         
  -1   6   2       3528.72       3585.68        67.51 o                         
   0   6   2      13359.02      13466.95       288.67 o                         
   1   6   2       3584.68       3649.92        90.40 o                         
   2   6   2       1138.65       1240.35        23.68 o                         
   3   6   2       8561.60       8592.10       124.38 o                         
   4   6   2       6015.69       6178.44        87.27 o                         
   5   6   2       4088.16       4082.65        65.66 o                         
   6   6   2         49.98         60.88         7.66 o                         
   7   6   2       3005.90       2992.11        57.57 o                         
   8   6   2        723.12        737.45        25.23 o                         
   9   6   2        210.16        214.68        17.79 o                         
  10   6   2        103.06        101.89        15.97 o                         
  11   6   2        549.31        570.35        34.05 o                         
  12   6   2         69.52         71.87        22.27 o                         
  13   6   2        494.50        563.06        42.28 o                         
  14   6   2        229.64        267.17        48.92 o                         
 -14   7   2        794.98        854.64        90.86 o                         
 -13   7   2         58.27         29.58        24.17 o                         
 -12   7   2        795.23        873.31        53.00 o                         
 -11   7   2         20.99         58.65        15.09 o                         
 -10   7   2       1812.82       1891.81        52.25 o                         
  -9   7   2        722.41        676.91        30.79 o                         
  -8   7   2       2780.26       2687.49        55.70 o                         
  -7   7   2        648.67        687.40        23.25 o                         
  -6   7   2       2966.16       3007.55        49.74 o                         
  -5   7   2        974.42        950.07        20.40 o                         
  -4   7   2       6870.67       6593.59       111.71 o                         
  -3   7   2        192.87        232.93        10.63 o                         
  -2   7   2       8170.05       7444.78       116.47 o                         
  -1   7   2       2141.21       2238.25        42.02 o                         
   0   7   2      17081.23      17077.28       337.55 o                         
   1   7   2       2062.18       2143.24        45.78 o                         
   2   7   2       8086.41       7587.91       119.04 o                         
   3   7   2        227.48        272.61        10.96 o                         
   4   7   2       7215.02       7056.01       109.25 o                         
   5   7   2        989.15        989.69        25.22 o                         
   6   7   2       2620.64       2623.66        46.82 o                         
   7   7   2        593.21        610.90        23.85 o                         
   8   7   2       2691.57       2629.64        56.60 o                         
   9   7   2        706.74        679.76        38.16 o                         
  10   7   2       1912.30       1984.01        62.59 o                         
  11   7   2         28.16         27.77        16.14 o                         
  12   7   2        755.56        745.92        50.10 o                         
  13   7   2         60.90         49.86        25.83 o                         
  14   7   2        825.50        877.38        79.31 o                         
 -13   8   2         51.63         65.06        26.60 o                         
 -12   8   2        322.90        320.54        36.99 o                         
 -11   8   2        295.54        315.28        27.90 o                         
 -10   8   2        139.38        117.20        18.43 o                         
  -9   8   2       1285.93       1224.32        47.29 o                         
  -8   8   2       1848.46       1873.57        47.48 o                         
  -7   8   2       2576.29       2423.89        53.75 o                         
  -6   8   2        870.44        812.84        22.57 o                         
  -5   8   2        339.98        351.61        18.82 o                         
  -4   8   2       3670.77       3574.32        65.34 o                         
  -3   8   2        461.56        527.00        13.61 o                         
  -2   8   2       3784.88       3892.56        64.48 o                         
  -1   8   2       5275.19       4868.50        91.02 o                         
   0   8   2       1399.01       1325.72        29.48 o                         
   1   8   2       4900.57       4615.12       106.20 o                         
   2   8   2       3684.02       3767.19        63.16 o                         
   3   8   2        508.42        518.16        16.56 o                         
   4   8   2       3484.57       3453.82        60.76 o                         
   5   8   2        387.33        397.86        16.16 o                         
   6   8   2        834.23        793.47        22.78 o                         
   7   8   2       2393.09       2234.76        49.34 o                         
   8   8   2       1863.60       1884.36        45.85 o                         
   9   8   2       1391.66       1258.73        37.47 o                         
  10   8   2        123.64         92.34        17.88 o                         
  11   8   2        329.78        326.17        26.15 o                         
  12   8   2        287.45        303.67        32.03 o                         
  13   8   2         51.53         26.21        24.74 o                         
  14   8   2        112.48        167.28        94.10 o                         
 -13   9   2         59.83        -23.75        42.13 o                         
 -12   9   2        392.44        387.71        37.38 o                         
 -11   9   2         32.13         27.67        16.77 o                         
 -10   9   2        457.42        444.07        29.07 o                         
  -9   9   2        731.21        741.30        35.79 o                         
  -8   9   2        626.05        584.38        31.42 o                         
  -7   9   2        847.48        708.68        27.53 o                         
  -6   9   2       2162.35       2203.59        46.08 o                         
  -5   9   2       2508.03       2510.51        53.88 o                         
  -4   9   2      10147.65      10063.39       175.05 o                         
  -3   9   2        790.33        784.56        24.56 o                         
  -2   9   2       2809.13       2724.51        47.42 o                         
  -1   9   2       1465.48       1509.55        33.16 o                         
   0   9   2       1702.94       1580.26        36.53 o                         
   1   9   2       1502.69       1531.95        46.36 o                         
   2   9   2       3013.62       2966.46        51.52 o                         
   3   9   2        792.60        770.46        21.38 o                         
   4   9   2       9887.01       9902.26       173.10 o                         
   5   9   2       2680.45       2596.07        55.28 o                         
   6   9   2       2105.20       2112.42        45.16 o                         
   7   9   2        952.07        833.30        26.77 o                         
   8   9   2        563.85        523.86        24.93 o                         
   9   9   2        735.16        843.85        32.84 o                         
  10   9   2        423.92        420.31        27.01 o                         
  11   9   2         25.29          2.18        15.58 o                         
  12   9   2        429.37        421.73        61.24 o                         
  13   9   2         52.32        133.59        77.83 o                         
 -13  10   2       1265.21       1649.46       187.03 o                         
 -12  10   2         26.22          2.51        26.87 o                         
 -11  10   2        576.08        578.79        39.81 o                         
 -10  10   2        390.97        384.85        30.54 o                         
  -9  10   2       1624.08       1717.54        53.66 o                         
  -8  10   2        137.40        138.11        17.61 o                         
  -7  10   2       2580.58       2661.62        65.21 o                         
  -6  10   2        665.57        635.83        23.15 o                         
  -5  10   2       2214.71       2255.42        53.27 o                         
  -4  10   2        770.73        751.48        23.40 o                         
  -3  10   2       4478.69       4765.76        89.17 o                         
  -2  10   2       2961.69       2929.78        51.08 o                         
  -1  10   2       3210.55       3334.80        71.23 o                         
   0  10   2       5664.67       5588.56       111.87 o                         
   1  10   2       3391.57       3392.77       139.47 o                         
   2  10   2       2849.89       2725.21        52.60 o                         
   3  10   2       4697.45       4882.65       101.85 o                         
   4  10   2        731.99        661.87        27.43 o                         
   5  10   2       1991.27       1977.46        43.53 o                         
   6  10   2        683.84        637.58        23.73 o                         
   7  10   2       2710.15       2547.91        60.38 o                         
   8  10   2        155.16        128.82        19.47 o                         
   9  10   2       1584.22       1729.46        53.32 o                         
  10  10   2        423.89        430.09        30.76 o                         
  11  10   2        532.76        462.97        45.05 o                         
  12  10   2         31.91         19.09        26.43 o                         
  13  10   2       1281.06       1206.86       178.90 o                         
 -12  11   2        105.23        145.28        40.17 o                         
 -11  11   2        249.94        249.78        35.47 o                         
 -10  11   2        449.99        594.69        36.36 o                         
  -9  11   2        268.26        242.34        22.56 o                         
  -8  11   2        550.60        493.60        29.31 o                         
  -7  11   2       1012.79       1070.14        36.33 o                         
  -6  11   2         26.56          4.67         8.65 o                         
  -5  11   2       2366.51       2396.13        56.28 o                         
  -4  11   2        502.38        483.57        20.39 o                         
  -3  11   2        570.82        580.10        19.61 o                         
  -2  11   2        111.13        115.08         7.74 o                         
  -1  11   2         16.98         22.07         6.54 o                         
   0  11   2       2898.64       2938.12        63.84 o                         
   1  11   2         38.93         33.81         6.77 o                         
   2  11   2        172.29        180.75        14.49 o                         
   3  11   2        625.25        665.16        23.60 o                         
   4  11   2        525.96        500.50        18.93 o                         
   5  11   2       2489.75       2431.84        51.07 o                         
   6  11   2         17.15          5.72         8.18 o                         
   7  11   2       1036.99       1083.89        33.12 o                         
   8  11   2        558.79        571.70        31.53 o                         
   9  11   2        293.53        284.80        24.14 o                         
  10  11   2        393.54        405.32        30.81 o                         
  11  11   2        237.26        244.18        31.95 o                         
  12  11   2        120.19        128.22        38.93 o                         
 -12  12   2         28.12         -7.10        31.98 o                         
 -11  12   2        436.48        400.27        40.99 o                         
 -10  12   2         64.16         39.96        17.22 o                         
  -9  12   2         73.37         55.89        15.92 o                         
  -8  12   2        222.15        188.78        19.89 o                         
  -7  12   2        304.36        327.19        22.36 o                         
  -6  12   2        552.63        558.99        30.91 o                         
  -5  12   2       1808.85       1730.89        47.83 o                         
  -4  12   2       1868.06       1934.59        50.02 o                         
  -3  12   2       2596.80       2514.90        56.19 o                         
  -2  12   2        130.06        130.58         9.56 o                         
  -1  12   2       3435.15       3534.89        91.59 o                         
   0  12   2       1189.98       1204.61        44.69 o                         
   1  12   2       3264.90       3396.38        98.69 o                         
   2  12   2        167.79        152.75        13.77 o                         
   3  12   2       2624.30       2661.29        62.60 o                         
   4  12   2       1717.38       1662.04        42.86 o                         
   5  12   2       1707.36       1685.13        44.90 o                         
   6  12   2        559.37        585.04        24.04 o                         
   7  12   2        282.81        315.17        20.89 o                         
   8  12   2        244.91        237.87        21.39 o                         
   9  12   2         88.14         49.88        16.28 o                         
  10  12   2         75.15         43.30        21.98 o                         
  11  12   2        424.34        423.07        41.72 o                         
  12  12   2         22.50         10.70        33.81 o                         
 -11  13   2        135.36        156.84        38.95 o                         
 -10  13   2        526.13        579.13        62.36 o                         
  -9  13   2        236.57        173.62        21.48 o                         
  -8  13   2        248.90        277.06        22.97 o                         
  -7  13   2        214.62        166.33        20.84 o                         
  -6  13   2       2109.83       2044.52        57.00 o                         
  -5  13   2         18.85         13.87         9.87 o                         
  -4  13   2       2038.44       2003.84        52.07 o                         
  -3  13   2         10.12         27.55         8.17 o                         
  -2  13   2       1041.35       1089.35        35.28 o                         
  -1  13   2        149.66        163.14        15.66 o                         
   0  13   2         46.28         29.52        14.73 o                         
   1  13   2        155.13        162.81        21.36 o                         
   2  13   2       1106.53       1031.19        32.78 o                         
   3  13   2         10.86         19.40         8.35 o                         
   4  13   2       2077.71       2125.58        56.41 o                         
   5  13   2         29.30          1.04         9.73 o                         
   6  13   2       2085.97       2135.94        52.21 o                         
   7  13   2        242.22        240.46        18.95 o                         
   8  13   2        225.32        200.14        20.81 o                         
   9  13   2        244.89        220.48        35.27 o                         
  10  13   2        554.08        583.19        45.24 o                         
  11  13   2        144.36        131.70        37.86 o                         
 -11  14   2        194.75        138.67        45.26 o                         
 -10  14   2         94.62        135.23        27.31 o                         
  -9  14   2        268.23        281.34        33.49 o                         
  -8  14   2        167.44        177.58        21.40 o                         
  -7  14   2        372.79        429.17        40.82 o                         
  -6  14   2        141.82        122.18        17.08 o                         
  -5  14   2        532.24        468.48        26.57 o                         
  -4  14   2        959.88        975.94        32.45 o                         
  -3  14   2         13.93         12.01         8.01 o                         
  -2  14   2        132.76        112.29        10.84 o                         
  -1  14   2        851.17        815.92        38.91 o                         
   0  14   2       1626.98       1579.71        70.52 o                         
   1  14   2        958.39        929.17        64.11 o                         
   2  14   2        133.75        123.98        12.13 o                         
   3  14   2         22.27         26.08        10.30 o                         
   4  14   2       1017.92       1019.50        35.52 o                         
   5  14   2        556.10        505.32        26.42 o                         
   6  14   2        134.58        116.32        15.13 o                         
   7  14   2        334.50        355.15        24.89 o                         
   8  14   2        219.90        211.40        22.54 o                         
   9  14   2        186.16        209.37        28.87 o                         
  10  14   2         89.86         93.49        28.23 o                         
  11  14   2        228.76        205.16        46.38 o                         
 -10  15   2        102.81         66.39        37.43 o                         
  -9  15   2         16.36          0.31        20.67 o                         
  -8  15   2        102.71         78.26        24.74 o                         
  -7  15   2        170.55        161.76        22.27 o                         
  -6  15   2        224.83        240.97        21.98 o                         
  -5  15   2         80.01         70.90        14.05 o                         
  -4  15   2        140.83        130.09        23.60 o                         
  -3  15   2        317.01        269.83        20.49 o                         
  -2  15   2        825.95        834.84        30.45 o                         
  -1  15   2         55.61         50.42        17.42 o                         
   0  15   2        548.43        474.34        44.17 o                         
   1  15   2         57.46         48.52        19.19 o                         
   2  15   2        820.51        861.31        33.32 o                         
   3  15   2        316.13        295.16        21.60 o                         
   4  15   2        135.63        129.90        16.25 o                         
   5  15   2         72.87         36.02        12.91 o                         
   6  15   2        257.85        284.70        20.98 o                         
   7  15   2        181.56        171.59        19.25 o                         
   8  15   2         85.35         71.82        24.16 o                         
   9  15   2         18.51         22.28        22.61 o                         
  10  15   2        103.49         88.61        40.87 o                         
  -9  16   2        624.79        630.39        82.95 o                         
  -8  16   2        110.92        105.91        28.17 o                         
  -7  16   2        569.15        562.89        45.20 o                         
  -6  16   2         72.40         57.25        17.49 o                         
  -5  16   2         45.34         25.80        12.51 o                         
  -4  16   2        203.59        229.28        22.00 o                         
  -3  16   2       1087.69       1015.61        37.65 o                         
  -2  16   2        331.40        373.69        30.88 o                         
  -1  16   2         96.83        119.20        23.88 o                         
   0  16   2         98.04         96.10        19.69 o                         
   1  16   2         75.76         76.69        30.89 o                         
   2  16   2        325.19        337.48        26.29 o                         
   3  16   2        979.64        956.36        39.32 o                         
   4  16   2        158.00        167.35        18.24 o                         
   5  16   2         70.27         53.42        15.33 o                         
   6  16   2         65.60         52.91        13.41 o                         
   7  16   2        660.50        736.69        49.03 o                         
   8  16   2        133.22        148.11        29.47 o                         
   9  16   2        653.27        588.99        79.67 o                         
  -9  17   2         65.78         52.13        38.51 o                         
  -8  17   2        597.72        573.69       137.60 o                         
  -7  17   2         17.16         16.89        19.81 o                         
  -6  17   2        135.76        126.81        37.37 o                         
  -5  17   2         91.46        103.14        22.89 o                         
  -4  17   2        202.35        171.01        41.21 o                         
  -3  17   2         53.43         25.43        20.20 o                         
  -2  17   2        423.64        393.40        24.79 o                         
  -1  17   2         65.76         75.37        19.91 o                         
   0  17   2         77.67         94.11        21.48 o                         
   1  17   2         84.06         47.08        20.32 o                         
   2  17   2        443.84        405.76        30.18 o                         
   3  17   2         50.90         57.32        13.47 o                         
   4  17   2        154.94        128.44        19.03 o                         
   5  17   2        131.25        154.93        26.46 o                         
   6  17   2        179.68        122.29        23.71 o                         
   7  17   2         19.58         15.43        24.21 o                         
   8  17   2        602.84        723.16        83.13 o                         
   9  17   2         74.74         51.15        41.43 o                         
  -7  18   2        424.87        508.91        68.94 o                         
  -6  18   2         19.03         46.10        31.18 o                         
  -5  18   2         50.68         56.21        28.61 o                         
  -4  18   2        101.10         55.29        25.31 o                         
  -3  18   2        367.75        367.92        42.48 o                         
  -2  18   2        111.70        113.13        18.70 o                         
  -1  18   2        298.27        344.11        36.65 o                         
   0  18   2        179.07        186.74        37.03 o                         
   1  18   2        332.41        440.95        50.61 o                         
   2  18   2         98.65        100.65        21.02 o                         
   3  18   2        373.33        332.16        24.88 o                         
   4  18   2        103.18         72.86        24.40 o                         
   5  18   2         54.36         59.23        27.51 o                         
   6  18   2         19.20         28.55        27.89 o                         
   7  18   2        434.71        463.50        50.52 o                         
  -6  19   2        149.64        144.35        51.11 o                         
  -5  19   2         56.28         46.79        58.08 o                         
  -4  19   2         36.60         34.54        24.22 o                         
  -3  19   2        271.64        307.84        56.92 o                         
  -2  19   2        388.55        359.16        54.26 o                         
  -1  19   2        111.87        119.61        53.93 o                         
   0  19   2        165.39        135.30        81.90 o                         
   1  19   2        113.34         92.93        63.89 o                         
   2  19   2        375.77        434.41        54.33 o                         
   3  19   2        264.77        292.35        35.46 o                         
   4  19   2         35.37         37.18        22.77 o                         
   5  19   2         40.27         24.00        27.44 o                         
   6  19   2        171.49         72.74        35.56 o                         
  -4  20   2         69.01         70.44        27.89 o                         
  -3  20   2        161.65        164.96        48.79 o                         
  -2  20   2        246.58        189.57        48.52 o                         
  -1  20   2        955.21       1194.71       155.08 o                         
   0  20   2        637.58        859.79       109.64 o                         
   1  20   2        898.28       1058.17       183.54 o                         
   3  20   2        158.66        151.25        35.43 o                         
   4  20   2         57.85         43.14        25.79 o                         
   1   0   3        201.09        200.51        12.57 o                         
   2   0   3        635.89        733.80        14.84 o                         
   3   0   3        599.54        608.62        14.75 o                         
   4   0   3         78.58         54.53         5.62 o                         
   5   0   3       2451.97       2524.85        38.31 o                         
   6   0   3       5349.40       5390.60        75.94 o                         
   7   0   3        473.91        459.12        16.49 o                         
   8   0   3       1838.46       1779.57        38.49 o                         
   9   0   3        145.93        170.68        15.58 o                         
  10   0   3        149.88        212.15        18.46 o                         
  11   0   3       2125.82       2028.64        62.87 o                         
  12   0   3         31.52         19.93        18.24 o                         
  13   0   3         10.32        -19.32        19.32 o                         
  14   0   3         22.24         35.82        24.47 o                         
  15   0   3        112.23        119.43        52.49 o                         
 -15   1   3         97.30        111.02        53.76 o                         
 -14   1   3        126.58        120.05        53.82 o                         
 -13   1   3        354.23        392.95        37.98 o                         
 -12   1   3        326.70        371.56        31.38 o                         
 -11   1   3       1291.99       1297.80        43.35 o                         
 -10   1   3        137.79        142.65        17.09 o                         
  -9   1   3         95.72         98.29        13.27 o                         
  -8   1   3        831.86        784.60        23.37 o                         
  -7   1   3         22.14         26.04         6.38 o                         
  -6   1   3         30.97         31.40         5.69 o                         
  -5   1   3      13201.09      12354.81       153.73 o                         
  -4   1   3       9325.39       9206.74       122.15 o                         
  -3   1   3       3982.35       3843.31        57.65 o                         
  -2   1   3      29151.49      30726.18       423.27 o                         
  -1   1   3       1791.45       2059.63        36.90 o                         
   0   1   3       6355.37       6595.06       214.69 o                         
   1   1   3       1838.04       2013.05        42.92 o                         
   2   1   3      30207.32      32572.26       465.95 o                         
   3   1   3       4314.25       4323.42        59.59 o                         
   4   1   3       9312.49       9614.76       130.69 o                         
   5   1   3      13230.12      12640.55       166.09 o                         
   6   1   3         69.47         81.11         7.67 o                         
   7   1   3         22.25         22.03         6.33 o                         
   8   1   3        809.61        764.33        23.99 o                         
   9   1   3        115.44        105.46        13.20 o                         
  10   1   3        158.23        152.98        17.79 o                         
  11   1   3       1402.16       1308.25        46.22 o                         
  12   1   3        424.29        430.50        33.80 o                         
  13   1   3        337.11        326.97        37.00 o                         
  14   1   3        121.36        112.90        29.70 o                         
  15   1   3         99.95        150.06        56.05 o                         
 -15   2   3        132.89         37.17        65.05 o                         
 -14   2   3        392.63        363.02        87.95 o                         
 -13   2   3        382.28        406.43        36.71 o                         
 -12   2   3       1242.14       1432.70        48.58 o                         
 -11   2   3        588.25        637.08        35.76 o                         
 -10   2   3       1679.27       1635.67        49.58 o                         
  -9   2   3       1527.62       1462.84        42.59 o                         
  -8   2   3        134.19        141.03        11.64 o                         
  -7   2   3        661.27        662.07        21.86 o                         
  -6   2   3       2863.12       2738.89        41.44 o                         
  -5   2   3      10009.05       9989.09       129.44 o                         
  -4   2   3      11243.06      11243.57       139.07 o                         
  -3   2   3       4440.57       4385.82        58.53 o                         
  -2   2   3        318.61        329.06        15.08 o                         
  -1   2   3       2757.42       2894.08        50.63 o                         
   0   2   3       1454.68       1580.13        29.74 o                         
   1   2   3       2532.28       2643.85        51.72 o                         
   2   2   3        230.00        235.59         9.10 o                         
   3   2   3       4444.37       4266.19        77.42 o                         
   4   2   3      11697.71      11587.25       151.19 o                         
   5   2   3       9217.20       9317.27       117.92 o                         
   6   2   3       2780.70       2684.90        41.82 o                         
   7   2   3        663.12        631.33        18.66 o                         
   8   2   3        141.76        153.21        15.68 o                         
   9   2   3       1489.23       1542.03        39.92 o                         
  10   2   3       1614.94       1621.10        45.67 o                         
  11   2   3        479.18        538.75        31.57 o                         
  12   2   3       1213.71       1185.62        61.67 o                         
  13   2   3        452.03        488.72        42.64 o                         
  14   2   3        384.54        381.79        41.67 o                         
  15   2   3        130.11        176.57        80.16 o                         
 -14   3   3        296.30        312.74        44.59 o                         
 -13   3   3        191.91        210.15        29.51 o                         
 -12   3   3         63.94         52.84        17.14 o                         
 -11   3   3         34.05          9.50        20.88 o                         
 -10   3   3       3614.17       3313.74        79.14 o                         
  -9   3   3        538.92        550.96        26.43 o                         
  -8   3   3       4111.14       4014.37        67.29 o                         
  -7   3   3       1680.87       1622.78        32.34 o                         
  -6   3   3       4932.91       4687.81        65.94 o                         
  -5   3   3       7635.88       7725.20        97.09 o                         
  -4   3   3       4679.40       4681.67        65.53 o                         
  -3   3   3        142.35        147.88         7.76 o                         
  -2   3   3      12383.37      12449.24       181.00 o                         
  -1   3   3        931.39       1032.57        19.30 o                         
   0   3   3          2.22         27.43         4.99 o                         
   1   3   3        840.39        922.40        26.66 o                         
   2   3   3      12165.84      12347.39       194.89 o                         
   3   3   3        106.83        118.17         7.10 o                         
   4   3   3       4546.20       4567.75        66.15 o                         
   5   3   3       7500.33       7492.29        96.76 o                         
   6   3   3       4765.36       4578.06        64.28 o                         
   7   3   3       1694.34       1581.18        30.79 o                         
   8   3   3       4227.18       4212.39        67.49 o                         
   9   3   3        610.10        637.61        26.65 o                         
  10   3   3       3578.55       3349.53        76.02 o                         
  11   3   3         54.30         33.00        16.12 o                         
  12   3   3         51.55         37.45        18.17 o                         
  13   3   3        201.44        265.95        33.51 o                         
  14   3   3        253.80        303.27        41.04 o                         
 -14   4   3        179.76        198.47        42.94 o                         
 -13   4   3        153.44        110.55        25.25 o                         
 -12   4   3       1111.02       1274.77        57.08 o                         
 -11   4   3        490.48        484.09        36.14 o                         
 -10   4   3        122.74         99.19        17.41 o                         
  -9   4   3       1193.34       1187.52        33.94 o                         
  -8   4   3       2053.77       2061.15        42.44 o                         
  -7   4   3        789.41        750.38        21.69 o                         
  -6   4   3       3793.72       3630.65        53.30 o                         
  -5   4   3        990.85       1138.70        20.49 o                         
  -4   4   3       5131.45       4788.11        69.29 o                         
  -3   4   3      16668.58      17050.81       248.61 o                         
  -2   4   3       2516.25       2728.88        46.58 o                         
  -1   4   3       2933.09       3075.45        55.12 o                         
   0   4   3       3788.63       3909.58        71.80 o                         
   1   4   3       2958.90       3167.36        72.78 o                         
   2   4   3       2653.05       2959.32        59.64 o                         
   3   4   3      17072.90      17153.33       259.21 o                         
   4   4   3       5460.22       5118.99        70.90 o                         
   5   4   3        783.53        943.03        19.87 o                         
   6   4   3       3729.90       3600.83        52.83 o                         
   7   4   3        723.84        674.56        19.55 o                         
   8   4   3       2153.63       2089.22        52.83 o                         
   9   4   3       1222.06       1240.41        32.16 o                         
  10   4   3        119.30        110.99        17.00 o                         
  11   4   3        418.48        471.63        32.66 o                         
  12   4   3       1161.87       1368.62        56.28 o                         
  13   4   3        180.00        151.03        27.53 o                         
  14   4   3        197.52        248.64        35.46 o                         
 -14   5   3        524.66        562.10        45.26 o                         
 -13   5   3        379.93        384.09        37.74 o                         
 -12   5   3        599.91        594.02        40.43 o                         
 -11   5   3       1237.34       1238.57        51.33 o                         
 -10   5   3        781.23        834.19        35.28 o                         
  -9   5   3        572.96        588.22        25.80 o                         
  -8   5   3        147.17        151.78        13.20 o                         
  -7   5   3        710.87        769.74        22.08 o                         
  -6   5   3       6449.41       6223.79        94.69 o                         
  -5   5   3       3233.51       3236.90        48.07 o                         
  -4   5   3      13475.04      13508.43       180.76 o                         
  -3   5   3       4317.72       4304.82        61.35 o                         
  -2   5   3      10886.71      11230.59       171.98 o                         
  -1   5   3       6362.79       6479.50       110.54 o                         
   0   5   3        899.73        760.76        19.59 o                         
   1   5   3       6415.25       6371.94       129.59 o                         
   2   5   3      10772.12      10964.27       174.61 o                         
   3   5   3       4208.36       4154.99        63.74 o                         
   4   5   3      13616.63      13654.75       176.85 o                         
   5   5   3       2910.42       2914.30        43.98 o                         
   6   5   3       6021.54       6029.99        88.73 o                         
   7   5   3        701.21        733.82        21.55 o                         
   8   5   3        119.87        117.48        12.16 o                         
   9   5   3        558.03        559.04        26.50 o                         
  10   5   3        857.55        918.71        37.85 o                         
  11   5   3       1235.90       1231.13        65.04 o                         
  12   5   3        630.31        637.79        43.51 o                         
  13   5   3        416.16        446.04        38.99 o                         
  14   5   3        536.52        548.65        52.26 o                         
 -14   6   3        203.95        180.52        44.66 o                         
 -13   6   3         62.73         64.91        22.18 o                         
 -12   6   3        134.66        183.75        26.28 o                         
 -11   6   3        693.52        741.28        49.49 o                         
 -10   6   3        233.75        268.42        22.30 o                         
  -9   6   3       1300.11       1335.25        36.55 o                         
  -8   6   3        205.57        233.91        16.06 o                         
  -7   6   3        341.99        318.65        17.34 o                         
  -6   6   3         62.37         74.35         7.83 o                         
  -5   6   3       7974.27       7685.98       111.61 o                         
  -4   6   3       1579.22       1513.82        33.15 o                         
  -3   6   3       2710.30       2815.48        45.72 o                         
  -2   6   3       6790.10       6948.01       100.84 o                         
  -1   6   3       4632.95       4381.04        81.72 o                         
   0   6   3       5399.93       6227.39       112.97 o                         
   1   6   3       5023.75       4715.51       160.70 o                         
   2   6   3       6615.81       6736.14       105.67 o                         
   3   6   3       2912.66       2964.17        45.85 o                         
   4   6   3       1631.09       1565.78        30.52 o                         
   5   6   3       7671.36       7379.71       111.13 o                         
   6   6   3         71.73         62.40         7.92 o                         
   7   6   3        322.38        303.94        16.34 o                         
   8   6   3        158.80        177.78        14.54 o                         
   9   6   3       1177.45       1177.64        34.43 o                         
  10   6   3        215.99        258.38        21.66 o                         
  11   6   3        767.42        787.60        41.31 o                         
  12   6   3        154.49        183.87        26.59 o                         
  13   6   3         56.14         62.08        22.53 o                         
  14   6   3        181.45        151.28        35.46 o                         
 -14   7   3         21.73         -4.02        35.39 o                         
 -13   7   3        725.24        718.63        51.89 o                         
 -12   7   3         26.57         17.21        25.44 o                         
 -11   7   3         37.99         26.93        15.16 o                         
 -10   7   3         25.42          2.20        11.85 o                         
  -9   7   3        436.66        435.22        23.12 o                         
  -8   7   3        536.67        532.00        23.82 o                         
  -7   7   3        596.04        570.10        22.14 o                         
  -6   7   3        337.80        316.89        14.44 o                         
  -5   7   3       1273.00       1244.46        25.63 o                         
  -4   7   3        580.34        581.74        17.13 o                         
  -3   7   3       5597.30       5348.92        89.42 o                         
  -2   7   3       1437.17       1490.25        26.05 o                         
  -1   7   3       2033.39       1839.14        38.93 o                         
   0   7   3       1015.78       1171.36        26.66 o                         
   1   7   3       2143.13       1887.90        38.93 o                         
   2   7   3       1530.57       1587.58        30.44 o                         
   3   7   3       5565.09       5381.35        78.21 o                         
   4   7   3        627.83        591.43        16.28 o                         
   5   7   3       1153.25       1150.31        26.20 o                         
   6   7   3        311.99        289.12        14.20 o                         
   7   7   3        637.76        629.77        23.79 o                         
   8   7   3        524.11        548.43        24.54 o                         
   9   7   3        437.90        414.17        23.32 o                         
  10   7   3         24.68          7.01        13.26 o                         
  11   7   3         22.24         31.50        17.39 o                         
  12   7   3         39.70         59.81        24.76 o                         
  13   7   3        714.16        788.07        54.10 o                         
  14   7   3         29.61         58.75        36.61 o                         
 -13   8   3        331.99        251.37        47.62 o                         
 -12   8   3        148.56        101.27        38.93 o                         
 -11   8   3        751.98        653.59        38.47 o                         
 -10   8   3         94.24        114.04        21.17 o                         
  -9   8   3       2412.52       2431.73        59.15 o                         
  -8   8   3       1448.54       1395.31        39.40 o                         
  -7   8   3       3032.40       3021.46        63.73 o                         
  -6   8   3       1068.85       1032.23        27.08 o                         
  -5   8   3        232.26        224.94        12.56 o                         
  -4   8   3       3862.21       3801.11        76.81 o                         
  -3   8   3       5550.40       5352.08        88.13 o                         
  -2   8   3       4266.57       4252.93        70.57 o                         
  -1   8   3       6299.36       6132.88       118.81 o                         
   0   8   3      13357.45      13508.38       239.90 o                         
   1   8   3       6564.58       6568.01       126.83 o                         
   2   8   3       4347.60       4255.35        70.74 o                         
   3   8   3       5536.36       5271.02        90.31 o                         
   4   8   3       3846.89       3813.09        66.03 o                         
   5   8   3        183.27        190.84        11.66 o                         
   6   8   3        918.47        867.85        25.05 o                         
   7   8   3       2943.96       2944.85        60.40 o                         
   8   8   3       1388.88       1422.75        38.53 o                         
   9   8   3       2418.56       2517.78        59.70 o                         
  10   8   3        112.26         99.29        17.20 o                         
  11   8   3        752.09        707.80        37.20 o                         
  12   8   3        160.61        182.78        29.91 o                         
  13   8   3        371.48        369.60        41.74 o                         
 -13   9   3         84.51         32.67        45.16 o                         
 -12   9   3        132.53         78.41        34.04 o                         
 -11   9   3        384.01        323.68        29.23 o                         
 -10   9   3        150.81        191.58        21.39 o                         
  -9   9   3       1271.35       1348.05        45.19 o                         
  -8   9   3       4254.51       4073.23       111.80 o                         
  -7   9   3       2103.74       1963.34        49.77 o                         
  -6   9   3       2015.58       2101.71        47.20 o                         
  -5   9   3        503.69        490.06        18.23 o                         
  -4   9   3        873.90        838.34        24.78 o                         
  -3   9   3       1309.11       1323.34        31.87 o                         
  -2   9   3       6945.47       6991.96       111.67 o                         
  -1   9   3       5610.60       5600.17       105.44 o                         
   0   9   3         76.02         82.04         9.55 o                         
   1   9   3       5778.05       5566.08       128.18 o                         
   2   9   3       7270.47       7231.24       120.98 o                         
   3   9   3       1279.43       1302.77        32.74 o                         
   4   9   3        772.87        789.77        30.99 o                         
   5   9   3        483.22        421.10        18.90 o                         
   6   9   3       2140.10       2146.50        47.71 o                         
   7   9   3       1980.60       1867.54        43.84 o                         
   8   9   3       4188.82       4223.48        81.93 o                         
   9   9   3       1150.58       1221.86        37.43 o                         
  10   9   3        180.77        156.53        19.39 o                         
  11   9   3        448.36        410.45        28.88 o                         
  12   9   3        108.03         86.09        26.27 o                         
  13   9   3         88.99        173.09        77.83 o                         
 -13  10   3         68.98         15.10        66.22 o                         
 -12  10   3        256.02        171.28        36.44 o                         
 -11  10   3        576.97        551.60        41.17 o                         
 -10  10   3        297.97        261.78        25.24 o                         
  -9  10   3        205.69        249.04        22.97 o                         
  -8  10   3       1003.91       1095.18        39.02 o                         
  -7  10   3        852.18        862.36        32.93 o                         
  -6  10   3       1356.73       1374.35        37.28 o                         
  -5  10   3       4006.54       3917.43        82.31 o                         
  -4  10   3       1651.32       1591.60        39.48 o                         
  -3  10   3        428.47        446.19        17.57 o                         
  -2  10   3        932.97       1038.12        22.64 o                         
  -1  10   3        819.09        831.81        22.65 o                         
   0  10   3       8565.50       8507.19       186.90 o                         
   1  10   3        834.45        886.55        33.89 o                         
   2  10   3        958.26       1010.10        22.97 o                         
   3  10   3        401.01        367.35        16.02 o                         
   4  10   3       1832.73       1864.40        45.48 o                         
   5  10   3       3747.48       3623.47        73.15 o                         
   6  10   3       1371.34       1338.28        35.29 o                         
   7  10   3        821.97        802.87        28.40 o                         
   8  10   3        948.08        972.88        35.60 o                         
   9  10   3        229.63        252.47        22.99 o                         
  10  10   3        308.78        292.37        26.76 o                         
  11  10   3        582.61        650.52        39.81 o                         
  12  10   3        263.47        288.45        38.60 o                         
  13  10   3         60.26         40.66        66.22 o                         
 -12  11   3        777.19        744.36        83.09 o                         
 -11  11   3        190.20        152.99        31.48 o                         
 -10  11   3        939.99       1031.12        47.08 o                         
  -9  11   3        227.97        220.88        25.28 o                         
  -8  11   3        642.03        612.30        32.23 o                         
  -7  11   3        357.80        385.41        24.48 o                         
  -6  11   3       2953.01       2936.38        64.57 o                         
  -5  11   3       1812.34       1876.36        47.32 o                         
  -4  11   3        417.59        404.98        19.47 o                         
  -3  11   3        466.76        491.55        18.11 o                         
  -2  11   3       1865.07       1864.47        37.74 o                         
  -1  11   3        241.97        261.76        26.67 o                         
   0  11   3        873.65        887.73        36.67 o                         
   1  11   3        180.67        204.81        29.38 o                         
   2  11   3       2137.80       2134.08        46.41 o                         
   3  11   3        583.56        589.94        22.12 o                         
   4  11   3        329.44        352.59        18.76 o                         
   5  11   3       1766.74       1793.23        43.25 o                         
   6  11   3       2939.39       2962.22        62.22 o                         
   7  11   3        305.65        340.23        20.54 o                         
   8  11   3        554.83        499.08        27.97 o                         
   9  11   3        256.11        247.46        23.12 o                         
  10  11   3        954.04        994.74        44.76 o                         
  11  11   3        185.38        161.14        30.67 o                         
  12  11   3        820.92        862.60        75.93 o                         
 -12  12   3         54.17         42.59        37.48 o                         
 -11  12   3        396.48        392.49        40.67 o                         
 -10  12   3        646.65        816.90        45.66 o                         
  -9  12   3        437.39        473.66        30.82 o                         
  -8  12   3        212.47        177.11        19.51 o                         
  -7  12   3       1059.13       1055.14        41.22 o                         
  -6  12   3       1102.89       1143.62        36.02 o                         
  -5  12   3        108.39        114.94        13.57 o                         
  -4  12   3       1151.34       1192.84        37.16 o                         
  -3  12   3        588.13        563.82        21.23 o                         
  -2  12   3        220.32        221.75        13.56 o                         
  -1  12   3       1656.59       1625.39        50.94 o                         
   0  12   3       2641.61       2955.71        89.95 o                         
   1  12   3       1429.48       1445.49        57.73 o                         
   2  12   3        192.85        193.98        14.32 o                         
   3  12   3        685.36        658.06        24.79 o                         
   4  12   3       1121.22       1096.65        37.20 o                         
   5  12   3        153.14        164.99        12.75 o                         
   6  12   3       1153.58       1148.37        33.19 o                         
   7  12   3       1027.50        947.79        34.01 o                         
   8  12   3        199.76        145.99        21.42 o                         
   9  12   3        421.99        475.90        31.04 o                         
  10  12   3        670.94        817.77        47.07 o                         
  11  12   3        440.92        447.17        44.84 o                         
  12  12   3         60.96         28.81        35.69 o                         
 -11  13   3         45.83         37.51        29.96 o                         
 -10  13   3         12.25         36.25        21.49 o                         
  -9  13   3        192.41        199.79        33.40 o                         
  -8  13   3        131.25        138.24        18.66 o                         
  -7  13   3        239.18        284.84        24.28 o                         
  -6  13   3        259.78        252.36        19.07 o                         
  -5  13   3        160.08        135.88        14.57 o                         
  -4  13   3        356.03        345.38        19.56 o                         
  -3  13   3        555.91        569.27        26.76 o                         
  -2  13   3        390.03        356.55        15.36 o                         
  -1  13   3       1227.47       1157.41        41.13 o                         
   0  13   3        605.91        618.96        44.91 o                         
   1  13   3       1127.94       1164.70        43.94 o                         
   2  13   3        462.67        461.61        20.73 o                         
   3  13   3        520.91        563.14        24.79 o                         
   4  13   3        363.07        329.00        20.54 o                         
   5  13   3        131.56        130.90        13.38 o                         
   6  13   3        244.52        218.77        17.65 o                         
   7  13   3        216.39        234.69        18.63 o                         
   8  13   3        174.12        155.32        18.98 o                         
   9  13   3        230.46        191.65        22.03 o                         
  10  13   3          7.57         29.07        21.44 o                         
  11  13   3         49.30         39.45        29.58 o                         
 -11  14   3        293.02        253.36        51.20 o                         
 -10  14   3         50.58         54.36        31.35 o                         
  -9  14   3        183.71        206.76        30.07 o                         
  -8  14   3         23.36         15.52        15.25 o                         
  -7  14   3        207.26        165.44        19.98 o                         
  -6  14   3        129.05        121.88        15.88 o                         
  -5  14   3        248.07        258.19        20.64 o                         
  -4  14   3        762.68        762.92        28.18 o                         
  -3  14   3       1307.72       1320.84        36.00 o                         
  -2  14   3        352.07        343.63        17.36 o                         
  -1  14   3       1433.11       1450.51        48.12 o                         
   0  14   3        315.61        332.71        25.30 o                         
   1  14   3       1493.76       1615.35        56.17 o                         
   2  14   3        332.10        341.54        18.06 o                         
   3  14   3       1211.24       1084.83        40.94 o                         
   4  14   3        734.89        807.50        30.52 o                         
   5  14   3        270.49        283.54        18.79 o                         
   6  14   3        108.06         89.18        13.67 o                         
   7  14   3        209.13        198.63        20.09 o                         
   8  14   3         30.40          9.21        14.42 o                         
   9  14   3        232.82        189.13        27.97 o                         
  10  14   3         50.74         36.44        25.68 o                         
  11  14   3        301.37        273.76        52.48 o                         
 -10  15   3        331.05        375.94        83.41 o                         
  -9  15   3        721.13        815.89        55.24 o                         
  -8  15   3        230.18        192.08        29.20 o                         
  -7  15   3        408.68        393.15        30.30 o                         
  -6  15   3         13.36         20.86        12.60 o                         
  -5  15   3        220.69        226.08        20.06 o                         
  -4  15   3        150.15        138.54        14.50 o                         
  -3  15   3        814.69        813.22        32.44 o                         
  -2  15   3        681.73        746.68        33.44 o                         
  -1  15   3        763.74        776.16        53.22 o                         
   0  15   3       3087.23       3283.17       110.71 o                         
   1  15   3        718.04        717.12        45.67 o                         
   2  15   3        611.02        648.77        31.55 o                         
   3  15   3        807.32        764.56        34.15 o                         
   4  15   3        172.33        169.40        18.30 o                         
   5  15   3        245.04        260.94        18.50 o                         
   6  15   3          3.14          4.67        10.59 o                         
   7  15   3        453.41        499.73        32.79 o                         
   8  15   3        175.68        133.86        28.06 o                         
   9  15   3        747.44        730.96        58.89 o                         
  10  15   3        394.30        313.18        55.41 o                         
  -9  16   3        205.37        177.97        76.09 o                         
  -8  16   3        366.47        372.30        41.74 o                         
  -7  16   3        337.14        396.37        39.39 o                         
  -6  16   3        122.22        113.79        17.89 o                         
  -5  16   3        258.85        264.65        21.91 o                         
  -4  16   3        218.74        218.12        21.69 o                         
  -3  16   3        690.68        743.29        32.37 o                         
  -2  16   3        183.07        215.75        25.67 o                         
  -1  16   3        534.64        526.98        44.15 o                         
   0  16   3        224.50        266.75        30.57 o                         
   1  16   3        542.07        541.96        41.36 o                         
   2  16   3        199.09        200.46        22.04 o                         
   3  16   3        706.07        679.64        35.74 o                         
   4  16   3        211.84        232.68        20.32 o                         
   5  16   3        234.54        221.74        18.96 o                         
   6  16   3        115.68        100.11        15.87 o                         
   7  16   3        291.33        283.60        33.69 o                         
   8  16   3        359.60        387.08        43.66 o                         
   9  16   3        218.83        167.07        49.78 o                         
  -8  17   3        181.22        238.31       106.87 o                         
  -7  17   3         52.38         43.40        23.76 o                         
  -6  17   3        384.87        386.54        43.78 o                         
  -5  17   3         43.49         28.41        27.07 o                         
  -4  17   3         83.51        117.84        34.10 o                         
  -3  17   3          0.83         10.14        11.10 o                         
  -2  17   3        200.37        177.01        22.54 o                         
  -1  17   3        101.67         91.40        22.13 o                         
   0  17   3         84.16        133.15        37.83 o                         
   1  17   3         85.36         39.30        30.24 o                         
   2  17   3        153.04        132.23        21.13 o                         
   3  17   3          4.03          7.24        11.23 o                         
   4  17   3         70.56         65.17        16.79 o                         
   5  17   3         50.89         36.46        14.36 o                         
   6  17   3        379.35        362.44        33.54 o                         
   7  17   3         44.77         27.03        27.13 o                         
   8  17   3        188.96        138.21        38.07 o                         
  -7  18   3        260.09        255.44        52.12 o                         
  -6  18   3        109.72         67.46        33.26 o                         
  -5  18   3        101.90        106.00        32.00 o                         
  -4  18   3         40.81         14.26        26.14 o                         
  -3  18   3         14.26          8.03        13.24 o                         
  -2  18   3        358.31        392.88        31.49 o                         
  -1  18   3        556.39        602.15        47.12 o                         
   0  18   3        311.40        285.28        34.93 o                         
   1  18   3        483.61        517.06        44.30 o                         
   2  18   3        331.88        376.08        43.71 o                         
   3  18   3          7.25         12.03        16.07 o                         
   4  18   3         37.22         27.64        20.55 o                         
   5  18   3        120.19        135.19        34.85 o                         
   6  18   3        118.24        133.09        41.82 o                         
   7  18   3        300.43        288.27        55.76 o                         
  -6  19   3         28.85         54.94        33.26 o                         
  -5  19   3         35.21         41.80        28.74 o                         
  -4  19   3        232.50        187.26        41.82 o                         
  -3  19   3         38.70         27.88        36.01 o                         
  -2  19   3        145.53        153.45        34.89 o                         
  -1  19   3        288.89        325.21        81.06 o                         
   0  19   3       1228.18       1406.30        81.22 o                         
   1  19   3        259.72        233.25        63.89 o                         
   2  19   3        163.89        515.78       118.49 o                         
   3  19   3         35.67         44.61        34.94 o                         
   4  19   3        214.67        233.12        42.80 o                         
   5  19   3         34.02         38.90        33.69 o                         
   6  19   3         49.17         20.96        29.97 o                         
  -4  20   3         96.52         89.13        29.57 o                         
  -3  20   3         34.77         19.75        33.69 o                         
  -2  20   3        110.42        125.34        70.95 o                         
  -1  20   3        295.24        324.30        44.87 o                         
   0  20   3         54.49        134.75        89.45 o                         
   1  20   3        258.04        228.99        47.05 o                         
   2  20   3        103.82         75.51        39.50 o                         
   3  20   3         29.74         46.68        23.40 o                         
   4  20   3        103.29         79.53        29.77 o                         
   0   0   4       8519.49       9124.62       241.62 o                         
   1   0   4       6178.07       6293.64       112.93 o                         
   2   0   4      50199.01      49682.54       658.35 o                         
   3   0   4      12623.54      13313.28       176.77 o                         
   4   0   4      11734.85      11119.37       155.37 o                         
   5   0   4       1285.07       1183.57        22.27 o                         
   6   0   4      11228.10      11531.48       150.17 o                         
   7   0   4         59.53         47.11         6.86 o                         
   8   0   4       4634.91       4336.28        74.06 o                         
   9   0   4         41.52         25.90        10.60 o                         
  10   0   4         14.32          2.34        12.07 o                         
  11   0   4        256.59        302.29        29.38 o                         
  12   0   4       2361.40       2473.18        75.05 o                         
  13   0   4         84.38         90.56        24.54 o                         
  14   0   4        861.21       1016.35        63.60 o                         
  15   0   4          8.07          7.72        41.68 o                         
 -15   1   4        119.62        126.07        56.66 o                         
 -14   1   4        181.21        204.71        31.37 o                         
 -13   1   4        362.73        423.47        35.37 o                         
 -12   1   4         11.07         30.57        16.57 o                         
 -11   1   4        388.52        375.95        28.04 o                         
 -10   1   4       1519.27       1455.78        42.60 o                         
  -9   1   4       1344.49       1280.81        36.17 o                         
  -8   1   4       1602.54       1483.00        33.30 o                         
  -7   1   4       1933.05       1831.76        34.02 o                         
  -6   1   4        555.88        536.06        15.75 o                         
  -5   1   4        797.09        790.66        17.85 o                         
  -4   1   4        333.30        342.17        11.16 o                         
  -3   1   4      18366.05      18785.70       232.15 o                         
  -2   1   4       2238.11       2281.09        34.00 o                         
  -1   1   4       7610.85       7698.31       155.66 o                         
   0   1   4         20.16         35.96         7.86 o                         
   1   1   4       7485.55       7812.53       131.62 o                         
   2   1   4       1915.90       1966.85        37.23 o                         
   3   1   4      17400.36      17197.42       259.85 o                         
   4   1   4        315.49        310.75        11.04 o                         
   5   1   4        601.64        590.25        15.60 o                         
   6   1   4        665.70        673.86        23.02 o                         
   7   1   4       1934.96       1868.81        39.17 o                         
   8   1   4       1655.34       1553.35        36.48 o                         
   9   1   4       1229.11       1120.44        33.57 o                         
  10   1   4       1444.18       1341.33        44.10 o                         
  11   1   4        455.15        496.55        32.20 o                         
  12   1   4          6.36          9.96        18.67 o                         
  13   1   4        315.90        247.12        32.00 o                         
  14   1   4        154.31        142.69        35.11 o                         
  15   1   4        112.13        124.21        56.98 o                         
 -14   2   4        135.04         82.17        28.39 o                         
 -13   2   4        123.73        174.67        33.10 o                         
 -12   2   4       1140.24       1229.34        49.13 o                         
 -11   2   4        163.08        157.31        27.13 o                         
 -10   2   4        469.20        442.45        28.42 o                         
  -9   2   4        269.85        270.66        20.34 o                         
  -8   2   4        594.13        569.63        21.13 o                         
  -7   2   4       2482.24       2481.43        42.78 o                         
  -6   2   4       6370.58       6173.50        83.29 o                         
  -5   2   4       3032.65       3087.08        46.12 o                         
  -4   2   4      11813.93      12171.95       146.28 o                         
  -3   2   4        113.88        120.97         9.62 o                         
  -2   2   4       4954.48       5069.63        72.15 o                         
  -1   2   4       5298.62       5797.01        86.51 o                         
   0   2   4       5873.64       6382.81       120.89 o                         
   1   2   4       5794.46       6136.58       109.97 o                         
   2   2   4       5308.71       5513.47        83.76 o                         
   3   2   4        163.54        182.17        11.32 o                         
   4   2   4      12268.54      12583.88       168.78 o                         
   5   2   4       3237.59       3249.59        49.66 o                         
   6   2   4       6101.84       5859.01        84.41 o                         
   7   2   4       2278.98       2222.55        41.59 o                         
   8   2   4        601.45        557.35        21.54 o                         
   9   2   4        329.16        273.76        19.32 o                         
  10   2   4        489.56        476.16        26.79 o                         
  11   2   4        139.87        148.96        18.96 o                         
  12   2   4       1183.61       1200.62        50.65 o                         
  13   2   4        104.00         97.98        30.26 o                         
  14   2   4        141.67        132.12        36.17 o                         
 -14   3   4         93.08         71.39        27.96 o                         
 -13   3   4       1268.60       1341.36        61.37 o                         
 -12   3   4        124.05        122.56        21.63 o                         
 -11   3   4       2931.44       3055.55        77.60 o                         
 -10   3   4        507.48        609.90        34.69 o                         
  -9   3   4        354.86        358.09        21.47 o                         
  -8   3   4       2159.46       2104.59        44.78 o                         
  -7   3   4       3648.10       3711.42        64.46 o                         
  -6   3   4       6948.47       6761.41        93.04 o                         
  -5   3   4      14362.24      13692.50       169.73 o                         
  -4   3   4      19373.15      19774.58       245.53 o                         
  -3   3   4      12308.06      12024.72       165.49 o                         
  -2   3   4       2533.57       2607.21        42.34 o                         
  -1   3   4       2057.36       2075.15        35.07 o                         
   0   3   4        752.42        715.15        17.69 o                         
   1   3   4       2248.62       2315.04        42.28 o                         
   2   3   4       2509.98       2562.94        45.14 o                         
   3   3   4      12305.70      12148.85       187.02 o                         
   4   3   4      18879.47      19195.84       253.06 o                         
   5   3   4      13960.52      13268.77       164.42 o                         
   6   3   4       7071.93       6997.87       101.85 o                         
   7   3   4       3807.62       3889.88        63.72 o                         
   8   3   4       2189.41       2141.63        45.43 o                         
   9   3   4        316.13        297.28        19.91 o                         
  10   3   4        478.27        491.62        32.81 o                         
  11   3   4       3026.49       3059.48        77.62 o                         
  12   3   4        124.79        122.85        21.83 o                         
  13   3   4       1301.88       1318.15        64.09 o                         
  14   3   4         79.00         93.79        31.08 o                         
 -14   4   4        375.15        398.68        60.88 o                         
 -13   4   4         65.56         65.31        22.94 o                         
 -12   4   4        294.12        275.49        30.84 o                         
 -11   4   4        637.99        756.98        46.78 o                         
 -10   4   4        175.57        161.82        22.06 o                         
  -9   4   4       1559.47       1549.43        39.99 o                         
  -8   4   4        528.76        565.26        21.88 o                         
  -7   4   4       4073.25       3966.50        64.68 o                         
  -6   4   4       7046.99       6899.89        94.89 o                         
  -5   4   4       2643.71       2724.66        38.91 o                         
  -4   4   4       3105.13       3010.04        45.28 o                         
  -3   4   4       8346.27       8238.09       123.94 o                         
  -2   4   4       1947.80       1801.16        30.97 o                         
  -1   4   4       3609.00       4178.54        67.05 o                         
   0   4   4        130.34        157.50         6.88 o                         
   1   4   4       3652.26       4118.64        85.52 o                         
   2   4   4       2069.04       1984.01        36.02 o                         
   3   4   4       8199.69       7955.32       124.13 o                         
   4   4   4       3284.71       3114.78        47.85 o                         
   5   4   4       2497.66       2462.76        39.83 o                         
   6   4   4       6927.62       6678.18        94.60 o                         
   7   4   4       3997.98       3884.87        68.30 o                         
   8   4   4        439.98        421.65        19.34 o                         
   9   4   4       1469.54       1467.69        39.09 o                         
  10   4   4        136.34        104.52        16.21 o                         
  11   4   4        698.07        844.12        56.07 o                         
  12   4   4        273.88        197.35        29.95 o                         
  13   4   4         53.09         78.39        23.21 o                         
  14   4   4        387.76        483.28        45.08 o                         
 -14   5   4         18.18         21.07        24.04 o                         
 -13   5   4        401.29        477.59        38.09 o                         
 -12   5   4         55.00         43.69        20.08 o                         
 -11   5   4        447.27        433.03        33.69 o                         
 -10   5   4        624.67        726.93        32.70 o                         
  -9   5   4        464.25        422.23        24.57 o                         
  -8   5   4        945.36        966.13        29.27 o                         
  -7   5   4        653.41        730.28        24.31 o                         
  -6   5   4       1375.88       1319.08        30.34 o                         
  -5   5   4        556.34        593.54        15.71 o                         
  -4   5   4        702.40        784.75        17.57 o                         
  -3   5   4       3973.17       4049.36        56.71 o                         
  -2   5   4       3730.07       3865.80        61.25 o                         
  -1   5   4       1482.79       1493.46        27.16 o                         
   0   5   4       3739.78       3924.56        77.67 o                         
   1   5   4       1440.83       1471.53        31.22 o                         
   2   5   4       3587.67       3763.29        70.52 o                         
   3   5   4       3686.81       3767.16        58.36 o                         
   4   5   4        625.75        705.27        15.52 o                         
   5   5   4        504.96        525.75        14.64 o                         
   6   5   4       1260.35       1200.93        25.27 o                         
   7   5   4        685.93        694.23        21.87 o                         
   8   5   4       1058.42       1089.50        32.04 o                         
   9   5   4        552.08        578.13        25.95 o                         
  10   5   4        592.99        600.35        34.48 o                         
  11   5   4        480.22        487.93        35.63 o                         
  12   5   4         36.13         45.69        19.31 o                         
  13   5   4        388.33        463.36        39.19 o                         
  14   5   4         22.74         61.73        33.45 o                         
 -14   6   4        311.93        316.65        44.16 o                         
 -13   6   4        159.21        149.98        30.99 o                         
 -12   6   4        376.32        348.04        33.86 o                         
 -11   6   4         59.47         71.64        23.82 o                         
 -10   6   4        774.78        853.19        35.01 o                         
  -9   6   4         62.87         50.99        12.35 o                         
  -8   6   4        213.28        243.69        17.08 o                         
  -7   6   4         21.52         15.58         7.90 o                         
  -6   6   4       1835.76       1874.56        38.19 o                         
  -5   6   4        557.46        592.19        17.40 o                         
  -4   6   4       9590.03       9755.88       137.77 o                         
  -3   6   4       7678.69       7450.02        99.22 o                         
  -2   6   4      13531.74      13795.09       194.93 o                         
  -1   6   4        571.79        591.65        14.96 o                         
   0   6   4       8477.19       9395.19       159.01 o                         
   1   6   4        536.15        562.40        24.03 o                         
   2   6   4      14341.00      14817.63       216.24 o                         
   3   6   4       7568.16       7325.91       103.44 o                         
   4   6   4       9057.72       8939.46       126.68 o                         
   5   6   4        680.50        681.79        17.90 o                         
   6   6   4       1839.72       1782.15        35.00 o                         
   7   6   4         32.36         28.37         7.90 o                         
   8   6   4        210.21        192.48        15.63 o                         
   9   6   4         41.41         34.31        12.80 o                         
  10   6   4        740.34        817.85        35.55 o                         
  11   6   4         47.19         18.58        16.07 o                         
  12   6   4        430.15        417.32        35.52 o                         
  13   6   4        137.06        148.81        27.81 o                         
  14   6   4        338.15        370.33        58.46 o                         
 -14   7   4        120.68        148.11        48.08 o                         
 -13   7   4         87.05         84.67        28.03 o                         
 -12   7   4        496.95        511.48        46.28 o                         
 -11   7   4        152.07        116.98        21.06 o                         
 -10   7   4        213.37        190.79        21.36 o                         
  -9   7   4        936.58        961.65        31.69 o                         
  -8   7   4        476.89        491.50        23.36 o                         
  -7   7   4       2125.63       2212.58        47.05 o                         
  -6   7   4       1803.45       1782.23        35.50 o                         
  -5   7   4       3328.08       3241.40        57.07 o                         
  -4   7   4        853.77        931.91        21.89 o                         
  -3   7   4        699.20        626.52        14.72 o                         
  -2   7   4       4106.01       3866.92        59.63 o                         
  -1   7   4       6342.16       6517.10       107.67 o                         
   0   7   4       3124.26       3234.69        68.05 o                         
   1   7   4       6833.62       6867.07       118.55 o                         
   2   7   4       4355.87       4040.82        67.05 o                         
   3   7   4        892.48        813.18        21.62 o                         
   4   7   4        828.00        946.37        22.94 o                         
   5   7   4       3204.07       3130.69        57.56 o                         
   6   7   4       1626.53       1566.43        33.79 o                         
   7   7   4       1864.93       1772.15        43.59 o                         
   8   7   4        425.90        463.44        23.47 o                         
   9   7   4        850.87        778.28        31.41 o                         
  10   7   4        193.45        196.45        19.32 o                         
  11   7   4        200.78        131.97        21.15 o                         
  12   7   4        500.43        574.35        47.09 o                         
  13   7   4        131.02        125.93        28.30 o                         
  14   7   4        113.08        116.34        40.96 o                         
 -13   8   4         91.50         63.14        32.06 o                         
 -12   8   4        247.61        254.10        36.37 o                         
 -11   8   4          7.38         -7.64        14.28 o                         
 -10   8   4          4.24         23.16        15.02 o                         
  -9   8   4         34.41         18.33        12.84 o                         
  -8   8   4       1436.36       1457.10        41.04 o                         
  -7   8   4        650.98        620.30        25.49 o                         
  -6   8   4        212.31        195.19        12.56 o                         
  -5   8   4        291.10        299.89        15.93 o                         
  -4   8   4        669.95        723.23        21.58 o                         
  -3   8   4       2143.81       2163.58        46.28 o                         
  -2   8   4        840.15        899.40        26.69 o                         
  -1   8   4        422.24        371.53        10.95 o                         
   1   8   4        424.71        370.53        10.90 o                         
   2   8   4        914.24        956.92        22.75 o                         
   3   8   4       2106.02       2093.46        41.38 o                         
   4   8   4        750.04        796.23        29.77 o                         
   5   8   4        235.09        269.53        13.90 o                         
   6   8   4        222.79        188.96        12.98 o                         
   7   8   4        567.37        517.60        24.40 o                         
   8   8   4       1538.04       1541.19        42.01 o                         
   9   8   4         61.94         51.59        13.07 o                         
  10   8   4         11.42         21.02        14.39 o                         
  11   8   4          1.49         -9.34        14.86 o                         
  12   8   4        243.78        241.39        30.05 o                         
  13   8   4        102.37         54.17        31.86 o                         
 -13   9   4         21.43        -33.11        39.43 o                         
 -12   9   4        321.79        361.13        40.05 o                         
 -11   9   4        175.04        163.85        23.73 o                         
 -10   9   4        304.94        313.66        26.54 o                         
  -9   9   4        566.48        514.69        29.57 o                         
  -8   9   4         36.33         39.60        12.37 o                         
  -7   9   4        882.93        874.80        30.80 o                         
  -6   9   4         20.79         -1.29         7.37 o                         
  -5   9   4       1748.00       1716.35        38.70 o                         
  -4   9   4        384.04        368.78        17.37 o                         
  -3   9   4        753.03        780.24        22.78 o                         
  -2   9   4       4446.33       4314.31        77.09 o                         
  -1   9   4        629.79        634.31        16.33 o                         
   0   9   4        917.28        823.19        24.03 o                         
   1   9   4        582.64        542.74        16.60 o                         
   2   9   4       4527.27       4519.60        83.78 o                         
   3   9   4        795.83        833.72        26.29 o                         
   4   9   4        287.00        260.74        13.85 o                         
   5   9   4       1570.95       1579.95        36.65 o                         
   6   9   4         36.89         29.64         9.04 o                         
   7   9   4        784.31        808.04        27.41 o                         
   8   9   4         38.01         38.65        11.15 o                         
   9   9   4        530.29        564.34        27.85 o                         
  10   9   4        316.30        361.11        25.15 o                         
  11   9   4        137.29        142.71        20.60 o                         
  12   9   4        317.20        320.44        42.19 o                         
  13   9   4          6.71          1.16        60.41 o                         
 -13  10   4        105.44        200.97        82.48 o                         
 -12  10   4        182.54        180.88        35.71 o                         
 -11  10   4        660.15        723.15        44.25 o                         
 -10  10   4        489.57        482.08        36.60 o                         
  -9  10   4        318.89        337.58        26.55 o                         
  -8  10   4        602.85        668.24        33.29 o                         
  -7  10   4       1009.09        996.32        35.25 o                         
  -6  10   4       2800.25       2627.74        59.27 o                         
  -5  10   4         21.06         23.86         8.39 o                         
  -4  10   4        383.54        389.83        21.19 o                         
  -3  10   4        831.82        832.06        24.10 o                         
  -2  10   4       1197.87       1292.77        27.16 o                         
  -1  10   4       3590.72       3443.99        94.65 o                         
   0  10   4       9225.22       9315.18       285.18 o                         
   1  10   4       3643.68       3642.45        83.73 o                         
   2  10   4       1122.15       1226.83        29.24 o                         
   3  10   4        714.62        737.32        23.93 o                         
   4  10   4        546.92        563.91        25.74 o                         
   5  10   4         34.81         43.72         8.67 o                         
   6  10   4       2509.17       2359.95        54.71 o                         
   7  10   4       1035.39       1020.77        33.96 o                         
   8  10   4        564.97        623.26        30.73 o                         
   9  10   4        342.08        347.03        25.38 o                         
  10  10   4        527.90        497.60        35.33 o                         
  11  10   4        678.54        697.92        50.91 o                         
  12  10   4        194.15        217.16        34.37 o                         
  13  10   4        112.03         59.25        60.41 o                         
 -12  11   4         68.23        131.85        54.02 o                         
 -11  11   4         99.09         84.96        26.67 o                         
 -10  11   4         87.76         69.90        18.87 o                         
  -9  11   4       1076.33       1118.87        42.79 o                         
  -8  11   4        483.24        431.71        27.73 o                         
  -7  11   4       1948.56       2133.53        57.04 o                         
  -6  11   4        595.70        635.84        26.62 o                         
  -5  11   4        314.17        291.44        17.09 o                         
  -4  11   4        880.99        864.94        27.88 o                         
  -3  11   4       2511.68       2455.75        52.61 o                         
  -2  11   4        349.00        351.08        21.18 o                         
  -1  11   4       5197.79       5202.69       108.45 o                         
   0  11   4       2922.57       2885.57        78.44 o                         
   1  11   4       5293.96       5276.42       129.01 o                         
   2  11   4        327.93        331.48        15.45 o                         
   3  11   4       2507.23       2501.47        55.79 o                         
   4  11   4        837.09        750.70        35.44 o                         
   5  11   4        315.89        296.02        18.90 o                         
   6  11   4        599.11        591.02        24.84 o                         
   7  11   4       1894.04       2002.68        49.25 o                         
   8  11   4        510.28        486.78        27.77 o                         
   9  11   4       1075.70       1136.80        43.63 o                         
  10  11   4         82.60         34.53        21.55 o                         
  11  11   4        102.99         55.38        25.81 o                         
  12  11   4         53.29         78.08        39.78 o                         
 -12  12   4        137.67         92.82        41.37 o                         
 -11  12   4        517.60        653.83        49.88 o                         
 -10  12   4         35.98         36.86        21.60 o                         
  -9  12   4         20.86         21.39        14.54 o                         
  -8  12   4        107.82        110.95        17.47 o                         
  -7  12   4        158.90        139.99        18.92 o                         
  -6  12   4        241.54        227.17        20.08 o                         
  -5  12   4       1597.24       1615.67        46.25 o                         
  -4  12   4        458.54        436.87        20.81 o                         
  -3  12   4        179.88        141.94        11.57 o                         
  -2  12   4        563.43        596.23        20.27 o                         
  -1  12   4       2825.75       2726.87        76.27 o                         
   0  12   4        669.85        715.45        36.03 o                         
   1  12   4       2921.14       2629.15        84.00 o                         
   2  12   4        619.00        626.75        27.43 o                         
   3  12   4        198.71        192.72        14.62 o                         
   4  12   4        413.87        418.48        23.22 o                         
   5  12   4       1614.10       1583.33        43.01 o                         
   6  12   4        181.85        214.61        15.51 o                         
   7  12   4        188.59        202.89        17.22 o                         
   8  12   4        101.39        104.13        15.83 o                         
   9  12   4         13.55         15.47        14.37 o                         
  10  12   4         23.66         33.07        17.99 o                         
  11  12   4        540.02        621.52        49.42 o                         
  12  12   4        138.56        129.84        43.75 o                         
 -11  13   4        333.07        362.52        50.46 o                         
 -10  13   4        115.56        112.36        25.68 o                         
  -9  13   4        502.98        519.28        33.38 o                         
  -8  13   4        301.30        295.79        24.42 o                         
  -7  13   4        998.17       1077.48        40.82 o                         
  -6  13   4        105.34         87.15        13.10 o                         
  -5  13   4        529.54        525.83        26.01 o                         
  -4  13   4        198.66        218.36        16.26 o                         
  -3  13   4       1352.94       1407.50        43.66 o                         
  -2  13   4        572.40        565.19        22.46 o                         
  -1  13   4       3263.48       3040.90        95.90 o                         
   0  13   4        688.28        646.46        35.46 o                         
   1  13   4       3237.22       3301.76        93.73 o                         
   2  13   4        505.92        462.99        20.80 o                         
   3  13   4       1358.30       1336.63        53.08 o                         
   4  13   4        194.16        188.74        19.88 o                         
   5  13   4        453.84        425.62        21.85 o                         
   6  13   4        110.73         97.67        14.12 o                         
   7  13   4       1029.42       1139.60        37.77 o                         
   8  13   4        340.61        352.56        25.99 o                         
   9  13   4        504.80        557.81        37.03 o                         
  10  13   4        149.27        143.49        27.62 o                         
  11  13   4        305.72        285.09        45.44 o                         
 -11  14   4        116.10        180.51        45.22 o                         
 -10  14   4        736.66        707.02        65.01 o                         
  -9  14   4        314.42        334.34        39.14 o                         
  -8  14   4        596.94        569.92        34.88 o                         
  -7  14   4          9.50         18.49        12.70 o                         
  -6  14   4        955.34       1039.66        37.43 o                         
  -5  14   4        102.15         82.02        14.41 o                         
  -4  14   4        251.48        222.98        17.07 o                         
  -3  14   4        315.43        330.39        18.22 o                         
  -2  14   4       1426.64       1478.06        41.12 o                         
  -1  14   4        576.75        592.97        35.19 o                         
   0  14   4       5356.93       5439.52       154.13 o                         
   1  14   4        490.83        468.79        37.40 o                         
   2  14   4       1545.32       1578.91        51.48 o                         
   3  14   4        303.73        290.79        21.67 o                         
   4  14   4        258.23        233.47        19.51 o                         
   5  14   4         90.46         70.38        11.67 o                         
   6  14   4       1029.46       1095.40        36.54 o                         
   7  14   4         16.73         14.65        11.93 o                         
   8  14   4        565.79        541.18        32.99 o                         
   9  14   4        331.33        307.03        38.18 o                         
  10  14   4        735.44        819.24        68.09 o                         
  11  14   4        111.80        130.19        41.49 o                         
 -10  15   4        259.68        290.66        55.22 o                         
  -9  15   4        209.70        232.88        34.43 o                         
  -8  15   4          6.38         -7.77        18.72 o                         
  -7  15   4         55.52         61.77        16.47 o                         
  -6  15   4         26.13         29.35        13.84 o                         
  -5  15   4        429.69        416.73        26.10 o                         
  -4  15   4         76.54         58.10        12.15 o                         
  -3  15   4        703.19        769.03        30.05 o                         
  -2  15   4         22.66         25.52         9.04 o                         
  -1  15   4        100.72        105.63        27.50 o                         
   0  15   4        530.34        537.55        70.57 o                         
   1  15   4        126.52        150.42        29.80 o                         
   2  15   4         35.48         28.16        12.52 o                         
   3  15   4        643.34        685.29        31.56 o                         
   4  15   4         56.30         38.07        13.09 o                         
   5  15   4        390.89        444.95        24.00 o                         
   6  15   4         25.90         28.26        12.04 o                         
   7  15   4         73.39         59.14        16.71 o                         
   8  15   4          6.32         27.12        21.21 o                         
   9  15   4        192.96        193.90        34.94 o                         
  10  15   4        289.92        337.76        54.96 o                         
  -9  16   4        389.35        435.43        71.41 o                         
  -8  16   4       1470.99       1816.31        97.10 o                         
  -7  16   4         64.04         56.11        23.12 o                         
  -6  16   4        111.20         75.80        17.47 o                         
  -5  16   4        377.41        388.19        26.78 o                         
  -4  16   4        228.07        240.05        20.75 o                         
  -3  16   4         22.97          7.96        11.04 o                         
  -2  16   4       1696.32       1840.71        69.52 o                         
  -1  16   4        132.49         53.10        22.14 o                         
   0  16   4        175.71        212.19        29.73 o                         
   1  16   4        120.62         97.18        22.30 o                         
   2  16   4       1614.21       1631.49        54.80 o                         
   3  16   4         34.33         12.99        12.50 o                         
   4  16   4        183.82        213.74        20.23 o                         
   5  16   4        417.13        383.02        24.78 o                         
   6  16   4        145.61        127.73        17.69 o                         
   7  16   4         57.25         47.84        21.59 o                         
   8  16   4       1412.93       1617.18        90.60 o                         
   9  16   4        381.35        360.36       100.48 o                         
  -8  17   4        326.93        387.07        74.35 o                         
  -7  17   4        470.54        512.49        53.54 o                         
  -6  17   4        100.00         73.95        27.36 o                         
  -5  17   4         49.07         43.41        28.46 o                         
  -4  17   4        641.63        633.68        35.31 o                         
  -3  17   4        176.00        172.29        18.37 o                         
  -2  17   4        190.40        190.51        22.46 o                         
  -1  17   4       1347.21       1355.01        72.21 o                         
   0  17   4        108.33         80.20        21.91 o                         
   1  17   4       1354.92       1518.91        87.33 o                         
   2  17   4        187.02        150.78        21.85 o                         
   3  17   4        178.49        153.84        20.77 o                         
   4  17   4        603.46        627.15        37.30 o                         
   5  17   4         68.69         54.13        17.31 o                         
   6  17   4         89.70         85.77        21.86 o                         
   7  17   4        482.56        473.90        51.35 o                         
   8  17   4        308.99        199.19        49.69 o                         
  -7  18   4        119.09        158.24        45.45 o                         
  -6  18   4         13.31         -9.29        27.93 o                         
  -5  18   4        437.05        437.32        55.08 o                         
  -4  18   4         27.46         31.89        25.31 o                         
  -3  18   4        220.64        263.45        35.87 o                         
  -2  18   4         29.67         41.45        16.76 o                         
  -1  18   4        271.95        275.53        34.77 o                         
   0  18   4        115.08        102.08        24.45 o                         
   1  18   4        239.86        207.66        35.21 o                         
   2  18   4         23.34         36.43        25.17 o                         
   3  18   4        195.83        192.24        23.66 o                         
   4  18   4         28.31         11.00        21.48 o                         
   5  18   4        413.34        347.40        61.59 o                         
   6  18   4         23.91         10.73        27.51 o                         
   7  18   4        120.29        208.32        47.10 o                         
  -6  19   4        136.15        118.80        73.77 o                         
  -5  19   4        193.16        193.31        41.03 o                         
  -4  19   4         12.37         -8.09        23.65 o                         
  -3  19   4         67.69         66.43        34.18 o                         
  -2  19   4         43.21         54.12        30.23 o                         
  -1  19   4        418.89        439.03        51.61 o                         
   0  19   4        430.76        424.66       137.66 o                         
   1  19   4        350.80        312.37        49.59 o                         
   2  19   4         39.80         88.01        54.02 o                         
   3  19   4         61.47         57.87        22.44 o                         
   4  19   4         14.99         11.13        21.64 o                         
   5  19   4        202.66        251.19        43.25 o                         
   6  19   4        137.89        148.37        41.43 o                         
  -4  20   4         34.34         61.64        27.35 o                         
  -3  20   4         74.85         16.39        67.38 o                         
  -2  20   4        455.23        556.57        85.07 o                         
  -1  20   4         99.66        130.44        34.37 o                         
   0  20   4       1750.63       2237.63       154.50 o                         
   1  20   4        111.61        105.71        40.66 o                         
   2  20   4        427.13        418.20        69.70 o                         
   3  20   4         71.48         37.80        30.78 o                         
   4  20   4         43.18         33.40        25.68 o                         
   1   0   5      13446.31      13376.93       197.61 o                         
   2   0   5      33107.75      33650.57       465.30 o                         
   3   0   5        596.86        629.54        13.51 o                         
   4   0   5       1587.29       1424.42        26.43 o                         
   5   0   5       1099.71       1081.34        22.81 o                         
   6   0   5       3384.56       3507.94        54.96 o                         
   7   0   5        192.11        183.46        11.40 o                         
   8   0   5       1389.56       1397.00        36.02 o                         
   9   0   5          5.05          4.95         8.61 o                         
  10   0   5         90.85         59.55        14.55 o                         
  11   0   5        154.71        171.36        24.02 o                         
  12   0   5        413.63        407.31        40.49 o                         
  13   0   5         81.11         94.12        23.57 o                         
  14   0   5         82.19         -2.35        24.21 o                         
 -14   1   5         72.72         67.82        41.22 o                         
 -13   1   5        942.80       1009.63        51.63 o                         
 -12   1   5        217.36        246.43        38.49 o                         
 -11   1   5       1187.01       1238.32        62.42 o                         
 -10   1   5       1397.66       1377.96        45.24 o                         
  -9   1   5        845.72        809.32        30.58 o                         
  -8   1   5        377.52        416.02        18.73 o                         
  -7   1   5        813.61        836.94        21.46 o                         
  -6   1   5        523.45        532.97        16.11 o                         
  -5   1   5      14508.82      13632.88       174.38 o                         
  -4   1   5       2122.64       2223.92        35.65 o                         
  -3   1   5      12724.93      12490.65       179.45 o                         
  -2   1   5      13921.47      15180.42       205.90 o                         
  -1   1   5      88068.62      92805.19      1502.99 o                         
   0   1   5     104417.51     110022.56      1699.91 o                         
   1   1   5      86952.42      92637.27      1432.03 o                         
   2   1   5      13523.49      14632.35       192.42 o                         
   3   1   5      13312.18      12928.43       178.19 o                         
   4   1   5       2046.11       2121.67        36.35 o                         
   5   1   5      14522.38      13659.71       184.99 o                         
   6   1   5        454.34        464.08        16.23 o                         
   7   1   5        764.92        776.43        22.92 o                         
   8   1   5        315.07        336.85        18.11 o                         
   9   1   5        825.10        720.82        29.21 o                         
  10   1   5       1434.23       1424.55        45.92 o                         
  11   1   5       1150.58       1169.94        46.64 o                         
  12   1   5        213.69        211.36        26.19 o                         
  13   1   5        894.34        981.61        56.24 o                         
  14   1   5         65.51        145.80        30.75 o                         
 -14   2   5        741.23        811.21        63.65 o                         
 -13   2   5         43.92         40.35        21.19 o                         
 -12   2   5        419.39        445.81        32.89 o                         
 -11   2   5        240.76        176.63        22.85 o                         
 -10   2   5        124.98        178.12        24.46 o                         
  -9   2   5       1422.26       1434.78        42.15 o                         
  -8   2   5        758.58        722.57        23.40 o                         
  -7   2   5       1810.05       1752.82        34.37 o                         
  -6   2   5      11068.18      10873.32       151.44 o                         
  -5   2   5        792.52        819.52        17.96 o                         
  -4   2   5      20188.52      20322.97       239.75 o                         
  -3   2   5       6716.62       6913.41        92.43 o                         
  -2   2   5       5303.06       5229.84        72.30 o                         
  -1   2   5       2135.07       2043.36        33.12 o                         
   0   2   5      30805.16      32698.45       534.46 o                         
   1   2   5       2728.36       2696.07        47.80 o                         
   2   2   5       4947.47       4802.97        71.97 o                         
   3   2   5       6988.64       7131.11       101.62 o                         
   4   2   5      19763.96      20060.43       264.95 o                         
   5   2   5        846.97        846.94        27.56 o                         
   6   2   5      10977.66      10731.30       137.39 o                         
   7   2   5       1943.79       1916.60        39.10 o                         
   8   2   5        855.06        826.50        25.35 o                         
   9   2   5       1447.63       1512.25        41.51 o                         
  10   2   5         72.53        101.38        16.71 o                         
  11   2   5        243.95        211.55        21.52 o                         
  12   2   5        373.69        341.86        30.85 o                         
  13   2   5         40.39         57.38        23.27 o                         
  14   2   5        784.65        872.55        59.62 o                         
 -14   3   5        134.31        140.61        36.24 o                         
 -13   3   5         71.70         83.97        24.90 o                         
 -12   3   5        197.30        228.29        28.59 o                         
 -11   3   5        672.52        678.13        36.15 o                         
 -10   3   5       1568.27       1583.13        65.36 o                         
  -9   3   5        147.21        123.90        17.45 o                         
  -8   3   5         98.70         89.99        11.46 o                         
  -7   3   5       5336.26       5229.87        76.58 o                         
  -6   3   5       2143.68       2050.74        36.70 o                         
  -5   3   5        728.88        803.67        17.02 o                         
  -4   3   5        919.63        858.99        18.16 o                         
  -3   3   5       2627.96       2400.47        37.70 o                         
  -2   3   5        967.29        935.73        17.71 o                         
  -1   3   5       4896.11       5252.79        82.91 o                         
   0   3   5       1341.97       1492.85        28.35 o                         
   1   3   5       5164.32       5404.99        89.09 o                         
   2   3   5        856.97        872.72        18.71 o                         
   3   3   5       2521.57       2315.24        43.89 o                         
   4   3   5        809.91        725.23        16.66 o                         
   5   3   5        717.17        767.48        17.18 o                         
   6   3   5       2303.11       2163.83        39.55 o                         
   7   3   5       5395.30       5376.76        86.04 o                         
   8   3   5         96.55         87.37        11.94 o                         
   9   3   5        144.76        147.40        16.27 o                         
  10   3   5       1556.64       1528.49        55.03 o                         
  11   3   5        759.87        814.06        39.18 o                         
  12   3   5        188.38        256.87        26.39 o                         
  13   3   5         70.10         52.82        21.94 o                         
  14   3   5        145.23        129.03        32.82 o                         
 -14   4   5        272.37        293.78        38.38 o                         
 -13   4   5         86.11         78.10        24.31 o                         
 -12   4   5       1077.81       1028.45        52.87 o                         
 -11   4   5        289.64        278.79        27.50 o                         
 -10   4   5       1063.08       1125.86        46.22 o                         
  -9   4   5       1967.46       1845.04        48.96 o                         
  -8   4   5         20.08         36.51         9.67 o                         
  -7   4   5       1980.61       1871.18        37.09 o                         
  -6   4   5       4437.97       4395.93        66.61 o                         
  -5   4   5       3317.85       3181.60        46.68 o                         
  -4   4   5      15354.24      15516.63       201.01 o                         
  -3   4   5        104.74        113.98         7.39 o                         
  -2   4   5       7619.26       7526.95       108.86 o                         
  -1   4   5       3503.59       3606.03        56.80 o                         
   0   4   5        709.70        750.35        17.43 o                         
   1   4   5       3943.96       4087.31        75.88 o                         
   2   4   5       7685.25       7711.92       124.72 o                         
   3   4   5        101.24        120.59         6.86 o                         
   4   4   5      14729.35      14611.67       195.02 o                         
   5   4   5       3206.81       3085.25        51.18 o                         
   6   4   5       4370.96       4390.37        68.27 o                         
   7   4   5       1901.02       1831.46        39.49 o                         
   8   4   5         16.60         19.65         9.52 o                         
   9   4   5       1895.14       1767.86        45.44 o                         
  10   4   5       1138.64       1018.73        36.56 o                         
  11   4   5        276.65        219.43        22.86 o                         
  12   4   5       1002.65        993.61        52.93 o                         
  13   4   5         70.87         87.73        25.81 o                         
  14   4   5        279.72        244.13        39.00 o                         
 -14   5   5        145.54        141.14        29.92 o                         
 -13   5   5        504.53        527.43        41.63 o                         
 -12   5   5        104.48         80.06        21.75 o                         
 -11   5   5        464.91        470.66        36.40 o                         
 -10   5   5        157.41        169.52        22.72 o                         
  -9   5   5        735.41        705.73        30.69 o                         
  -8   5   5       4944.53       4738.08        86.54 o                         
  -7   5   5         89.29         91.19        10.36 o                         
  -6   5   5        305.49        280.47        14.44 o                         
  -5   5   5       3417.47       3280.30        54.29 o                         
  -4   5   5        315.80        319.95        11.93 o                         
  -3   5   5       9892.05       9764.47       128.09 o                         
  -2   5   5      11641.06      11514.34       153.18 o                         
  -1   5   5        447.12        499.08        12.93 o                         
   0   5   5        660.98        584.17        19.52 o                         
   1   5   5        363.01        402.64        12.20 o                         
   2   5   5      11776.14      11959.73       175.60 o                         
   3   5   5      10158.18      10165.43       136.25 o                         
   4   5   5        296.88        290.78        11.02 o                         
   5   5   5       3393.17       3271.81        53.95 o                         
   6   5   5        328.60        316.83        15.09 o                         
   7   5   5         52.04         54.28         9.05 o                         
   8   5   5       4749.91       4667.89        84.42 o                         
   9   5   5        821.15        736.04        31.82 o                         
  10   5   5        232.12        262.12        22.60 o                         
  11   5   5        416.99        490.91        36.18 o                         
  12   5   5        110.72        136.31        36.15 o                         
  13   5   5        584.73        569.86        79.20 o                         
  14   5   5        154.19        165.66        35.78 o                         
 -14   6   5        197.65        268.42        41.63 o                         
 -13   6   5         95.67         95.33        25.15 o                         
 -12   6   5         90.96        108.19        24.64 o                         
 -11   6   5        254.10        252.98        26.93 o                         
 -10   6   5        305.45        281.14        22.85 o                         
  -9   6   5        566.43        524.09        29.29 o                         
  -8   6   5        534.64        488.87        23.50 o                         
  -7   6   5        440.82        426.90        19.93 o                         
  -6   6   5       2151.82       2165.00        46.26 o                         
  -5   6   5       1322.00       1393.43        29.56 o                         
  -4   6   5       1495.60       1621.32        29.30 o                         
  -3   6   5      10356.76      10531.27       137.82 o                         
  -2   6   5       1837.51       1690.94        27.88 o                         
  -1   6   5       1509.89       1548.81        28.20 o                         
   0   6   5        463.35        401.74        14.78 o                         
   1   6   5       1407.89       1451.98        27.19 o                         
   2   6   5       2105.64       2046.05        34.28 o                         
   3   6   5      10171.40      10201.59       142.07 o                         
   4   6   5       1445.79       1472.96        30.26 o                         
   5   6   5       1386.39       1486.73        28.15 o                         
   6   6   5       2075.15       2070.17        43.88 o                         
   7   6   5        482.87        436.46        20.97 o                         
   8   6   5        425.50        398.52        20.11 o                         
   9   6   5        600.54        565.68        34.80 o                         
  10   6   5        402.28        350.42        25.80 o                         
  11   6   5        286.63        263.17        26.31 o                         
  12   6   5         83.53         85.44        23.92 o                         
  13   6   5        137.43        140.12        27.76 o                         
  14   6   5        183.27        271.77        48.87 o                         
 -14   7   5        176.59        211.26        53.27 o                         
 -13   7   5        125.96        109.84        30.61 o                         
 -12   7   5        246.91        265.03        33.66 o                         
 -11   7   5        282.49        284.79        26.36 o                         
 -10   7   5        304.72        317.46        24.89 o                         
  -9   7   5        118.42        123.00        15.40 o                         
  -8   7   5        695.00        735.34        27.22 o                         
  -7   7   5        315.90        308.54        17.34 o                         
  -6   7   5         57.74         51.51         8.30 o                         
  -5   7   5        125.81        135.61         9.98 o                         
  -4   7   5       4464.06       4460.53        76.39 o                         
  -3   7   5        770.06        796.92        17.30 o                         
  -2   7   5        178.27        189.73         8.40 o                         
  -1   7   5       3400.02       3512.34        59.23 o                         
   0   7   5       6714.48       6952.27       120.78 o                         
   1   7   5       3433.73       3409.24        58.41 o                         
   2   7   5        197.98        218.81        10.77 o                         
   3   7   5        859.11        900.17        18.74 o                         
   4   7   5       4450.43       4452.14        75.53 o                         
   5   7   5        178.20        197.84        14.35 o                         
   6   7   5         61.33         94.98         9.89 o                         
   7   7   5        322.56        325.29        17.87 o                         
   8   7   5        650.36        637.11        28.19 o                         
   9   7   5        117.61        112.98        16.05 o                         
  10   7   5        330.33        359.75        23.39 o                         
  11   7   5        246.17        247.71        25.19 o                         
  12   7   5        213.40        212.51        30.26 o                         
  13   7   5        144.89        137.40        29.65 o                         
  14   7   5        167.67        303.06        83.78 o                         
 -13   8   5         13.82        -25.80        38.37 o                         
 -12   8   5        231.28        212.82        32.66 o                         
 -11   8   5        582.24        570.31        36.20 o                         
 -10   8   5        512.53        544.82        34.79 o                         
  -9   8   5        592.70        577.42        31.88 o                         
  -8   8   5        529.56        469.77        24.56 o                         
  -7   8   5       3645.75       3515.73        72.46 o                         
  -6   8   5         59.10         53.97         9.24 o                         
  -5   8   5        209.62        236.47        15.05 o                         
  -4   8   5       1302.94       1332.95        32.54 o                         
  -3   8   5       5296.39       5420.55        95.11 o                         
  -2   8   5       5157.40       5278.80        83.11 o                         
  -1   8   5       5673.47       5509.99        94.03 o                         
   0   8   5       1589.74       1600.66        34.07 o                         
   1   8   5       5761.62       5537.18        94.77 o                         
   2   8   5       5262.19       5249.13       137.89 o                         
   3   8   5       5303.24       5372.73        92.62 o                         
   4   8   5       1107.03       1135.49        27.33 o                         
   5   8   5        215.12        251.60        13.62 o                         
   6   8   5        113.04        141.72        12.39 o                         
   7   8   5       3571.25       3418.08        73.78 o                         
   8   8   5        466.31        405.69        23.18 o                         
   9   8   5        561.70        639.67        47.48 o                         
  10   8   5        612.95        644.91        33.39 o                         
  11   8   5        552.92        560.59        36.50 o                         
  12   8   5        214.06        204.31        32.87 o                         
  13   8   5         13.86         -8.98        31.45 o                         
 -13   9   5         61.61        -12.57        41.82 o                         
 -12   9   5        366.97        411.86        42.55 o                         
 -11   9   5        108.34         53.48        19.32 o                         
 -10   9   5        206.75        224.10        23.35 o                         
  -9   9   5       1221.79       1255.03        42.36 o                         
  -8   9   5        485.53        495.72        26.70 o                         
  -7   9   5        750.75        825.68        30.71 o                         
  -6   9   5       3536.17       3476.79        69.38 o                         
  -5   9   5       2235.76       2371.98        52.13 o                         
  -4   9   5       2263.43       2238.83        46.24 o                         
  -3   9   5         22.15         28.77         6.54 o                         
  -2   9   5       3293.79       3244.77        60.06 o                         
  -1   9   5       1352.99       1385.65        29.53 o                         
   0   9   5        535.55        481.15        19.89 o                         
   1   9   5       1496.47       1590.60        36.12 o                         
   2   9   5       3371.81       3384.64        71.58 o                         
   3   9   5         50.66         62.53         8.09 o                         
   4   9   5       2574.80       2621.62        57.64 o                         
   5   9   5       2061.21       2120.47        45.97 o                         
   6   9   5       3405.12       3345.70        67.64 o                         
   7   9   5        769.68        839.86        28.82 o                         
   8   9   5        480.47        475.09        24.70 o                         
   9   9   5       1265.73       1252.13        38.52 o                         
  10   9   5        210.73        237.71        25.43 o                         
  11   9   5        132.33        114.67        20.06 o                         
  12   9   5        411.77        387.15        51.04 o                         
  13   9   5         49.73        125.46        75.51 o                         
 -13  10   5         55.04        -10.46        65.05 o                         
 -12  10   5        313.88        298.24        42.74 o                         
 -11  10   5          3.48          5.22        18.19 o                         
 -10  10   5         77.89         50.97        17.41 o                         
  -9  10   5        820.57        811.15        38.32 o                         
  -8  10   5        706.54        807.45        35.51 o                         
  -7  10   5        410.63        410.06        25.11 o                         
  -6  10   5        351.47        384.18        20.63 o                         
  -5  10   5       2654.63       2643.16        60.62 o                         
  -4  10   5       5282.42       5186.08       104.18 o                         
  -3  10   5        182.96        184.12        12.52 o                         
  -2  10   5       1300.73       1363.54        45.73 o                         
  -1  10   5        357.52        387.02        13.31 o                         
   0  10   5        399.26        378.37        13.37 o                         
   1  10   5        319.35        363.18        12.93 o                         
   2  10   5       1378.81       1474.20        39.46 o                         
   3  10   5        229.53        235.59        14.32 o                         
   4  10   5       5050.75       4954.33        98.60 o                         
   5  10   5       2561.92       2600.46        56.94 o                         
   6  10   5        350.27        341.40        20.51 o                         
   7  10   5        480.12        451.83        26.44 o                         
   8  10   5        739.31        811.94        35.14 o                         
   9  10   5        875.07        882.42        38.21 o                         
  10  10   5         89.90         54.32        17.24 o                         
  11  10   5          4.33        -16.25        16.25 o                         
  12  10   5        310.04        276.01        45.86 o                         
  13  10   5         56.15         17.43        65.05 o                         
 -12  11   5         74.20         99.27        50.75 o                         
 -11  11   5        758.62        736.15        53.60 o                         
 -10  11   5        204.51        195.79        24.17 o                         
  -9  11   5        137.31        124.38        19.12 o                         
  -8  11   5       1121.94       1245.04        47.86 o                         
  -7  11   5         59.04         61.28        13.49 o                         
  -6  11   5        317.64        320.18        19.23 o                         
  -5  11   5        361.02        373.19        18.85 o                         
  -4  11   5       1100.02       1062.01        32.20 o                         
  -3  11   5        208.33        219.29        14.50 o                         
  -2  11   5       5708.55       5637.44       110.79 o                         
  -1  11   5       1128.25       1171.18        26.66 o                         
   0  11   5          7.42         16.48         6.35 o                         
   1  11   5       1035.98       1035.28        25.01 o                         
   2  11   5       5430.12       5148.82       102.69 o                         
   3  11   5        245.97        260.15        16.45 o                         
   4  11   5       1184.88       1132.40        34.05 o                         
   5  11   5        392.23        394.66        25.07 o                         
   6  11   5        303.04        337.17        19.82 o                         
   7  11   5         40.10         45.60        12.79 o                         
   8  11   5       1175.51       1194.56        40.47 o                         
   9  11   5         90.12         92.76        17.54 o                         
  10  11   5        201.11        142.43        21.64 o                         
  11  11   5        744.31        789.63        55.37 o                         
  12  11   5         69.42         58.01        37.04 o                         
 -12  12   5         73.74         71.69        40.69 o                         
 -11  12   5        115.44        121.01        35.83 o                         
 -10  12   5        975.58       1064.63        57.52 o                         
  -9  12   5        222.82        214.57        28.22 o                         
  -8  12   5        410.92        430.73        28.42 o                         
  -7  12   5        382.46        338.53        24.34 o                         
  -6  12   5       1125.35       1053.56        34.70 o                         
  -5  12   5        490.75        540.00        23.66 o                         
  -4  12   5        867.10        914.41        29.69 o                         
  -3  12   5       3358.38       3426.85        70.21 o                         
  -2  12   5        285.66        294.79        14.63 o                         
  -1  12   5         24.07         35.53        12.31 o                         
   0  12   5       2610.04       2533.19        97.79 o                         
   1  12   5         39.61         42.52         7.90 o                         
   2  12   5        186.83        214.37        18.92 o                         
   3  12   5       3255.72       3289.25        79.99 o                         
   4  12   5        877.05        866.51        27.22 o                         
   5  12   5        441.31        481.63        21.57 o                         
   6  12   5       1185.25       1110.09        34.54 o                         
   7  12   5        361.77        342.00        23.11 o                         
   8  12   5        401.39        423.40        26.90 o                         
   9  12   5        203.98        169.25        21.39 o                         
  10  12   5        982.10       1142.11        58.47 o                         
  11  12   5        126.07         88.59        35.20 o                         
  12  12   5         64.45         57.79        38.16 o                         
 -11  13   5         94.31         91.46        36.67 o                         
 -10  13   5         39.27         39.05        22.60 o                         
  -9  13   5        257.17        271.63        28.85 o                         
  -8  13   5         94.95         90.52        17.46 o                         
  -7  13   5        143.29        128.41        18.47 o                         
  -6  13   5         45.52         43.77        11.67 o                         
  -5  13   5        282.99        242.94        17.16 o                         
  -4  13   5        260.39        296.19        18.45 o                         
  -3  13   5         10.62         20.75        10.55 o                         
  -2  13   5        196.94        184.68        13.11 o                         
  -1  13   5       3721.84       3738.17        89.69 o                         
   0  13   5        962.99       1028.54        46.02 o                         
   1  13   5       3533.96       3468.48        84.13 o                         
   2  13   5        209.72        224.82        13.76 o                         
   3  13   5          5.62         15.39         8.94 o                         
   4  13   5        315.51        363.28        19.28 o                         
   5  13   5        262.59        268.65        17.96 o                         
   6  13   5         54.73         52.62        11.48 o                         
   7  13   5        147.48        123.53        16.99 o                         
   8  13   5        115.24        100.57        17.44 o                         
   9  13   5        291.58        350.57        38.78 o                         
  10  13   5         32.22         23.43        21.65 o                         
  11  13   5        100.05        115.33        35.97 o                         
 -11  14   5         19.30         25.48        36.23 o                         
 -10  14   5        321.16        269.39        43.56 o                         
  -9  14   5        238.97        229.92        30.92 o                         
  -8  14   5        265.10        244.31        26.84 o                         
  -7  14   5        190.81        199.40        21.19 o                         
  -6  14   5        182.60        151.39        18.44 o                         
  -5  14   5       1012.58       1072.61        35.81 o                         
  -4  14   5        136.53        126.16        14.60 o                         
  -3  14   5         32.19         33.81         9.40 o                         
  -2  14   5       1018.23       1110.96        34.55 o                         
  -1  14   5       1141.76       1251.83        67.28 o                         
   0  14   5       2178.04       2098.47        75.07 o                         
   1  14   5       1066.58       1087.61        44.03 o                         
   2  14   5       1077.33       1123.58        37.89 o                         
   3  14   5         37.01         44.78        12.14 o                         
   4  14   5        133.36        118.13        12.70 o                         
   5  14   5       1069.69       1108.37        35.20 o                         
   6  14   5        157.58        138.46        15.97 o                         
   7  14   5        172.54        146.42        19.27 o                         
   8  14   5        229.35        165.08        23.78 o                         
   9  14   5        232.40        206.32        29.72 o                         
  10  14   5        344.98        404.27        50.30 o                         
  11  14   5         30.17         31.25        33.26 o                         
 -10  15   5         54.77         59.12        45.16 o                         
  -9  15   5       1251.52       1386.91        97.76 o                         
  -8  15   5         20.50         38.29        19.80 o                         
  -7  15   5        370.88        330.68        33.72 o                         
  -6  15   5        147.30        155.19        20.62 o                         
  -5  15   5        499.93        549.23        26.78 o                         
  -4  15   5        678.26        733.31        30.48 o                         
  -3  15   5        231.92        239.15        18.68 o                         
  -2  15   5        255.98        228.66        18.16 o                         
  -1  15   5       5223.26       5242.43       135.24 o                         
   0  15   5        911.35       1056.02        49.60 o                         
   1  15   5       5256.18       5368.69       143.46 o                         
   2  15   5        260.23        258.47        18.87 o                         
   3  15   5        236.53        251.77        21.06 o                         
   4  15   5        630.65        612.42        48.09 o                         
   5  15   5        437.23        490.14        26.23 o                         
   6  15   5        142.06        138.27        16.75 o                         
   7  15   5        389.81        413.49        30.99 o                         
   8  15   5         20.12         28.21        21.96 o                         
   9  15   5       1183.99       1313.25        83.92 o                         
  10  15   5         43.03         25.62        32.69 o                         
  -9  16   5         58.67         45.82        38.03 o                         
  -8  16   5        317.44        271.31        37.57 o                         
  -7  16   5         25.44         19.81        20.74 o                         
  -6  16   5        389.67        352.07        35.30 o                         
  -5  16   5         97.64         96.42        16.57 o                         
  -4  16   5        231.78        166.62        20.36 o                         
  -3  16   5         57.66         78.11        12.96 o                         
  -2  16   5        882.41        957.01        40.20 o                         
  -1  16   5         23.07         31.07        21.59 o                         
   0  16   5        404.08        480.13        46.48 o                         
   1  16   5         20.47         19.48        17.55 o                         
   2  16   5        952.08        994.98        42.47 o                         
   3  16   5         72.08         60.86        13.89 o                         
   4  16   5        216.51        203.69        16.78 o                         
   5  16   5        142.08        129.13        16.58 o                         
   6  16   5        430.04        453.09        31.64 o                         
   7  16   5         18.85         28.10        18.87 o                         
   8  16   5        311.76        330.24        39.71 o                         
   9  16   5         64.04         56.33        38.58 o                         
  -8  17   5          2.84         14.52        34.50 o                         
  -7  17   5        357.47        438.13        42.54 o                         
  -6  17   5        111.91        105.72        28.32 o                         
  -5  17   5        135.98        110.21        21.71 o                         
  -4  17   5         14.72        -10.58        15.93 o                         
  -3  17   5        404.53        455.41        30.78 o                         
  -2  17   5          7.31         44.49        23.20 o                         
  -1  17   5        277.16        273.73        37.13 o                         
   0  17   5         14.32        -19.10        19.92 o                         
   1  17   5        229.24        271.80        37.39 o                         
   2  17   5          3.04         15.69        17.94 o                         
   3  17   5        437.72        483.45        33.17 o                         
   4  17   5         15.36         11.78        11.02 o                         
   5  17   5        164.71        162.67        22.00 o                         
   6  17   5         97.73         83.23        21.43 o                         
   7  17   5        359.14        366.37        57.39 o                         
   8  17   5          3.07         21.59        32.38 o                         
  -7  18   5         25.29         18.49        32.83 o                         
  -6  18   5        237.50        233.04        46.48 o                         
  -5  18   5        239.90        194.68        41.51 o                         
  -4  18   5        431.28        464.83        51.08 o                         
  -3  18   5        357.88        290.90        27.90 o                         
  -2  18   5        538.59        592.87        40.82 o                         
  -1  18   5          4.18         35.86        32.34 o                         
   0  18   5        370.40        401.57        46.09 o                         
   1  18   5          4.20          6.20        24.78 o                         
   2  18   5        522.94        518.46        39.82 o                         
   3  18   5        324.60        254.27        26.73 o                         
   4  18   5        462.40        581.80        52.02 o                         
   5  18   5        244.61        197.31        36.52 o                         
   6  18   5        244.63        234.08        37.76 o                         
   7  18   5         21.61         53.87        57.50 o                         
  -6  19   5         66.06         12.72        32.00 o                         
  -5  19   5        167.16        202.96        42.01 o                         
  -4  19   5        233.31        230.94        41.29 o                         
  -3  19   5         46.01         22.88        32.68 o                         
  -2  19   5        204.84        184.52        42.73 o                         
  -1  19   5        520.71        568.72        59.37 o                         
   0  19   5        115.62        190.18        42.73 o                         
   1  19   5        519.69        638.23        67.82 o                         
   2  19   5        184.54        173.95        41.86 o                         
   3  19   5         46.92         69.33        25.11 o                         
   4  19   5        248.93        289.73        44.38 o                         
   5  19   5        193.68        148.42        52.86 o                         
   6  19   5         58.83         60.53        33.56 o                         
  -4  20   5         86.49         55.19        35.43 o                         
  -3  20   5        147.07         79.37       151.02 o                         
  -2  20   5         81.12         67.71        34.07 o                         
  -1  20   5        128.87        184.13        69.12 o                         
   0  20   5         25.07         53.44        36.01 o                         
   1  20   5        145.39        121.98        48.79 o                         
   2  20   5         74.30         42.98        39.50 o                         
   3  20   5        128.02        116.84        30.06 o                         
   4  20   5         83.05         64.72        29.30 o                         
   0   0   6      24917.86      27591.39       585.41 o                         
   1   0   6      10353.12      10644.13       152.01 o                         
   2   0   6        386.07        439.54        12.14 o                         
   3   0   6         62.61         55.48         4.74 o                         
   4   0   6        556.03        479.41        12.79 o                         
   5   0   6        759.14        783.50        18.77 o                         
   6   0   6          5.81         10.25         5.71 o                         
   7   0   6       5160.64       5153.55        82.72 o                         
   8   0   6        361.63        411.10        21.78 o                         
   9   0   6         12.37         15.26        10.00 o                         
  10   0   6        569.53        552.41        30.44 o                         
  11   0   6        230.71        240.16        26.94 o                         
  12   0   6        343.38        325.22        42.53 o                         
  13   0   6         27.31         38.14        21.03 o                         
  14   0   6         70.18         97.50        31.78 o                         
 -14   1   6         17.16         58.02        27.84 o                         
 -13   1   6         98.03         89.67        26.61 o                         
 -12   1   6        135.51        159.94        29.42 o                         
 -11   1   6        840.45        839.90        43.44 o                         
 -10   1   6        354.56        343.26        28.38 o                         
  -9   1   6        713.71        710.43        31.47 o                         
  -8   1   6        142.93        138.75        12.66 o                         
  -7   1   6       2090.60       2220.45        41.68 o                         
  -6   1   6       6389.31       6026.52        89.59 o                         
  -5   1   6       1024.19       1001.50        21.28 o                         
  -4   1   6       2489.89       2265.95        36.59 o                         
  -3   1   6       1873.64       1612.94        29.38 o                         
  -2   1   6        497.69        619.62        20.84 o                         
  -1   1   6      35821.88      37551.55       537.62 o                         
   1   1   6      34332.17      36121.12       481.97 o                         
   2   1   6        512.01        650.64        26.97 o                         
   3   1   6       1839.68       1578.47        28.50 o                         
   4   1   6       2618.85       2418.96        38.57 o                         
   5   1   6       1003.26        943.59        21.41 o                         
   6   1   6       6514.96       6389.69        94.45 o                         
   7   1   6       2094.63       2225.59        46.69 o                         
   8   1   6        100.89         93.69        11.81 o                         
   9   1   6        698.56        712.26        33.93 o                         
  10   1   6        368.95        364.88        26.71 o                         
  11   1   6        844.09        851.09        42.80 o                         
  12   1   6        150.11        150.43        24.39 o                         
  13   1   6         93.49        107.83        33.46 o                         
  14   1   6         21.95         20.99        25.42 o                         
 -14   2   6         16.99         58.00        29.05 o                         
 -13   2   6         21.56         -3.18        20.76 o                         
 -12   2   6        786.24        753.07        43.86 o                         
 -11   2   6        320.21        353.65        28.05 o                         
 -10   2   6        267.84        250.72        25.81 o                         
  -9   2   6       1296.52       1215.10        40.43 o                         
  -8   2   6        264.41        284.19        16.65 o                         
  -7   2   6       1780.34       1721.63        34.19 o                         
  -6   2   6       3161.56       3195.68        50.05 o                         
  -5   2   6       6312.44       6130.88        77.67 o                         
  -4   2   6       8376.73       8907.75       115.65 o                         
  -3   2   6        947.70        967.94        18.41 o                         
  -2   2   6      19264.36      19560.11       256.11 o                         
  -1   2   6       5463.88       5844.86        86.50 o                         
   0   2   6         14.82         38.40         5.18 o                         
   1   2   6       5333.25       5738.27        88.02 o                         
   2   2   6      19833.06      20315.82       265.75 o                         
   3   2   6        971.93        982.40        20.20 o                         
   4   2   6       8560.54       9024.96       124.59 o                         
   5   2   6       6319.61       6246.10        97.98 o                         
   6   2   6       3119.32       3229.31        59.95 o                         
   7   2   6       1815.11       1789.41        36.23 o                         
   8   2   6        238.18        271.06        17.47 o                         
   9   2   6       1248.83       1222.30        37.18 o                         
  10   2   6        206.04        227.40        21.47 o                         
  11   2   6        287.29        315.57        33.03 o                         
  12   2   6        773.65        694.47        42.36 o                         
  13   2   6         21.12         34.27        20.76 o                         
  14   2   6          8.38         54.35        24.95 o                         
 -14   3   6        278.90        211.25        34.44 o                         
 -13   3   6        498.94        505.01        47.22 o                         
 -12   3   6          5.91         24.45        18.16 o                         
 -11   3   6        321.88        294.74        25.61 o                         
 -10   3   6        319.22        248.98        22.25 o                         
  -9   3   6        109.12         98.57        14.20 o                         
  -8   3   6       4380.24       4372.39        77.61 o                         
  -7   3   6        188.98        174.86        12.12 o                         
  -6   3   6        337.48        340.73        14.93 o                         
  -5   3   6       2098.58       2241.52        37.90 o                         
  -4   3   6       1442.27       1676.94        28.23 o                         
  -3   3   6        812.56        780.76        18.60 o                         
  -2   3   6       1583.10       1440.93        28.18 o                         
  -1   3   6         99.34        107.73         6.56 o                         
   1   3   6         99.65         95.10         6.43 o                         
   2   3   6       1483.40       1351.34        39.50 o                         
   3   3   6        770.11        721.04        17.92 o                         
   4   3   6       1414.17       1630.08        30.54 o                         
   5   3   6       1975.51       2014.32        33.85 o                         
   6   3   6        350.75        342.87        16.10 o                         
   7   3   6        193.41        206.84        13.80 o                         
   8   3   6       4283.88       4316.82        79.94 o                         
   9   3   6         94.67         96.88        15.16 o                         
  10   3   6        233.85        185.47        30.53 o                         
  11   3   6        330.60        326.59        26.23 o                         
  12   3   6          4.55         13.42        16.38 o                         
  13   3   6        474.53        497.53        37.98 o                         
  14   3   6        272.59        256.54        39.40 o                         
 -14   4   6        155.92        139.09        34.29 o                         
 -13   4   6        947.20       1042.36        60.32 o                         
 -12   4   6         15.45         34.76        19.61 o                         
 -11   4   6         59.35         26.91        17.74 o                         
 -10   4   6       1108.44       1105.58        52.63 o                         
  -9   4   6       2154.08       2072.78        50.47 o                         
  -8   4   6       1021.92        978.92        30.44 o                         
  -7   4   6       1432.90       1327.98        29.93 o                         
  -6   4   6       2171.57       2143.64        39.63 o                         
  -5   4   6       6066.05       6141.06        84.42 o                         
  -4   4   6       2019.76       2207.22        40.90 o                         
  -3   4   6       4316.09       4254.69        62.11 o                         
  -2   4   6       1345.52       1333.47        25.65 o                         
  -1   4   6       6274.02       6249.18        99.34 o                         
   0   4   6       4488.61       4244.97        73.22 o                         
   1   4   6       6616.62       6741.98       123.26 o                         
   2   4   6       1677.11       1638.55        44.35 o                         
   3   4   6       4449.22       4344.72        63.14 o                         
   4   4   6       2083.05       2189.81        37.94 o                         
   5   4   6       6240.24       5995.44        84.73 o                         
   6   4   6       2262.44       2290.68        44.50 o                         
   7   4   6       1698.69       1664.90        37.15 o                         
   8   4   6        960.47        980.36        31.47 o                         
   9   4   6       2193.59       2157.45        54.51 o                         
  10   4   6       1203.99       1162.97        39.53 o                         
  11   4   6         77.91         75.10        17.97 o                         
  12   4   6         20.29         21.19        17.70 o                         
  13   4   6       1005.95       1146.94        62.72 o                         
  14   4   6        139.90        174.25        36.60 o                         
 -14   5   6        188.01        199.53        34.82 o                         
 -13   5   6         23.68         23.25        22.38 o                         
 -12   5   6          9.33         -1.91        18.28 o                         
 -11   5   6         52.67         25.80        17.11 o                         
 -10   5   6        134.52        108.10        18.35 o                         
  -9   5   6        905.99        940.78        37.98 o                         
  -8   5   6        653.41        634.12        27.20 o                         
  -7   5   6       1369.47       1414.35        32.33 o                         
  -6   5   6       2435.82       2338.44        45.09 o                         
  -5   5   6        642.62        645.41        17.98 o                         
  -4   5   6      14205.45      14485.47       194.56 o                         
  -3   5   6       7730.08       7859.82       105.03 o                         
  -2   5   6       3716.11       3630.12        54.85 o                         
  -1   5   6        353.17        385.71        12.11 o                         
   0   5   6       1960.74       1705.21        33.90 o                         
   1   5   6        300.92        319.64        10.37 o                         
   2   5   6       3520.25       3498.56        61.84 o                         
   3   5   6       8022.06       7918.06       104.85 o                         
   4   5   6      14304.47      14540.56       195.21 o                         
   5   5   6        743.87        779.33        19.97 o                         
   6   5   6       2502.44       2459.39        48.16 o                         
   7   5   6       1211.72       1275.08        35.42 o                         
   8   5   6        701.28        696.57        28.52 o                         
   9   5   6        887.47        930.61        32.46 o                         
  10   5   6        166.42        156.61        23.37 o                         
  11   5   6         35.18         31.05        15.90 o                         
  12   5   6         23.32         29.31        19.53 o                         
  13   5   6         28.39         33.66        26.07 o                         
  14   5   6        185.45        154.63        39.96 o                         
 -14   6   6         66.16         44.05        33.20 o                         
 -13   6   6         10.25        -13.24        21.42 o                         
 -12   6   6        113.92        113.47        24.46 o                         
 -11   6   6        673.13        591.29        39.53 o                         
 -10   6   6         56.26         38.09        17.80 o                         
  -9   6   6       2536.88       2638.66        60.34 o                         
  -8   6   6        276.81        281.69        18.63 o                         
  -7   6   6       1648.68       1657.28        38.84 o                         
  -6   6   6        558.67        610.29        22.09 o                         
  -5   6   6        621.58        608.53        18.31 o                         
  -4   6   6       8101.66       8051.36       120.35 o                         
  -3   6   6        435.31        455.67        12.71 o                         
  -2   6   6       2025.31       2140.65        54.29 o                         
  -1   6   6      21844.69      22060.77       320.71 o                         
   0   6   6       6066.31       6677.64       103.06 o                         
   1   6   6      22587.50      22170.98       327.95 o                         
   2   6   6       1984.34       2261.36        42.68 o                         
   3   6   6        419.07        445.89        15.79 o                         
   4   6   6       7719.02       7631.85       119.23 o                         
   5   6   6        587.55        605.59        18.99 o                         
   6   6   6        599.62        662.50        20.18 o                         
   7   6   6       1723.15       1698.56        39.18 o                         
   8   6   6        248.77        242.99        17.52 o                         
   9   6   6       2766.49       2773.86        59.55 o                         
  10   6   6         48.54         27.45        13.98 o                         
  11   6   6        628.68        563.08        36.31 o                         
  12   6   6        107.95        118.19        23.85 o                         
  13   6   6         11.07          5.51        20.07 o                         
  14   6   6         67.80        124.77        41.21 o                         
 -14   7   6        460.83        448.41       125.46 o                         
 -13   7   6         32.12         41.34        26.12 o                         
 -12   7   6        205.56        126.82        26.02 o                         
 -11   7   6         58.07         73.70        19.52 o                         
 -10   7   6       1603.78       1672.12        51.16 o                         
  -9   7   6        176.82        158.00        17.73 o                         
  -8   7   6       1588.80       1638.57        42.35 o                         
  -7   7   6        721.38        671.34        24.06 o                         
  -6   7   6       6478.97       6192.43       107.28 o                         
  -5   7   6        975.51        919.84        24.05 o                         
  -4   7   6       8387.96       8402.96       164.21 o                         
  -3   7   6        354.30        424.53        16.43 o                         
  -2   7   6       6389.40       6403.55        89.58 o                         
  -1   7   6        237.21        242.74        13.23 o                         
   0   7   6       2246.64       2079.25        45.01 o                         
   1   7   6        226.98        218.05        12.18 o                         
   2   7   6       6590.91       6578.63       116.98 o                         
   3   7   6        473.08        520.53        19.64 o                         
   4   7   6       8016.75       8145.66       130.91 o                         
   5   7   6        883.62        851.41        23.35 o                         
   6   7   6       6740.62       6521.43       102.25 o                         
   7   7   6        636.24        587.28        22.53 o                         
   8   7   6       1559.75       1591.45        41.23 o                         
   9   7   6        198.57        156.97        19.32 o                         
  10   7   6       1594.33       1693.69        47.30 o                         
  11   7   6         79.40         94.73        19.73 o                         
  12   7   6        214.71        171.33        26.58 o                         
  13   7   6         26.26         18.68        23.74 o                         
  14   7   6        446.77        564.23        77.40 o                         
 -13   8   6        521.58        610.83        89.61 o                         
 -12   8   6         14.10         -8.46        21.06 o                         
 -11   8   6        331.64        302.76        27.53 o                         
 -10   8   6        117.43         99.03        19.51 o                         
  -9   8   6        175.50        192.74        20.17 o                         
  -8   8   6        245.53        286.79        19.97 o                         
  -7   8   6         68.53         85.94        12.28 o                         
  -6   8   6        784.42        819.86        27.94 o                         
  -5   8   6       3251.52       3182.02        62.66 o                         
  -4   8   6       1240.90       1267.80        30.66 o                         
  -3   8   6       4961.86       4875.83        85.98 o                         
  -2   8   6       2108.07       2087.74        40.13 o                         
  -1   8   6       1932.10       1955.67        37.08 o                         
   0   8   6       1533.95       1521.54        32.00 o                         
   1   8   6       1841.72       1837.69        39.80 o                         
   2   8   6       2125.12       2089.78        46.13 o                         
   3   8   6       4620.19       4573.29        84.93 o                         
   4   8   6       1327.93       1281.94        30.37 o                         
   5   8   6       3293.45       3129.76        64.03 o                         
   6   8   6        847.40        861.22        30.07 o                         
   7   8   6         74.32         57.66        11.80 o                         
   8   8   6        286.68        303.43        21.49 o                         
   9   8   6        195.68        146.20        18.36 o                         
  10   8   6        109.59         78.49        17.13 o                         
  11   8   6        396.53        390.32        31.07 o                         
  12   8   6         10.14         16.77        20.77 o                         
  13   8   6        492.93        607.49        84.29 o                         
 -13   9   6         45.18        145.21        55.86 o                         
 -12   9   6         92.90         56.51        26.13 o                         
 -11   9   6         61.38         55.53        18.81 o                         
 -10   9   6       1549.06       1514.14        56.55 o                         
  -9   9   6        219.86        241.42        25.14 o                         
  -8   9   6       1594.11       1685.01        50.29 o                         
  -7   9   6        657.53        656.91        27.81 o                         
  -6   9   6        607.89        605.00        27.19 o                         
  -5   9   6        870.94        885.31        27.46 o                         
  -4   9   6        751.46        797.81        29.18 o                         
  -3   9   6        804.88        820.14        21.45 o                         
  -2   9   6       2323.47       2417.02        50.94 o                         
  -1   9   6        800.76        789.20        25.52 o                         
   0   9   6       8050.31       7613.99       142.42 o                         
   1   9   6        866.36        798.53        24.17 o                         
   2   9   6       2245.80       2342.85        55.21 o                         
   3   9   6        903.33        964.98        31.18 o                         
   4   9   6        700.31        678.14        21.74 o                         
   5   9   6        762.20        822.68        28.56 o                         
   6   9   6        615.64        620.70        24.28 o                         
   7   9   6        641.67        673.74        28.42 o                         
   8   9   6       1673.75       1656.67        46.79 o                         
   9   9   6        213.58        208.78        19.44 o                         
  10   9   6       1462.15       1483.07        51.65 o                         
  11   9   6         42.32         40.36        18.02 o                         
  12   9   6         94.22        104.27        45.27 o                         
  13   9   6         49.16        173.09        82.48 o                         
 -13  10   6        644.72        585.37       131.27 o                         
 -12  10   6        138.83        168.66        46.21 o                         
 -11  10   6        659.83        653.27        43.19 o                         
 -10  10   6        437.85        416.31        32.90 o                         
  -9  10   6        668.57        622.67        37.12 o                         
  -8  10   6         78.86         96.65        15.48 o                         
  -7  10   6        601.13        631.89        31.04 o                         
  -6  10   6       1155.44       1131.36        40.39 o                         
  -5  10   6       1322.18       1310.04        40.33 o                         
  -4  10   6        698.07        671.66        22.80 o                         
  -3  10   6       2965.56       3026.37        62.92 o                         
  -2  10   6       1369.47       1346.34        33.41 o                         
  -1  10   6       6656.77       6423.55       122.74 o                         
   0  10   6        166.30        193.89        10.88 o                         
   1  10   6       6534.18       6522.19       132.14 o                         
   2  10   6       1133.61       1133.34        32.99 o                         
   3  10   6       2846.74       2734.05        68.23 o                         
   4  10   6        711.29        619.01        26.82 o                         
   5  10   6       1254.84       1292.73        38.79 o                         
   6  10   6       1232.45       1251.33        36.20 o                         
   7  10   6        611.76        623.93        31.12 o                         
   8  10   6         92.12         93.47        17.51 o                         
   9  10   6        661.56        705.98        35.08 o                         
  10  10   6        492.57        488.10        32.29 o                         
  11  10   6        629.95        681.44        43.96 o                         
  12  10   6        129.04        172.99        46.80 o                         
  13  10   6        642.93        883.92       156.83 o                         
 -12  11   6        341.56        392.28        76.25 o                         
 -11  11   6         49.68         46.55        24.82 o                         
 -10  11   6         17.08         16.47        16.57 o                         
  -9  11   6        196.67        174.17        22.26 o                         
  -8  11   6        304.68        327.07        24.83 o                         
  -7  11   6        404.58        425.36        26.08 o                         
  -6  11   6        474.68        460.55        25.82 o                         
  -5  11   6       1176.36       1118.73        34.00 o                         
  -4  11   6       2405.58       2514.53        54.96 o                         
  -3  11   6       1057.53       1054.02        30.02 o                         
  -2  11   6       1104.89       1099.26        29.66 o                         
  -1  11   6        743.62        762.93        31.69 o                         
   0  11   6         28.14         31.40         6.68 o                         
   1  11   6        689.08        687.76        23.75 o                         
   2  11   6       1098.86       1098.69        46.54 o                         
   3  11   6       1041.60        989.28        33.31 o                         
   4  11   6       2519.21       2739.01        65.08 o                         
   5  11   6       1100.08       1022.87        32.54 o                         
   6  11   6        482.57        456.90        23.31 o                         
   7  11   6        465.75        522.89        29.22 o                         
   8  11   6        302.40        328.54        24.23 o                         
   9  11   6        211.92        205.62        21.02 o                         
  10  11   6         24.48         15.20        15.12 o                         
  11  11   6         53.04         33.91        24.47 o                         
  12  11   6        315.24        272.53        55.81 o                         
 -12  12   6        169.78        120.47        55.76 o                         
 -11  12   6         34.81         16.14        30.07 o                         
 -10  12   6         46.67         80.28        24.15 o                         
  -9  12   6        813.76        795.75        42.74 o                         
  -8  12   6        367.89        387.89        27.57 o                         
  -7  12   6        741.87        728.62        36.28 o                         
  -6  12   6        429.00        443.56        26.04 o                         
  -5  12   6        334.49        310.86        19.09 o                         
  -4  12   6        259.85        239.01        15.31 o                         
  -3  12   6        681.64        632.45        22.76 o                         
  -2  12   6       3721.61       3872.35        82.20 o                         
  -1  12   6       2787.33       2921.10        63.50 o                         
   0  12   6        245.32        259.68        14.27 o                         
   1  12   6       2831.39       2871.31        66.35 o                         
   2  12   6       3902.68       3908.44        98.59 o                         
   3  12   6        660.05        562.73        25.34 o                         
   4  12   6        272.82        261.70        18.50 o                         
   5  12   6        294.09        277.53        23.13 o                         
   6  12   6        431.96        410.66        22.60 o                         
   7  12   6        757.17        786.44        33.99 o                         
   8  12   6        365.11        362.76        25.44 o                         
   9  12   6        774.50        769.54        38.23 o                         
  10  12   6         60.52         71.30        23.15 o                         
  11  12   6         28.71         13.93        26.73 o                         
  12  12   6        187.41        122.66        46.25 o                         
 -11  13   6        183.37        155.32        44.15 o                         
 -10  13   6        158.31        140.84        31.47 o                         
  -9  13   6         77.83         70.39        22.32 o                         
  -8  13   6        528.29        533.06        32.21 o                         
  -7  13   6         56.00         48.61        14.18 o                         
  -6  13   6        366.20        392.01        25.69 o                         
  -5  13   6       1063.70       1155.59        49.16 o                         
  -4  13   6        949.77        951.97        29.86 o                         
  -3  13   6        768.56        698.05        25.90 o                         
  -2  13   6       3261.86       3272.49        71.45 o                         
  -1  13   6        828.71        819.13        30.69 o                         
   0  13   6        310.16        366.94        19.73 o                         
   1  13   6        840.24        847.04        31.35 o                         
   2  13   6       3244.43       3237.81        78.76 o                         
   3  13   6        733.99        709.31        40.44 o                         
   4  13   6        931.05        915.85        31.04 o                         
   5  13   6       1092.13       1118.97        35.42 o                         
   6  13   6        301.73        309.16        20.11 o                         
   7  13   6         79.60         80.33        14.61 o                         
   8  13   6        570.91        534.20        30.90 o                         
   9  13   6         82.42         88.83        21.06 o                         
  10  13   6        172.36        212.07        31.17 o                         
  11  13   6        184.68        218.08        49.40 o                         
 -11  14   6        194.08        227.66        60.72 o                         
 -10  14   6         18.99         35.44        28.93 o                         
  -9  14   6          2.28         41.12        21.41 o                         
  -8  14   6        183.31        179.73        26.49 o                         
  -7  14   6         92.76        151.72        19.97 o                         
  -6  14   6        283.24        264.79        22.15 o                         
  -5  14   6        120.07         77.38        18.59 o                         
  -4  14   6        330.49        342.42        24.67 o                         
  -3  14   6       1947.40       2042.40        53.56 o                         
  -2  14   6        107.63        110.83        18.67 o                         
  -1  14   6        375.92        457.55        32.12 o                         
   0  14   6        141.34        101.86        13.91 o                         
   1  14   6        363.65        395.24        21.68 o                         
   2  14   6        123.43        121.09        14.57 o                         
   3  14   6       1999.12       1988.37        77.58 o                         
   4  14   6        358.56        361.60        19.99 o                         
   5  14   6        116.46        109.61        13.40 o                         
   6  14   6        294.09        258.98        20.40 o                         
   7  14   6         81.87         62.32        16.35 o                         
   8  14   6        207.54        211.29        26.57 o                         
   9  14   6          1.01          7.74        19.28 o                         
  10  14   6         13.19          2.64        26.73 o                         
  11  14   6        152.37        125.69       105.71 o                         
 -10  15   6         19.58         17.07        37.68 o                         
  -9  15   6          0.80         -7.04        28.86 o                         
  -8  15   6         96.14         74.89        22.88 o                         
  -7  15   6        633.10        695.94        46.74 o                         
  -6  15   6        112.43        112.62        18.38 o                         
  -5  15   6        220.01        226.83        18.67 o                         
  -4  15   6         72.81         37.29        11.04 o                         
  -3  15   6        401.62        437.02        24.73 o                         
  -2  15   6        325.99        343.32        22.60 o                         
  -1  15   6        276.34        234.08        17.68 o                         
   0  15   6       1115.23       1136.51        53.01 o                         
   1  15   6        294.43        211.52        24.72 o                         
   2  15   6        317.87        308.14        23.90 o                         
   3  15   6        440.77        449.69        27.94 o                         
   4  15   6         88.95         87.53        13.38 o                         
   5  15   6        191.89        195.85        17.82 o                         
   6  15   6        124.18        111.59        15.84 o                         
   7  15   6        648.01        788.77        46.60 o                         
   8  15   6         91.81         60.80        23.88 o                         
   9  15   6          0.12          2.21        27.10 o                         
  10  15   6         26.32          7.61        34.62 o                         
  -9  16   6         80.05         80.76        41.82 o                         
  -8  16   6        575.95        567.25        50.97 o                         
  -7  16   6        233.91        275.15        35.05 o                         
  -6  16   6        113.56         92.10        23.01 o                         
  -5  16   6        507.94        525.31        27.51 o                         
  -4  16   6         41.51         11.48        12.02 o                         
  -3  16   6         58.37         33.99        12.25 o                         
  -2  16   6        754.05        747.75        32.41 o                         
  -1  16   6        293.31        243.88        24.71 o                         
   0  16   6        252.41        215.44        34.10 o                         
   1  16   6        254.85        197.32        24.10 o                         
   2  16   6        739.78        722.34        36.62 o                         
   3  16   6         96.20         83.83        15.44 o                         
   4  16   6         39.11         24.06        10.77 o                         
   5  16   6        483.44        476.70        27.34 o                         
   6  16   6        135.65        143.06        21.31 o                         
   7  16   6        195.93        164.55        27.41 o                         
   8  16   6        535.63        595.42        51.50 o                         
   9  16   6         91.21         38.49        37.17 o                         
  -8  17   6          2.18         12.06        41.82 o                         
  -7  17   6         84.47         88.60        25.61 o                         
  -6  17   6        210.85        203.81        36.73 o                         
  -5  17   6        282.70        266.97        41.12 o                         
  -4  17   6        457.60        420.81        31.50 o                         
  -3  17   6         21.23         24.72        14.82 o                         
  -2  17   6         23.67          3.20        12.14 o                         
  -1  17   6        301.48        313.91        40.78 o                         
   0  17   6        900.59       1000.55        92.05 o                         
   1  17   6        316.19        359.34        44.10 o                         
   2  17   6          7.77          0.33        12.28 o                         
   3  17   6         18.97          7.03        15.33 o                         
   4  17   6        540.71        447.57        29.04 o                         
   5  17   6        280.94        335.91        36.61 o                         
   6  17   6        182.32        161.26        24.75 o                         
   7  17   6         76.25         99.77        32.19 o                         
   8  17   6          2.65          8.13        31.21 o                         
  -7  18   6         46.02         26.03        33.20 o                         
  -6  18   6        165.31        154.14        44.09 o                         
  -5  18   6         37.80         61.38        29.82 o                         
  -4  18   6         47.08         61.05        28.61 o                         
  -3  18   6         93.16         83.95        25.06 o                         
  -2  18   6        204.07        181.08        26.37 o                         
  -1  18   6        220.88        249.50        43.78 o                         
   0  18   6         39.20         40.08        27.51 o                         
   1  18   6        241.70        251.26        43.56 o                         
   2  18   6        212.40        211.79        29.66 o                         
   3  18   6         74.09         70.16        19.74 o                         
   4  18   6         44.45         55.72        26.42 o                         
   5  18   6         23.73         49.10        27.83 o                         
   6  18   6        173.25        157.41        32.85 o                         
   7  18   6         49.78          9.34        31.53 o                         
  -6  19   6         54.25         36.97        32.90 o                         
  -5  19   6         10.85         17.19        27.30 o                         
  -4  19   6        521.59        470.49        52.84 o                         
  -3  19   6        298.65        274.55        35.25 o                         
  -2  19   6        126.40        113.84        47.63 o                         
  -1  19   6        318.74        358.85        57.40 o                         
   0  19   6        208.26        215.90       124.30 o                         
   1  19   6        304.50        354.72        58.13 o                         
   2  19   6        115.35        153.46        41.12 o                         
   3  19   6        296.72        282.58        41.96 o                         
   4  19   6        543.25        481.67       109.14 o                         
   5  19   6         10.58         31.76        29.57 o                         
   6  19   6         50.09          4.21        35.43 o                         
  -4  20   6         75.06         98.97        32.37 o                         
  -3  20   6        602.78        730.58        96.42 o                         
  -2  20   6         27.26         58.32        36.24 o                         
  -1  20   6        187.94        241.63        58.08 o                         
   0  20   6          7.87          5.81        34.85 o                         
   1  20   6        189.57        152.18        51.11 o                         
   2  20   6         21.39         22.07        37.17 o                         
   3  20   6        630.60        555.28        91.77 o                         
   4  20   6         72.08         57.89        28.36 o                         
   1   0   7       8720.00       8870.56       133.47 o                         
   2   0   7        198.05        123.36         7.66 o                         
   3   0   7        537.11        570.32        15.40 o                         
   4   0   7       4238.43       4372.54        63.38 o                         
   5   0   7       1329.29       1329.79        25.95 o                         
   6   0   7       8960.28       8620.91       127.33 o                         
   7   0   7       1174.40       1183.81        30.29 o                         
   8   0   7         20.49         39.10        10.07 o                         
   9   0   7        556.87        471.66        24.25 o                         
  10   0   7        929.02        891.21        46.04 o                         
  11   0   7         63.85         53.58        21.24 o                         
  12   0   7        480.88        616.66        43.09 o                         
  13   0   7          4.76         51.41        21.62 o                         
  14   0   7        194.89        248.77        36.62 o                         
 -14   1   7         35.82         36.96        27.84 o                         
 -13   1   7        124.46        127.00        26.72 o                         
 -12   1   7        358.44        329.88        32.38 o                         
 -11   1   7        221.08        221.14        24.97 o                         
 -10   1   7        712.80        770.23        36.88 o                         
  -9   1   7        231.86        249.09        19.77 o                         
  -8   1   7       1687.08       1596.73        41.16 o                         
  -7   1   7       1377.67       1421.79        33.13 o                         
  -6   1   7        541.14        567.22        17.31 o                         
  -5   1   7       2246.48       2262.89        38.20 o                         
  -4   1   7       7982.50       7938.53       107.86 o                         
  -3   1   7       1263.74       1149.26        22.32 o                         
  -2   1   7       6100.30       6532.80       101.13 o                         
  -1   1   7      10188.16      10450.35       156.03 o                         
   1   1   7      10523.43      10833.14       161.65 o                         
   2   1   7       5590.47       6060.96        87.98 o                         
   3   1   7       1210.61       1103.99        21.65 o                         
   4   1   7       8125.63       7983.77       120.21 o                         
   5   1   7       2209.64       2248.31        39.57 o                         
   6   1   7        617.25        641.54        18.96 o                         
   7   1   7       1424.20       1372.27        32.85 o                         
   8   1   7       1598.53       1584.57        44.28 o                         
   9   1   7        274.12        267.08        21.12 o                         
  10   1   7        623.38        658.94        42.97 o                         
  11   1   7        198.67        208.72        25.06 o                         
  12   1   7        361.14        354.09        34.23 o                         
  13   1   7        134.78         85.42        26.88 o                         
  14   1   7         28.85         31.92        24.94 o                         
 -14   2   7        187.47        171.02        34.66 o                         
 -13   2   7         36.02         64.18        23.99 o                         
 -12   2   7         20.95          7.09        16.75 o                         
 -11   2   7        351.24        385.87        28.55 o                         
 -10   2   7        317.63        345.13        27.78 o                         
  -9   2   7       3496.16       3512.27        80.62 o                         
  -8   2   7       1365.30       1338.56        35.20 o                         
  -7   2   7       3215.21       3369.98        61.48 o                         
  -6   2   7       7157.43       6968.97       102.15 o                         
  -5   2   7       1091.39       1175.14        24.36 o                         
  -4   2   7       7745.17       7555.01       106.07 o                         
  -3   2   7       2243.32       2317.57        37.59 o                         
  -2   2   7        702.45        720.01        16.08 o                         
  -1   2   7       6148.04       5805.65        90.08 o                         
   0   2   7       5373.44       5702.29        92.09 o                         
   1   2   7       6217.22       5772.07        86.30 o                         
   2   2   7        906.39        908.93        19.72 o                         
   3   2   7       2099.07       2137.57        37.89 o                         
   4   2   7       7785.17       7606.33       117.32 o                         
   5   2   7       1017.92       1019.03        22.29 o                         
   6   2   7       7147.33       6907.73       105.07 o                         
   7   2   7       3611.66       3826.20        68.19 o                         
   8   2   7       1452.66       1456.73        40.90 o                         
   9   2   7       3356.41       3132.07        74.64 o                         
  10   2   7        311.88        392.18        28.69 o                         
  11   2   7        357.06        349.07        28.49 o                         
  12   2   7         30.06         15.02        17.33 o                         
  13   2   7         31.40         44.39        21.25 o                         
  14   2   7        154.16        121.37        28.59 o                         
 -14   3   7         35.31         60.32        27.05 o                         
 -13   3   7        415.39        504.12        52.28 o                         
 -12   3   7        439.69        489.44        38.46 o                         
 -11   3   7        231.71        222.80        25.25 o                         
 -10   3   7         99.15        106.22        16.82 o                         
  -9   3   7       1783.48       1751.46        47.84 o                         
  -8   3   7        267.91        267.56        17.59 o                         
  -7   3   7       3827.95       3779.12        65.45 o                         
  -6   3   7       4342.56       4417.09        71.61 o                         
  -5   3   7       1010.42        930.84        19.81 o                         
  -4   3   7        288.44        215.36         9.85 o                         
  -3   3   7       2555.43       2560.13        40.70 o                         
  -2   3   7       8928.61       9038.79       126.79 o                         
  -1   3   7       3270.71       3290.30        50.39 o                         
   0   3   7        103.06         93.43         8.01 o                         
   1   3   7       2914.98       2934.09        49.19 o                         
   2   3   7       8752.80       8769.63       132.60 o                         
   3   3   7       2405.94       2419.42        42.02 o                         
   4   3   7        301.27        243.60        12.78 o                         
   5   3   7        880.95        787.89        25.78 o                         
   6   3   7       4321.02       4304.78        67.68 o                         
   7   3   7       3818.19       3762.80        65.19 o                         
   8   3   7        281.11        257.77        18.01 o                         
   9   3   7       1673.93       1713.00        49.23 o                         
  10   3   7         74.61         76.70        16.76 o                         
  11   3   7        210.00        175.69        24.38 o                         
  12   3   7        482.03        472.60        35.99 o                         
  13   3   7        387.22        411.20        35.75 o                         
  14   3   7         37.61          8.41        37.23 o                         
 -14   4   7         52.07         77.09        32.83 o                         
 -13   4   7         22.58         -3.86        20.82 o                         
 -12   4   7         39.44         23.86        19.81 o                         
 -11   4   7        227.55        259.22        27.70 o                         
 -10   4   7         87.95        102.61        18.88 o                         
  -9   4   7       2628.36       2625.77        60.11 o                         
  -8   4   7        654.33        636.46        25.78 o                         
  -7   4   7        261.43        248.20        15.28 o                         
  -6   4   7       2170.58       2223.46        43.97 o                         
  -5   4   7       1931.26       1929.48        37.08 o                         
  -4   4   7       3547.72       3858.14        54.24 o                         
  -3   4   7       2585.79       2520.36        38.97 o                         
  -2   4   7       1611.62       1589.02        26.99 o                         
  -1   4   7       1207.84       1147.72        33.13 o                         
   0   4   7         97.20        119.38         6.70 o                         
   1   4   7       1089.66       1045.09        32.87 o                         
   2   4   7       1550.73       1554.40        28.81 o                         
   3   4   7       2547.00       2535.52        43.59 o                         
   4   4   7       3592.32       3775.06        60.38 o                         
   5   4   7       2050.70       2063.96        65.94 o                         
   6   4   7       2172.56       2197.75        43.70 o                         
   7   4   7        392.03        378.87        19.46 o                         
   8   4   7        627.53        673.24        33.77 o                         
   9   4   7       2730.68       2948.61        75.24 o                         
  10   4   7         72.23         97.08        16.92 o                         
  11   4   7        220.02        272.49        25.25 o                         
  12   4   7         41.66         55.86        19.60 o                         
  13   4   7         22.05        -13.94        22.43 o                         
  14   4   7         47.15         58.82        29.81 o                         
 -14   5   7        418.81        567.54        59.49 o                         
 -13   5   7          1.68         -2.17        22.23 o                         
 -12   5   7        490.22        552.84        47.24 o                         
 -11   5   7        147.10        143.16        23.96 o                         
 -10   5   7        283.37        261.53        24.50 o                         
  -9   5   7         84.20         94.04        14.65 o                         
  -8   5   7       6629.54       6827.01       121.58 o                         
  -7   5   7       1436.08       1541.06        35.75 o                         
  -6   5   7        487.16        481.22        19.86 o                         
  -5   5   7       4372.85       4485.97        73.44 o                         
  -4   5   7       1734.53       1904.42        33.80 o                         
  -3   5   7       1495.61       1530.35        27.25 o                         
  -2   5   7      11275.37      11051.17       153.57 o                         
  -1   5   7       9764.82       9421.47       136.79 o                         
   0   5   7       1747.82       1660.98        37.61 o                         
   1   5   7       9439.88       9000.26       147.85 o                         
   2   5   7      11142.93      10883.65       169.63 o                         
   3   5   7       1643.31       1636.24        28.45 o                         
   4   5   7       1813.69       2005.15        33.89 o                         
   5   5   7       4464.54       4545.21        72.02 o                         
   6   5   7        578.63        596.68        22.88 o                         
   7   5   7       1356.63       1415.68        36.63 o                         
   8   5   7       6720.16       6789.01       120.54 o                         
   9   5   7        116.29         98.59        15.87 o                         
  10   5   7        293.94        305.11        24.49 o                         
  11   5   7        136.81        132.46        21.42 o                         
  12   5   7        480.43        460.36        35.84 o                         
  13   5   7          0.32          9.37        21.45 o                         
  14   5   7        394.62        489.35        57.55 o                         
 -14   6   7        335.51        323.54        56.48 o                         
 -13   6   7        882.43        930.46        57.25 o                         
 -12   6   7        333.25        421.39        35.86 o                         
 -11   6   7        177.57        200.02        25.07 o                         
 -10   6   7        584.29        568.78        35.10 o                         
  -9   6   7         68.60         54.99        14.35 o                         
  -8   6   7        575.49        602.14        26.61 o                         
  -7   6   7       1147.96       1146.73        32.82 o                         
  -6   6   7        450.87        466.44        21.39 o                         
  -5   6   7       1716.51       1660.08        37.02 o                         
  -4   6   7       5119.97       5103.97        83.45 o                         
  -3   6   7      15819.63      15433.53       212.83 o                         
  -2   6   7       9144.31       9040.82       132.12 o                         
  -1   6   7       3029.48       3201.81        51.46 o                         
   0   6   7      11126.94      12239.35       169.27 o                         
   1   6   7       2892.50       2991.65        59.11 o                         
   2   6   7       8630.76       8383.63       138.98 o                         
   3   6   7      15520.57      15353.88       226.82 o                         
   4   6   7       5186.40       5017.59        80.63 o                         
   5   6   7       1616.78       1594.64        34.15 o                         
   6   6   7        383.43        385.92        16.95 o                         
   7   6   7       1193.35       1147.45        32.52 o                         
   8   6   7        607.81        610.75        27.46 o                         
   9   6   7         67.00         49.23        13.57 o                         
  10   6   7        506.08        509.67        31.22 o                         
  11   6   7        162.58        169.98        23.03 o                         
  12   6   7        281.60        277.92        31.39 o                         
  13   6   7        899.64       1003.38        57.47 o                         
  14   6   7        319.64        365.17        56.97 o                         
 -13   7   7         53.49         72.62        29.87 o                         
 -12   7   7        131.00        145.10        28.98 o                         
 -11   7   7        173.99        221.01        27.88 o                         
 -10   7   7        453.00        480.46        31.96 o                         
  -9   7   7        493.19        529.42        29.60 o                         
  -8   7   7        926.72        877.73        31.23 o                         
  -7   7   7         41.92         47.70        10.47 o                         
  -6   7   7       1626.97       1589.23        40.29 o                         
  -5   7   7         47.51         64.87         8.88 o                         
  -4   7   7       3456.50       3493.12        63.26 o                         
  -3   7   7        938.80        923.64        21.66 o                         
  -2   7   7        283.42        308.27        12.15 o                         
  -1   7   7       4256.40       4283.46        73.24 o                         
   0   7   7       8785.29       8519.75       130.53 o                         
   1   7   7       4336.66       4302.79        77.79 o                         
   2   7   7        247.17        293.74        12.79 o                         
   3   7   7        942.73        960.82        23.65 o                         
   4   7   7       3419.64       3517.54        65.96 o                         
   5   7   7         50.87         61.60         8.69 o                         
   6   7   7       1660.10       1660.89        35.22 o                         
   7   7   7         47.41         47.30         9.27 o                         
   8   7   7        942.29        860.36        29.84 o                         
   9   7   7        444.78        503.95        29.35 o                         
  10   7   7        480.15        496.53        30.83 o                         
  11   7   7        170.10        182.49        25.69 o                         
  12   7   7        139.36        109.37        24.38 o                         
  13   7   7         61.12         83.22        24.44 o                         
 -13   8   7         86.39         54.50        43.07 o                         
 -12   8   7         11.33         28.60        22.91 o                         
 -11   8   7        837.20        902.61        45.12 o                         
 -10   8   7       1483.27       1516.84        60.16 o                         
  -9   8   7       1499.37       1469.73        45.80 o                         
  -8   8   7        492.74        512.17        27.60 o                         
  -7   8   7       2747.35       2771.87        81.45 o                         
  -6   8   7        471.09        456.60        23.41 o                         
  -5   8   7       1777.31       1659.26        38.98 o                         
  -4   8   7       1369.55       1442.12        41.59 o                         
  -3   8   7        164.75        157.21        10.60 o                         
  -2   8   7        997.93        895.32        21.91 o                         
  -1   8   7      11849.48      11284.17       185.02 o                         
   0   8   7       3239.68       2915.17        58.26 o                         
   1   8   7      11725.13      11235.45       194.19 o                         
   2   8   7        832.35        737.14        21.08 o                         
   3   8   7        119.45        133.08        13.99 o                         
   4   8   7       1438.77       1535.29        37.05 o                         
   5   8   7       1832.16       1742.42        38.00 o                         
   6   8   7        605.99        601.28        21.58 o                         
   7   8   7       2844.86       2864.17        65.34 o                         
   8   8   7        546.38        523.89        28.26 o                         
   9   8   7       1479.60       1443.56        45.33 o                         
  10   8   7       1528.10       1591.88        50.70 o                         
  11   8   7        778.90        810.58        45.39 o                         
  12   8   7          8.82         15.18        20.91 o                         
  13   8   7         69.71         41.83        40.38 o                         
 -13   9   7        449.97        363.61        85.38 o                         
 -12   9   7        307.82        281.62        37.76 o                         
 -11   9   7        511.21        574.12        38.73 o                         
 -10   9   7       1131.17       1098.51        46.48 o                         
  -9   9   7         73.37         68.63        16.55 o                         
  -8   9   7        578.79        533.56        28.58 o                         
  -7   9   7        701.19        737.55        29.94 o                         
  -6   9   7       5141.84       4962.75       133.36 o                         
  -5   9   7        262.05        257.67        16.38 o                         
  -4   9   7       6294.17       6212.53       109.37 o                         
  -3   9   7        881.01        920.74        24.19 o                         
  -2   9   7        590.72        614.47        19.26 o                         
  -1   9   7       2622.10       2439.54        54.23 o                         
   0   9   7       8846.56       8645.18       161.19 o                         
   1   9   7       2596.75       2555.29        57.17 o                         
   2   9   7        508.24        535.84        23.83 o                         
   3   9   7        973.81       1005.29        27.88 o                         
   4   9   7       5831.35       5623.94       110.81 o                         
   5   9   7        239.23        232.37        16.38 o                         
   6   9   7       5229.77       5124.83        96.62 o                         
   7   9   7        637.68        646.64        49.02 o                         
   8   9   7        610.07        548.07        28.76 o                         
   9   9   7         60.33        103.31        23.09 o                         
  10   9   7       1163.89       1137.97        43.57 o                         
  11   9   7        480.94        494.85        38.46 o                         
  12   9   7        256.52        258.90        40.80 o                         
  13   9   7        432.88        403.10       109.20 o                         
 -12  10   7         19.30         -3.58        40.99 o                         
 -11  10   7        104.52        138.00        28.92 o                         
 -10  10   7        151.31        109.32        22.99 o                         
  -9  10   7        659.64        617.89        34.60 o                         
  -8  10   7          5.12         16.58        12.16 o                         
  -7  10   7       1480.09       1516.45        43.95 o                         
  -6  10   7        242.51        258.73        20.96 o                         
  -5  10   7       3165.17       3208.35        71.79 o                         
  -4  10   7       1183.61       1143.41        32.52 o                         
  -3  10   7        602.30        631.95        20.94 o                         
  -2  10   7        362.06        383.01        17.77 o                         
  -1  10   7       1056.32        994.17        28.79 o                         
   0  10   7       2581.74       2567.73        57.11 o                         
   1  10   7       1091.06       1086.02        32.36 o                         
   2  10   7        359.14        382.49        18.90 o                         
   3  10   7        587.96        575.66        21.14 o                         
   4  10   7       1207.93       1221.82        36.59 o                         
   5  10   7       3491.72       3488.94        76.96 o                         
   6  10   7        240.57        234.42        17.14 o                         
   7  10   7       1432.16       1376.45        46.92 o                         
   8  10   7          6.12         -6.00        12.03 o                         
   9  10   7        597.29        555.75        32.35 o                         
  10  10   7        164.95        152.29        35.81 o                         
  11  10   7         86.40         76.24        22.03 o                         
  12  10   7         16.33         92.69        53.92 o                         
 -12  11   7         44.14          3.35        40.68 o                         
 -11  11   7        278.65        312.81        37.82 o                         
 -10  11   7        467.12        452.89        34.09 o                         
  -9  11   7        459.02        451.41        32.82 o                         
  -8  11   7       1284.74       1282.03        45.02 o                         
  -7  11   7       1021.28       1064.77        38.46 o                         
  -6  11   7        737.18        779.68        33.58 o                         
  -5  11   7        259.50        289.27        18.58 o                         
  -4  11   7       1645.70       1666.00        42.82 o                         
  -3  11   7        743.50        682.91        22.15 o                         
  -2  11   7       1497.44       1596.32        38.96 o                         
  -1  11   7        303.64        285.01        17.68 o                         
   0  11   7       1200.28       1201.56        34.65 o                         
   1  11   7        356.42        331.40        19.21 o                         
   2  11   7       1369.09       1434.40        45.44 o                         
   3  11   7        668.16        690.50        23.60 o                         
   4  11   7       1700.89       1713.92        46.53 o                         
   5  11   7        323.98        306.44        20.22 o                         
   6  11   7        784.06        821.64        29.63 o                         
   7  11   7       1109.60       1099.30        44.41 o                         
   8  11   7       1360.02       1322.06        45.85 o                         
   9  11   7        501.90        540.53        34.65 o                         
  10  11   7        433.46        492.20        32.88 o                         
  11  11   7        287.17        303.69        36.90 o                         
  12  11   7         46.73          7.44        51.11 o                         
 -12  12   7         78.14        106.87        66.22 o                         
 -11  12   7        100.05        150.59        38.92 o                         
 -10  12   7        211.94        171.22        29.54 o                         
  -9  12   7        181.75        169.80        22.26 o                         
  -8  12   7        135.23        158.74        19.50 o                         
  -7  12   7         70.06         56.53        14.27 o                         
  -6  12   7        741.68        794.09        33.52 o                         
  -5  12   7       2503.77       2490.42        60.06 o                         
  -4  12   7        925.20        864.57        28.50 o                         
  -3  12   7       1234.63       1278.14        32.31 o                         
  -2  12   7       1183.83       1209.82        32.80 o                         
  -1  12   7       2112.99       2198.46        51.86 o                         
   0  12   7         27.54         36.30         9.10 o                         
   1  12   7       2008.25       1951.28        50.41 o                         
   2  12   7       1168.18       1148.33        40.04 o                         
   3  12   7       1201.45       1186.28        36.92 o                         
   4  12   7        907.87        868.67        30.90 o                         
   5  12   7       2536.22       2455.59        63.70 o                         
   6  12   7        785.84        780.55        29.34 o                         
   7  12   7         70.10         57.84        14.15 o                         
   8  12   7        131.27        134.32        18.48 o                         
   9  12   7        183.90        158.64        20.69 o                         
  10  12   7        233.62        212.39        27.98 o                         
  11  12   7         75.83         48.32        32.83 o                         
  12  12   7         97.65         97.93        53.85 o                         
 -11  13   7        443.49        449.63        64.49 o                         
 -10  13   7         46.85         52.50        22.81 o                         
  -9  13   7        129.17        115.67        25.46 o                         
  -8  13   7        196.19        176.03        20.89 o                         
  -7  13   7         21.97         27.30        14.14 o                         
  -6  13   7        568.15        611.14        32.31 o                         
  -5  13   7        153.25        162.62        15.81 o                         
  -4  13   7        970.62       1026.58        32.06 o                         
  -3  13   7        105.12         92.97        12.74 o                         
  -2  13   7        209.64        216.25        16.16 o                         
  -1  13   7       1019.39       1004.70        32.26 o                         
   0  13   7       2973.52       2806.48        66.67 o                         
   1  13   7        995.48       1039.74        33.02 o                         
   2  13   7        194.00        210.22        16.46 o                         
   3  13   7         77.03         92.54        13.12 o                         
   4  13   7        851.76        859.80        29.70 o                         
   5  13   7        142.14        140.51        15.44 o                         
   6  13   7        612.33        640.89        29.33 o                         
   7  13   7         24.68         16.59        12.66 o                         
   8  13   7        161.00        124.48        18.53 o                         
   9  13   7        135.06        124.47        22.92 o                         
  10  13   7         43.13         41.26        22.30 o                         
  11  13   7        432.75        489.95        89.30 o                         
 -10  14   7         78.38         31.91        29.50 o                         
  -9  14   7        130.59        124.25        28.81 o                         
  -8  14   7        202.09        235.08        29.54 o                         
  -7  14   7        768.23        721.52        37.71 o                         
  -6  14   7        434.11        455.29        28.57 o                         
  -5  14   7        290.45        293.42        20.14 o                         
  -4  14   7        155.31        150.99        16.14 o                         
  -3  14   7        860.04        885.00        31.88 o                         
  -2  14   7       1224.89       1303.56        44.02 o                         
  -1  14   7       1767.94       1763.57        52.70 o                         
   0  14   7        264.86        246.25        18.18 o                         
   1  14   7       1840.28       1789.34        54.01 o                         
   2  14   7       1291.20       1325.33        46.69 o                         
   3  14   7        941.13        969.86        35.94 o                         
   4  14   7        174.13        187.67        15.76 o                         
   5  14   7        316.34        290.52        21.37 o                         
   6  14   7        490.35        501.19        27.67 o                         
   7  14   7        707.42        702.12        37.79 o                         
   8  14   7        184.86        179.87        28.49 o                         
   9  14   7        153.11        136.63        25.08 o                         
  10  14   7         85.08         63.27        31.43 o                         
 -10  15   7         45.28         53.81        43.44 o                         
  -9  15   7         69.40         33.60        33.57 o                         
  -8  15   7        469.90        547.16        45.56 o                         
  -7  15   7         14.09          9.75        19.37 o                         
  -6  15   7        193.87        159.62        20.61 o                         
  -5  15   7        389.71        390.50        24.60 o                         
  -4  15   7       1026.12       1126.49        36.94 o                         
  -3  15   7        609.95        623.06        30.17 o                         
  -2  15   7        261.14        304.06        22.07 o                         
  -1  15   7        961.78        992.04        37.63 o                         
   0  15   7        159.31        191.06        17.13 o                         
   1  15   7       1007.70        973.43        40.73 o                         
   2  15   7        288.21        356.95        24.39 o                         
   3  15   7        568.87        539.59        42.74 o                         
   4  15   7        918.36        950.61        37.29 o                         
   5  15   7        465.24        419.24        23.57 o                         
   6  15   7        187.31        172.10        18.15 o                         
   7  15   7          4.92          0.54        16.15 o                         
   8  15   7        453.17        561.71        45.50 o                         
   9  15   7         77.79         71.28        38.24 o                         
  10  15   7         67.26        102.88        45.98 o                         
  -9  16   7         29.86         10.55        36.11 o                         
  -8  16   7         86.66         44.75        29.73 o                         
  -7  16   7         75.60         99.73        26.50 o                         
  -6  16   7         75.39         78.28        28.27 o                         
  -5  16   7        326.04        318.17        22.84 o                         
  -4  16   7         58.43         37.13        12.59 o                         
  -3  16   7        438.65        468.89        29.93 o                         
  -2  16   7        166.02        130.28        16.82 o                         
  -1  16   7         39.72         61.08        13.03 o                         
   0  16   7        140.81        178.46        16.84 o                         
   1  16   7         35.61         56.66        12.72 o                         
   2  16   7        143.20        124.16        16.41 o                         
   3  16   7        386.74        343.91        26.66 o                         
   4  16   7         67.49         37.01        12.41 o                         
   5  16   7        356.02        370.36        25.01 o                         
   6  16   7         85.87         64.68        17.43 o                         
   7  16   7         87.25         92.62        23.40 o                         
   8  16   7         85.62         62.18        30.61 o                         
   9  16   7         26.41         33.39        36.55 o                         
  -8  17   7          1.53        -24.76        31.82 o                         
  -7  17   7        489.28        526.92        56.15 o                         
  -6  17   7         24.65         37.45        25.80 o                         
  -5  17   7         24.71         33.03        17.18 o                         
  -4  17   7         51.31         57.24        16.49 o                         
  -3  17   7        196.74        207.94        28.81 o                         
  -2  17   7        332.14        329.93        28.00 o                         
  -1  17   7         17.20         14.60        15.31 o                         
   0  17   7          0.87         24.67        14.91 o                         
   1  17   7         22.70          7.69        11.88 o                         
   2  17   7        355.44        372.14        29.40 o                         
   3  17   7        193.97        183.42        21.00 o                         
   4  17   7         44.09         35.97        13.19 o                         
   5  17   7         13.30          9.95        15.42 o                         
   6  17   7         33.50         23.44        17.55 o                         
   7  17   7        512.68        526.56        69.81 o                         
   8  17   7          1.68        -17.27        30.26 o                         
  -7  18   7         83.74         42.47        39.50 o                         
  -6  18   7         32.86         40.26        28.65 o                         
  -5  18   7        177.88        125.36        36.83 o                         
  -4  18   7        180.33        166.98        36.01 o                         
  -3  18   7        685.19        654.87        55.60 o                         
  -2  18   7        269.31        281.51        42.26 o                         
  -1  18   7          1.13         50.61        27.59 o                         
   0  18   7         70.52         63.55        39.51 o                         
   1  18   7          2.90        -12.53        24.25 o                         
   2  18   7        288.40        251.86        26.23 o                         
   3  18   7        740.91        856.41        61.57 o                         
   4  18   7        169.71        257.12        39.06 o                         
   5  18   7        229.86        237.13        34.24 o                         
   6  18   7         36.32         42.31        27.31 o                         
   7  18   7         81.51         99.48        40.60 o                         
  -5  19   7        136.64        108.46        37.40 o                         
  -4  19   7        161.93        187.47        45.89 o                         
  -3  19   7         60.13         67.10        25.56 o                         
  -2  19   7        262.44        242.81        63.89 o                         
  -1  19   7        208.59        174.97        46.32 o                         
   0  19   7         98.80        110.98        39.40 o                         
   1  19   7        190.56        171.13        44.12 o                         
   2  19   7        272.71        255.11        40.69 o                         
   3  19   7         61.93         28.16        26.19 o                         
   4  19   7        201.12        195.18        40.99 o                         
   5  19   7        125.20        148.30        40.99 o                         
  -3  20   7         15.96         18.59        41.82 o                         
  -2  20   7        372.21        398.45        80.16 o                         
  -1  20   7        133.26        108.04        49.95 o                         
   0  20   7        422.11        437.95        81.32 o                         
   1  20   7        125.20        110.36        52.28 o                         
   2  20   7        378.26        369.41        75.51 o                         
   3  20   7         15.62          4.04        24.56 o                         
   0   0   8      56311.52      54660.50      1188.89 o                         
   1   0   8       4266.89       3724.80        59.48 o                         
   2   0   8       4742.32       4497.73        73.66 o                         
   3   0   8      11802.20      11661.99       163.19 o                         
   4   0   8       7627.89       7546.10       106.67 o                         
   5   0   8       7991.10       7627.44       113.14 o                         
   6   0   8       3745.66       3514.37        59.88 o                         
   7   0   8        453.99        505.88        23.27 o                         
   8   0   8       2598.95       2627.20        57.85 o                         
   9   0   8       2272.34       2345.72        58.24 o                         
  10   0   8       1627.63       1625.37        51.20 o                         
  11   0   8        221.98        219.99        29.06 o                         
  12   0   8         66.46         67.28        29.76 o                         
  13   0   8        223.34        222.92        31.56 o                         
  14   0   8        521.11        574.95        47.67 o                         
 -14   1   8         72.41         81.76        26.83 o                         
 -13   1   8        148.69        141.27        27.58 o                         
 -12   1   8          4.86         17.23        18.49 o                         
 -11   1   8        509.80        477.33        34.08 o                         
 -10   1   8        635.11        661.25        34.67 o                         
  -9   1   8       3074.65       3156.16        75.23 o                         
  -8   1   8       1424.13       1443.10        41.14 o                         
  -7   1   8        317.00        275.73        16.67 o                         
  -6   1   8        348.61        361.24        16.70 o                         
  -5   1   8       3985.03       3947.66        61.74 o                         
  -4   1   8      11318.12      11938.47       162.35 o                         
  -3   1   8       2750.14       2896.13        52.25 o                         
  -2   1   8       5939.93       6341.31        99.22 o                         
  -1   1   8      11520.34      11094.90       159.98 o                         
   0   1   8      15580.62      15784.95       223.99 o                         
   1   1   8      11311.67      10947.33       164.49 o                         
   2   1   8       5896.30       6431.54        93.60 o                         
   3   1   8       3097.11       3282.91        54.32 o                         
   4   1   8      11266.34      11834.28       166.91 o                         
   5   1   8       4059.37       3978.58        62.50 o                         
   6   1   8        327.15        316.24        15.73 o                         
   7   1   8        319.98        308.22        17.32 o                         
   8   1   8       1265.67       1321.06        35.63 o                         
   9   1   8       3063.77       3029.29        69.89 o                         
  10   1   8        654.18        719.26        38.66 o                         
  11   1   8        508.82        477.65        34.78 o                         
  12   1   8          6.46         -0.09        19.18 o                         
  13   1   8        175.88        214.14        33.30 o                         
  14   1   8         66.55         21.50        24.78 o                         
 -14   2   8        321.09        336.72        44.64 o                         
 -13   2   8        126.03        143.47        32.11 o                         
 -12   2   8        114.76         87.34        23.20 o                         
 -11   2   8        754.97        808.76        56.79 o                         
 -10   2   8        937.42        950.92        40.64 o                         
  -9   2   8        385.93        333.58        25.79 o                         
  -8   2   8       1088.63       1084.32        33.17 o                         
  -7   2   8        406.87        461.31        20.77 o                         
  -6   2   8       1155.57       1157.24        29.43 o                         
  -5   2   8       8107.76       8056.39       115.05 o                         
  -4   2   8       3215.70       3288.12        50.29 o                         
  -3   2   8       1487.15       1618.61        31.43 o                         
  -2   2   8       1083.68       1047.11        21.02 o                         
  -1   2   8       2685.91       3061.67        48.58 o                         
   0   2   8        808.24        881.46        20.15 o                         
   1   2   8       2523.47       2868.00        47.61 o                         
   2   2   8       1102.86       1049.60        21.66 o                         
   3   2   8       1457.84       1534.20        29.14 o                         
   4   2   8       3185.18       3315.04        56.38 o                         
   5   2   8       8034.74       7675.81       110.47 o                         
   6   2   8       1332.99       1276.16        30.37 o                         
   7   2   8        463.25        503.54        21.47 o                         
   8   2   8       1066.89       1105.73        34.36 o                         
   9   2   8        366.50        324.54        24.02 o                         
  10   2   8        833.76        799.66        37.40 o                         
  11   2   8        753.20        803.23        46.69 o                         
  12   2   8         99.90         96.09        22.95 o                         
  13   2   8        101.25         62.06        23.33 o                         
  14   2   8        316.02        330.22        37.20 o                         
 -14   3   8         13.47          9.90        35.33 o                         
 -13   3   8        716.93        765.77        60.16 o                         
 -12   3   8        108.37        112.37        24.50 o                         
 -11   3   8       1224.12       1276.72        46.58 o                         
 -10   3   8        265.23        304.94        24.86 o                         
  -9   3   8       1511.60       1472.73        63.03 o                         
  -8   3   8       3270.87       3024.88        66.73 o                         
  -7   3   8       2421.30       2420.65        50.79 o                         
  -6   3   8        222.14        230.14        17.26 o                         
  -5   3   8       3678.12       3514.29        65.95 o                         
  -4   3   8       7648.14       7412.33       101.97 o                         
  -3   3   8       3479.84       3342.69        53.56 o                         
  -2   3   8       3744.50       3726.49        57.37 o                         
  -1   3   8       8253.61       8116.37       128.98 o                         
   0   3   8        172.98        158.96         9.44 o                         
   1   3   8       7975.13       7789.15       124.02 o                         
   2   3   8       3569.81       3567.30        59.74 o                         
   3   3   8       3486.33       3283.90        51.08 o                         
   4   3   8       7606.17       7374.90       108.18 o                         
   5   3   8       3515.99       3182.06        54.26 o                         
   6   3   8        210.37        232.30        15.72 o                         
   7   3   8       2571.20       2589.98        51.40 o                         
   8   3   8       3491.10       3490.09        75.89 o                         
   9   3   8       1582.84       1584.31        47.49 o                         
  10   3   8        207.52        192.75        21.76 o                         
  11   3   8       1142.72       1229.55        50.91 o                         
  12   3   8        146.50        168.25        25.22 o                         
  13   3   8        733.22        710.27        45.49 o                         
  14   3   8         13.10        -12.98        24.16 o                         
 -14   4   8        198.92        191.24        42.59 o                         
 -13   4   8         34.70         14.67        22.65 o                         
 -12   4   8        102.85        131.01        29.25 o                         
 -11   4   8         71.08         96.05        20.97 o                         
 -10   4   8       1708.69       1768.34        86.16 o                         
  -9   4   8       3107.44       3031.70        66.76 o                         
  -8   4   8       1086.60       1122.44        34.00 o                         
  -7   4   8         66.36         55.64        10.51 o                         
  -6   4   8       5102.91       5107.75        87.79 o                         
  -5   4   8        419.36        494.49        21.41 o                         
  -4   4   8       1202.39       1170.28        28.44 o                         
  -3   4   8        486.68        523.65        13.21 o                         
  -2   4   8       1635.42       1517.93        27.88 o                         
  -1   4   8       6089.37       6228.19       100.90 o                         
   0   4   8       1887.42       1675.34        32.76 o                         
   1   4   8       5809.80       5955.22        89.72 o                         
   2   4   8       1672.37       1574.12        28.99 o                         
   3   4   8        446.23        494.03        14.10 o                         
   4   4   8       1167.68       1106.95        35.06 o                         
   5   4   8        447.54        490.96        21.21 o                         
   6   4   8       5222.37       5089.68        87.89 o                         
   7   4   8         93.79        123.39        13.21 o                         
   8   4   8       1217.88       1087.05        36.37 o                         
   9   4   8       3126.13       3060.94        77.51 o                         
  10   4   8       1626.59       1671.03        54.67 o                         
  11   4   8         63.20         35.56        15.83 o                         
  12   4   8        113.97        138.23        29.75 o                         
  13   4   8         37.48         58.43        24.05 o                         
  14   4   8        211.73        178.67        40.66 o                         
 -14   5   8         26.29          8.87        35.97 o                         
 -13   5   8         73.01         41.26        24.00 o                         
 -12   5   8        504.52        499.85        40.05 o                         
 -11   5   8          4.37          3.42        15.88 o                         
 -10   5   8         69.35         81.41        18.69 o                         
  -9   5   8       1393.42       1466.95        45.80 o                         
  -8   5   8        165.24        203.20        17.82 o                         
  -7   5   8       2267.09       2157.92        51.62 o                         
  -6   5   8        500.54        497.27        20.28 o                         
  -5   5   8        574.13        625.78        19.04 o                         
  -4   5   8       2668.94       2462.39        41.56 o                         
  -3   5   8       2094.78       2062.70        34.88 o                         
  -2   5   8        269.05        284.14        13.50 o                         
  -1   5   8        662.27        638.17        19.07 o                         
   0   5   8        341.45        440.83        13.96 o                         
   1   5   8        597.94        559.77        16.68 o                         
   2   5   8        258.50        255.77        11.35 o                         
   3   5   8       1982.54       1941.79        35.97 o                         
   4   5   8       2837.84       2641.15        46.97 o                         
   5   5   8        537.41        598.51        19.37 o                         
   6   5   8        479.79        441.87        19.51 o                         
   7   5   8       2344.00       2248.89        52.49 o                         
   8   5   8        204.86        205.85        17.38 o                         
   9   5   8       1354.13       1355.81        45.72 o                         
  10   5   8         68.74         46.52        18.53 o                         
  11   5   8          0.67          3.63        16.38 o                         
  12   5   8        527.90        607.77        40.45 o                         
  13   5   8         83.30        102.67        26.68 o                         
  14   5   8         25.25         21.59        30.89 o                         
 -14   6   8        229.36        205.51        52.65 o                         
 -13   6   8        145.10        159.49        29.28 o                         
 -12   6   8        675.43        636.06        45.28 o                         
 -11   6   8          3.50         39.63        17.28 o                         
 -10   6   8        140.96        163.77        19.48 o                         
  -9   6   8       1075.88       1062.09        39.13 o                         
  -8   6   8       4012.90       3888.90        87.84 o                         
  -7   6   8       1615.74       1550.61        41.02 o                         
  -6   6   8        350.17        312.81        16.57 o                         
  -5   6   8        444.06        483.31        19.84 o                         
  -4   6   8        708.30        731.56        23.39 o                         
  -3   6   8       3178.37       3094.92        54.25 o                         
  -2   6   8       7309.49       6719.41       104.90 o                         
  -1   6   8       1895.91       1763.23        32.66 o                         
   0   6   8       2351.16       2367.34        44.90 o                         
   1   6   8       1843.26       1708.86        34.79 o                         
   2   6   8       7034.91       6520.94       111.77 o                         
   3   6   8       3143.23       3074.45        54.26 o                         
   4   6   8        651.89        679.89        25.09 o                         
   5   6   8        435.68        425.58        17.15 o                         
   6   6   8        339.69        319.31        17.02 o                         
   7   6   8       1422.18       1389.14        35.16 o                         
   8   6   8       4296.61       4295.06        84.20 o                         
   9   6   8       1141.37       1101.35        37.11 o                         
  10   6   8        186.67        156.13        23.92 o                         
  11   6   8          3.03         12.11        16.44 o                         
  12   6   8        608.19        633.83        43.65 o                         
  13   6   8        148.98        125.22        29.91 o                         
  14   6   8        221.58        147.51        73.77 o                         
 -13   7   8        113.33         99.70        39.57 o                         
 -12   7   8        186.80         84.50        27.01 o                         
 -11   7   8        588.59        660.64        44.72 o                         
 -10   7   8        390.48        419.06        30.34 o                         
  -9   7   8        362.23        396.19        25.98 o                         
  -8   7   8        272.58        235.64        18.46 o                         
  -7   7   8       2136.13       2219.54        52.78 o                         
  -6   7   8       2268.96       2354.89        52.96 o                         
  -5   7   8       1914.19       1839.99        40.59 o                         
  -4   7   8        713.57        702.55        20.88 o                         
  -3   7   8       5854.29       5692.07        91.65 o                         
  -2   7   8        339.34        342.33        12.83 o                         
  -1   7   8       4926.11       4663.03        75.67 o                         
   0   7   8      10682.00      10484.94       159.32 o                         
   1   7   8       4576.56       4449.75        76.25 o                         
   2   7   8        352.19        387.54        14.05 o                         
   3   7   8       5638.67       5479.32        96.12 o                         
   4   7   8        713.21        736.19        23.08 o                         
   5   7   8       2055.57       1954.10        44.18 o                         
   6   7   8       2187.01       2261.68        48.37 o                         
   7   7   8       2201.06       2285.85        50.65 o                         
   8   7   8        243.41        201.04        20.73 o                         
   9   7   8        376.36        378.48        25.82 o                         
  10   7   8        399.17        430.09        29.16 o                         
  11   7   8        555.06        530.48        35.93 o                         
  12   7   8        190.64        151.38        26.94 o                         
  13   7   8         73.19         75.91        29.17 o                         
 -13   8   8        299.15        384.61        75.08 o                         
 -12   8   8        304.84        243.66        39.07 o                         
 -11   8   8         75.97         68.98        20.46 o                         
 -10   8   8        288.35        275.39        25.14 o                         
  -9   8   8        465.08        442.79        28.17 o                         
  -8   8   8         56.61         84.89        16.34 o                         
  -7   8   8        139.99        103.54        14.32 o                         
  -6   8   8        361.37        344.44        20.50 o                         
  -5   8   8        707.62        709.18        23.52 o                         
  -4   8   8        209.20        191.82        13.31 o                         
  -3   8   8        678.40        583.11        19.08 o                         
  -2   8   8       3490.46       3375.54        60.96 o                         
  -1   8   8        419.55        493.86        16.25 o                         
   0   8   8         93.84         97.07        13.32 o                         
   1   8   8        407.28        464.62        15.43 o                         
   2   8   8       3375.64       3229.27        64.09 o                         
   3   8   8        792.85        675.10        22.12 o                         
   4   8   8        214.54        199.95        14.00 o                         
   5   8   8        671.44        664.82        22.49 o                         
   6   8   8        382.17        384.45        21.09 o                         
   7   8   8        145.73        155.10        14.31 o                         
   8   8   8         48.34         42.58        12.03 o                         
   9   8   8        410.03        476.77        34.76 o                         
  10   8   8        322.63        308.23        26.31 o                         
  11   8   8         83.69        103.57        22.51 o                         
  12   8   8        279.14        343.59        36.65 o                         
  13   8   8        267.42        325.47        50.55 o                         
 -13   9   8         25.29         69.46        47.62 o                         
 -12   9   8         91.96         98.27        29.66 o                         
 -11   9   8        144.11         99.06        22.35 o                         
 -10   9   8        341.06        352.65        28.97 o                         
  -9   9   8        551.55        652.16        37.66 o                         
  -8   9   8        246.46        220.99        20.48 o                         
  -7   9   8       2230.64       2190.09        59.04 o                         
  -6   9   8        454.79        422.25        24.46 o                         
  -5   9   8        340.81        367.19        19.71 o                         
  -4   9   8        661.01        684.66        29.95 o                         
  -3   9   8       1751.86       1748.77        38.55 o                         
  -2   9   8         16.80          7.68         5.10 o                         
  -1   9   8        217.26        222.63        13.54 o                         
   0   9   8       6414.21       6250.43       134.69 o                         
   1   9   8        292.82        314.54        16.22 o                         
   2   9   8          8.18         13.74         5.34 o                         
   3   9   8       1802.89       1798.66        41.72 o                         
   4   9   8        725.13        686.95        25.80 o                         
   5   9   8        337.50        369.11        20.92 o                         
   6   9   8        488.98        448.06        22.52 o                         
   7   9   8       2348.24       2333.96        60.69 o                         
   8   9   8        265.78        260.27        21.97 o                         
   9   9   8        471.86        575.24        46.45 o                         
  10   9   8        308.22        284.81        25.56 o                         
  11   9   8        149.95        134.56        24.80 o                         
  12   9   8        110.90        112.05        33.36 o                         
  13   9   8         40.51         81.32        69.70 o                         
 -12  10   8        255.56        265.09        66.82 o                         
 -11  10   8         78.61         97.34        26.75 o                         
 -10  10   8        803.61        914.51        48.08 o                         
  -9  10   8         97.21         84.11        17.94 o                         
  -8  10   8        607.62        567.46        32.91 o                         
  -7  10   8        613.34        724.18        30.59 o                         
  -6  10   8       4857.03       4961.23       105.66 o                         
  -5  10   8       1929.38       1965.98        63.23 o                         
  -4  10   8       2176.05       2190.33        52.48 o                         
  -3  10   8        964.26        954.72        30.21 o                         
  -2  10   8       4190.61       4144.58        76.82 o                         
  -1  10   8        647.10        682.92        23.11 o                         
   0  10   8        398.76        392.54        19.03 o                         
   1  10   8        648.02        622.92        24.35 o                         
   2  10   8       4483.95       4515.24        98.49 o                         
   3  10   8        884.34        861.43        27.51 o                         
   4  10   8       1817.91       1802.95        48.60 o                         
   5  10   8       1898.59       1886.78        52.01 o                         
   6  10   8       4993.29       4919.09        99.57 o                         
   7  10   8        628.90        703.73        33.51 o                         
   8  10   8        618.58        596.10        33.76 o                         
   9  10   8         91.54         79.21        17.55 o                         
  10  10   8        714.50        740.81        40.02 o                         
  11  10   8         64.54         80.01        22.40 o                         
  12  10   8        271.73        258.02        64.19 o                         
 -12  11   8        319.20        445.54        82.13 o                         
 -11  11   8        222.94        208.35        34.09 o                         
 -10  11   8         38.91         10.82        17.23 o                         
  -9  11   8         98.84         94.59        18.67 o                         
  -8  11   8        629.15        592.92        35.38 o                         
  -7  11   8       1075.02       1153.31        40.43 o                         
  -6  11   8        300.18        308.16        23.27 o                         
  -5  11   8        150.29        162.42        14.97 o                         
  -4  11   8        296.11        310.69        18.17 o                         
  -3  11   8       3144.91       3091.98        66.09 o                         
  -2  11   8        615.67        643.47        28.65 o                         
  -1  11   8        913.13        921.58        29.13 o                         
   0  11   8       1703.75       1792.31        47.61 o                         
   1  11   8        883.17        829.29        39.02 o                         
   2  11   8        629.88        630.30        25.28 o                         
   3  11   8       3196.72       3216.25        70.44 o                         
   4  11   8        460.07        459.58        22.18 o                         
   5  11   8        152.15        148.78        15.55 o                         
   6  11   8        310.04        296.71        21.15 o                         
   7  11   8       1144.19       1207.70        41.84 o                         
   8  11   8        605.40        631.06        35.06 o                         
   9  11   8        128.31        134.66        19.42 o                         
  10  11   8         43.03         17.17        17.47 o                         
  11  11   8        205.64        190.73        30.15 o                         
  12  11   8        360.72        367.09        74.70 o                         
 -11  12   8        250.73        198.95        47.10 o                         
 -10  12   8         10.66         15.10        21.45 o                         
  -9  12   8        182.29        209.80        24.13 o                         
  -8  12   8        256.03        277.63        24.95 o                         
  -7  12   8        708.42        786.09        35.40 o                         
  -6  12   8        755.78        805.39        40.45 o                         
  -5  12   8        241.73        251.97        19.60 o                         
  -4  12   8        601.66        564.09        23.93 o                         
  -3  12   8        654.13        592.50        28.87 o                         
  -2  12   8         47.76         71.42        10.95 o                         
  -1  12   8        176.64        190.00        14.31 o                         
   0  12   8        329.79        351.35        19.00 o                         
   1  12   8        230.08        268.85        17.58 o                         
   2  12   8         17.78         25.44         9.36 o                         
   3  12   8        642.67        597.20        23.11 o                         
   4  12   8        629.93        643.75        25.58 o                         
   5  12   8        214.67        208.74        17.86 o                         
   6  12   8        825.00        839.95        36.33 o                         
   7  12   8        697.85        773.10        37.71 o                         
   8  12   8        229.04        271.98        23.86 o                         
   9  12   8        165.46        173.56        22.53 o                         
  10  12   8          7.27         -8.47        18.19 o                         
  11  12   8        244.19        313.75        49.46 o                         
 -11  13   8        600.70        616.96        72.02 o                         
 -10  13   8        394.28        432.51        51.61 o                         
  -9  13   8        262.73        215.78        30.09 o                         
  -8  13   8          9.90         12.80        14.35 o                         
  -7  13   8        501.93        471.03        31.20 o                         
  -6  13   8        130.45        112.42        17.63 o                         
  -5  13   8       1096.29       1154.86        37.21 o                         
  -4  13   8       1800.90       1817.27        48.98 o                         
  -3  13   8        857.14        826.33        35.00 o                         
  -2  13   8        125.99        136.06        13.66 o                         
  -1  13   8       1612.08       1647.87        46.04 o                         
   0  13   8       1192.58       1190.62        36.84 o                         
   1  13   8       1675.13       1774.15        48.75 o                         
   2  13   8        131.45        143.08        15.80 o                         
   3  13   8        804.05        727.72        29.08 o                         
   4  13   8       1744.14       1926.06        50.23 o                         
   5  13   8       1062.61       1130.29        37.50 o                         
   6  13   8        145.10        107.88        15.06 o                         
   7  13   8        469.98        426.83        29.99 o                         
   8  13   8         11.85         38.50        16.74 o                         
   9  13   8        319.69        284.34        37.49 o                         
  10  13   8        409.86        442.90        41.87 o                         
  11  13   8        600.22        562.01        70.10 o                         
 -10  14   8        251.17        186.88        45.29 o                         
  -9  14   8        133.80        105.55        29.06 o                         
  -8  14   8        231.45        232.39        31.93 o                         
  -7  14   8        232.98        241.43        24.69 o                         
  -6  14   8        523.49        479.84        34.73 o                         
  -5  14   8        608.60        650.56        29.00 o                         
  -4  14   8       1191.39       1339.00        45.22 o                         
  -3  14   8        809.99        868.56        35.59 o                         
  -2  14   8       1253.70       1270.99        41.02 o                         
  -1  14   8       1669.77       1632.18        51.33 o                         
   0  14   8       1820.89       1840.77        55.73 o                         
   1  14   8       1640.88       1623.37        67.31 o                         
   2  14   8       1143.70       1139.96        43.30 o                         
   3  14   8        812.83        831.05        38.20 o                         
   4  14   8       1244.19       1383.20        40.93 o                         
   5  14   8        640.23        662.69        29.74 o                         
   6  14   8        491.32        459.83        26.80 o                         
   7  14   8        215.06        183.84        22.53 o                         
   8  14   8        233.99        276.14        34.17 o                         
   9  14   8        124.74         69.91        23.97 o                         
  10  14   8        265.30        248.16        51.03 o                         
 -10  15   8         55.35         31.40        40.36 o                         
  -9  15   8         35.65         61.56        35.15 o                         
  -8  15   8        110.64         95.99        26.57 o                         
  -7  15   8        108.11        101.65        22.49 o                         
  -6  15   8          3.19         17.73        22.00 o                         
  -5  15   8        100.81        108.44        16.12 o                         
  -4  15   8        115.13        117.57        14.55 o                         
  -3  15   8         77.59         86.96        13.35 o                         
  -2  15   8         43.54         28.76        12.09 o                         
  -1  15   8         12.32         16.79        11.49 o                         
   0  15   8        167.23        185.76        18.02 o                         
   1  15   8         22.18          8.84        11.65 o                         
   2  15   8         38.73         31.79        12.28 o                         
   3  15   8         61.31         63.54        11.62 o                         
   4  15   8        124.28        136.85        15.46 o                         
   5  15   8         83.79         72.53        14.11 o                         
   6  15   8          2.30         12.30        11.48 o                         
   7  15   8        126.08         69.13        22.89 o                         
   8  15   8        105.16        111.04        26.30 o                         
   9  15   8         27.81         13.11        30.36 o                         
  10  15   8         53.73         47.18        42.34 o                         
  -9  16   8        290.72        203.45        54.31 o                         
  -8  16   8        226.24        242.69        55.81 o                         
  -7  16   8         35.26         37.25        22.57 o                         
  -6  16   8        444.15        413.33        37.45 o                         
  -5  16   8        371.94        423.72        31.11 o                         
  -4  16   8        290.75        288.51        23.86 o                         
  -3  16   8         14.41          1.24        13.83 o                         
  -2  16   8        288.62        288.69        24.59 o                         
  -1  16   8         79.46         52.69        13.65 o                         
   0  16   8        684.02        635.91        36.24 o                         
   1  16   8         69.69         50.56        13.80 o                         
   2  16   8        267.75        289.93        24.10 o                         
   3  16   8         19.36         30.97        11.02 o                         
   4  16   8        298.29        278.84        22.34 o                         
   5  16   8        343.66        370.36        37.32 o                         
   6  16   8        362.52        394.91        31.62 o                         
   7  16   8         36.13         48.57        20.50 o                         
   8  16   8        217.90        248.15        36.03 o                         
   9  16   8        296.25        300.74        63.34 o                         
  -8  17   8        255.53        199.49        51.62 o                         
  -7  17   8        276.05        272.00        43.57 o                         
  -6  17   8        300.53        282.70        42.20 o                         
  -5  17   8        193.53        173.73        26.12 o                         
  -4  17   8        400.63        424.42        33.54 o                         
  -3  17   8        520.90        566.01        34.46 o                         
  -2  17   8        121.67        108.61        27.82 o                         
  -1  17   8        463.55        443.16        30.25 o                         
   0  17   8        256.40        253.44        23.59 o                         
   1  17   8        465.80        485.11        41.53 o                         
   2  17   8        121.30        138.23        18.34 o                         
   3  17   8        548.98        583.09        39.58 o                         
   4  17   8        424.10        448.49        35.39 o                         
   5  17   8        213.49        222.72        26.34 o                         
   6  17   8        306.37        282.98        30.96 o                         
   7  17   8        258.11        335.49        59.55 o                         
   8  17   8        244.70        207.47        52.49 o                         
  -7  18   8          1.02         18.38        34.73 o                         
  -6  18   8        104.57        105.00        67.38 o                         
  -5  18   8        406.32        429.86        75.51 o                         
  -4  18   8        290.26        260.95        73.77 o                         
  -3  18   8         84.05        127.39        33.49 o                         
  -2  18   8        294.95        299.77        29.47 o                         
  -1  18   8         37.63         76.14        21.25 o                         
   0  18   8          0.90         17.62        28.42 o                         
   1  18   8         33.16         25.53        14.87 o                         
   2  18   8        326.11        356.81        32.02 o                         
   3  18   8         73.23         84.93        28.53 o                         
   4  18   8        269.45        311.74        70.47 o                         
   5  18   8        396.76        469.62        57.85 o                         
   6  18   8         89.42         89.36        38.70 o                         
   7  18   8          1.32         61.36        36.55 o                         
  -5  19   8        231.74        236.68        47.14 o                         
  -4  19   8        110.66         45.76        61.57 o                         
  -3  19   8        120.12         86.66        30.93 o                         
  -2  19   8         51.32         53.50        39.15 o                         
  -1  19   8        168.69        159.18        45.28 o                         
   0  19   8          6.78         19.59        48.79 o                         
   1  19   8        181.12        148.96        46.19 o                         
   2  19   8         47.20         43.97        24.23 o                         
   3  19   8        148.80        102.71        34.27 o                         
   4  19   8        124.10        125.07        37.96 o                         
   5  19   8        224.46        153.10        43.76 o                         
  -3  20   8        375.25        289.26        73.19 o                         
  -2  20   8        262.64        170.77        60.41 o                         
  -1  20   8        425.77        521.59        88.29 o                         
   0  20   8        714.13        937.36       106.87 o                         
   1  20   8        418.73        464.67        83.64 o                         
   2  20   8        291.63        348.50        78.99 o                         
   3  20   8        379.93        364.27        50.80 o                         
   1   0   9      11299.06      11417.94       172.11 o                         
   2   0   9        576.97        415.92        13.97 o                         
   3   0   9       2758.73       2827.71        51.13 o                         
   4   0   9       2111.20       2079.29        36.65 o                         
   5   0   9         82.70         75.65         8.15 o                         
   6   0   9        883.88        898.88        24.84 o                         
   7   0   9         16.84         16.78         8.61 o                         
   8   0   9       1429.77       1406.91        39.08 o                         
   9   0   9        101.58        108.27        16.26 o                         
  10   0   9         57.20         67.86        17.66 o                         
  11   0   9         36.94         15.22        17.27 o                         
  12   0   9         22.29         28.53        19.90 o                         
  13   0   9        262.66        249.45        40.59 o                         
  14   0   9         50.90         90.88        28.76 o                         
 -14   1   9        215.00        247.88        43.03 o                         
 -13   1   9        597.60        699.37        48.94 o                         
 -12   1   9        950.34       1045.70        55.26 o                         
 -11   1   9        917.98       1001.71        49.71 o                         
 -10   1   9        689.35        700.67        35.98 o                         
  -9   1   9       2918.06       2842.98        70.06 o                         
  -8   1   9        224.03        204.92        18.64 o                         
  -7   1   9       4558.96       4284.16        85.51 o                         
  -6   1   9        166.28        165.36        12.47 o                         
  -5   1   9       2649.70       2614.80        45.50 o                         
  -4   1   9       6300.93       6272.55        91.06 o                         
  -3   1   9      10082.89       9888.08       151.66 o                         
  -2   1   9       3467.08       3465.75        59.37 o                         
  -1   1   9       2425.57       2192.23        39.19 o                         
   0   1   9        209.27        190.09         9.79 o                         
   1   1   9       2299.78       2107.20        39.52 o                         
   2   1   9       3486.81       3496.88        59.97 o                         
   3   1   9       9542.86       9642.85       147.64 o                         
   4   1   9       6512.14       6241.09        93.68 o                         
   5   1   9       2740.24       2614.75        44.94 o                         
   6   1   9        175.62        169.08        13.22 o                         
   7   1   9       4783.11       4392.35       101.01 o                         
   8   1   9        184.56        167.47        15.94 o                         
   9   1   9       2665.79       2556.42        69.09 o                         
  10   1   9        681.96        722.62        44.72 o                         
  11   1   9        858.20        913.41        55.94 o                         
  12   1   9        876.61        930.91        56.42 o                         
  13   1   9        615.96        700.47        58.19 o                         
  14   1   9        189.53        186.37        34.74 o                         
 -14   2   9        173.56        187.53        41.12 o                         
 -13   2   9        429.64        410.52        45.43 o                         
 -12   2   9        527.16        533.26        44.66 o                         
 -11   2   9        618.07        617.74        36.77 o                         
 -10   2   9       2494.58       2568.31        68.38 o                         
  -9   2   9        409.26        358.46        26.19 o                         
  -8   2   9       1479.52       1395.07        44.80 o                         
  -7   2   9        864.36        874.19        35.94 o                         
  -6   2   9       4735.93       4552.08        80.20 o                         
  -5   2   9       1468.80       1437.84        29.36 o                         
  -4   2   9       9043.25       8990.08       122.17 o                         
  -3   2   9       9109.88       8813.66       122.53 o                         
  -2   2   9       6973.53       6774.08       114.99 o                         
  -1   2   9       2237.05       2158.59        38.77 o                         
   0   2   9      13968.35      13760.32       213.15 o                         
   1   2   9       2157.75       2169.18        41.92 o                         
   2   2   9       7074.17       6968.63       104.98 o                         
   3   2   9       8996.13       8878.44       127.68 o                         
   4   2   9       8383.18       8358.90       121.69 o                         
   5   2   9       1250.29       1225.96        37.56 o                         
   6   2   9       5098.01       5006.22        80.78 o                         
   7   2   9        878.22        861.82        28.48 o                         
   8   2   9       1471.18       1475.52        42.17 o                         
   9   2   9        379.72        354.58        25.36 o                         
  10   2   9       2520.25       2578.61        72.04 o                         
  11   2   9        654.30        627.70        42.78 o                         
  12   2   9        561.17        509.85        40.60 o                         
  13   2   9        432.49        488.23        42.09 o                         
  14   2   9        181.71        186.78        33.31 o                         
 -14   3   9        121.81         87.02        34.85 o                         
 -13   3   9         98.77        106.55        31.90 o                         
 -12   3   9         32.44         50.79        20.83 o                         
 -11   3   9        549.30        508.06        36.90 o                         
 -10   3   9        215.25        241.64        24.53 o                         
  -9   3   9        397.96        415.89        28.96 o                         
  -8   3   9        341.69        357.76        23.41 o                         
  -7   3   9       3992.92       3990.76        77.29 o                         
  -6   3   9        127.47        123.89        11.00 o                         
  -5   3   9        958.10        901.25        25.80 o                         
  -4   3   9       3550.51       3450.48        58.16 o                         
  -3   3   9       2601.17       2536.77        44.99 o                         
  -2   3   9        376.29        414.97        12.42 o                         
  -1   3   9        279.83        273.97        11.99 o                         
   0   3   9        651.86        640.02        19.68 o                         
   1   3   9        274.59        285.99        12.23 o                         
   2   3   9        417.52        451.17        13.34 o                         
   3   3   9       2448.65       2369.55        39.46 o                         
   4   3   9       3589.35       3479.64        53.86 o                         
   5   3   9       1079.22       1038.87        27.87 o                         
   6   3   9        108.06        114.70        10.48 o                         
   7   3   9       4070.81       3959.11        71.43 o                         
   8   3   9        371.17        382.47        23.47 o                         
   9   3   9        374.31        388.38        25.91 o                         
  10   3   9        234.90        232.20        25.31 o                         
  11   3   9        592.88        589.70        38.35 o                         
  12   3   9         28.45         23.93        20.06 o                         
  13   3   9        120.23        115.95        28.43 o                         
  14   3   9        117.66        135.99        33.09 o                         
 -14   4   9        328.23        264.67        54.50 o                         
 -13   4   9         99.43        141.36        33.69 o                         
 -12   4   9        601.42        557.98        42.08 o                         
 -11   4   9        552.40        499.35        37.15 o                         
 -10   4   9       1016.59       1013.25        48.44 o                         
  -9   4   9        490.10        426.97        27.33 o                         
  -8   4   9       1719.99       1820.18        50.09 o                         
  -7   4   9       2072.80       2033.38        54.17 o                         
  -6   4   9        641.41        704.50        24.24 o                         
  -5   4   9       3254.60       3097.35        55.41 o                         
  -4   4   9       8283.76       8309.20       121.25 o                         
  -3   4   9       4203.04       4350.67        64.27 o                         
  -2   4   9        833.56        832.74        18.55 o                         
  -1   4   9        434.92        431.30        14.20 o                         
   0   4   9       6329.16       6211.15        97.98 o                         
   1   4   9        413.56        404.06        12.78 o                         
   2   4   9        803.22        787.74        18.82 o                         
   3   4   9       3832.48       3945.80        57.08 o                         
   4   4   9       8077.08       8210.02       120.61 o                         
   5   4   9       3283.26       3109.25        58.35 o                         
   6   4   9        786.66        818.07        24.91 o                         
   7   4   9       1979.96       2028.93        45.05 o                         
   8   4   9       1679.48       1680.00        47.75 o                         
   9   4   9        464.74        450.75        29.63 o                         
  10   4   9       1060.88       1074.13        46.49 o                         
  11   4   9        489.57        440.43        33.24 o                         
  12   4   9        586.12        539.72        39.07 o                         
  13   4   9         74.84        110.66        26.55 o                         
  14   4   9        310.53        273.04        64.63 o                         
 -14   5   9        118.43        129.52        58.85 o                         
 -13   5   9        275.24        238.50        33.22 o                         
 -12   5   9         82.22         79.78        22.77 o                         
 -11   5   9        530.07        552.53        39.31 o                         
 -10   5   9        131.76        112.54        20.30 o                         
  -9   5   9        258.29        229.80        20.94 o                         
  -8   5   9       1322.65       1383.15        44.83 o                         
  -7   5   9        368.80        404.74        22.05 o                         
  -6   5   9       4630.27       4721.83        82.98 o                         
  -5   5   9       5538.87       5585.16        93.57 o                         
  -4   5   9       3883.77       3863.22        64.65 o                         
  -3   5   9       3619.67       3567.93        53.42 o                         
  -2   5   9        854.53        886.48        20.52 o                         
  -1   5   9       4028.68       4005.59        69.97 o                         
   0   5   9       2716.21       2883.26        55.55 o                         
   1   5   9       4370.86       4405.41        69.59 o                         
   2   5   9        780.77        778.18        18.27 o                         
   3   5   9       3402.82       3346.09        56.41 o                         
   4   5   9       3852.77       3816.28        67.05 o                         
   5   5   9       5835.41       5947.11       107.59 o                         
   6   5   9       4741.76       4908.15        85.95 o                         
   7   5   9        432.72        479.43        22.68 o                         
   8   5   9       1282.96       1294.12        38.53 o                         
   9   5   9        315.17        296.25        26.25 o                         
  10   5   9        119.36        120.88        20.48 o                         
  11   5   9        545.35        587.40        37.80 o                         
  12   5   9         97.77         69.40        21.61 o                         
  13   5   9        228.51        225.89        31.84 o                         
  14   5   9        128.54         60.15        52.26 o                         
 -13   6   9        217.89        249.99        39.23 o                         
 -12   6   9        201.54        248.62        39.57 o                         
 -11   6   9         70.44         61.75        20.00 o                         
 -10   6   9        226.87        215.44        24.91 o                         
  -9   6   9          4.70         23.56        12.52 o                         
  -8   6   9         12.88         10.88        11.85 o                         
  -7   6   9        703.56        748.00        26.81 o                         
  -6   6   9       1245.44       1238.18        31.58 o                         
  -5   6   9        123.54        103.57         9.92 o                         
  -4   6   9        355.88        359.10        16.05 o                         
  -3   6   9         16.62         18.83         5.70 o                         
  -2   6   9       1811.06       1770.04        34.83 o                         
  -1   6   9       2475.34       2412.28        46.74 o                         
   0   6   9       2744.42       2843.52        58.27 o                         
   1   6   9       2591.22       2596.73        51.39 o                         
   2   6   9       1636.92       1603.99        38.53 o                         
   3   6   9         17.48         18.95         6.11 o                         
   4   6   9        353.57        357.81        14.90 o                         
   5   6   9        133.64         80.86        10.26 o                         
   6   6   9       1392.99       1388.07        34.21 o                         
   7   6   9        747.99        849.42        32.49 o                         
   8   6   9          3.97         11.82        11.18 o                         
   9   6   9         15.35         15.36        12.30 o                         
  10   6   9        231.71        267.94        23.74 o                         
  11   6   9         64.62         71.58        18.35 o                         
  12   6   9        202.58        178.54        26.44 o                         
  13   6   9        225.15        258.38        38.70 o                         
 -13   7   9        103.64        119.80        37.74 o                         
 -12   7   9         52.54         59.83        23.91 o                         
 -11   7   9         29.65         17.32        18.84 o                         
 -10   7   9         24.70         26.44        14.98 o                         
  -9   7   9         13.21         27.67        13.94 o                         
  -8   7   9        262.87        307.90        24.87 o                         
  -7   7   9        934.55        977.96        33.60 o                         
  -6   7   9        285.55        267.78        17.66 o                         
  -5   7   9        478.01        521.59        21.58 o                         
  -4   7   9       5098.22       5040.11        88.05 o                         
  -3   7   9       1872.44       1859.45        39.13 o                         
  -2   7   9        232.55        224.59        11.96 o                         
  -1   7   9       1603.81       1669.93        32.23 o                         
   0   7   9         25.40         25.30         6.04 o                         
   1   7   9       1671.20       1749.10        38.13 o                         
   2   7   9        253.27        244.08        13.94 o                         
   3   7   9       1965.25       1896.34        43.61 o                         
   4   7   9       5346.78       5226.77        99.89 o                         
   5   7   9        559.21        601.52        25.66 o                         
   6   7   9        293.02        277.10        16.77 o                         
   7   7   9        961.18        978.15        32.00 o                         
   8   7   9        276.13        336.15        21.68 o                         
   9   7   9         11.74          0.42        11.91 o                         
  10   7   9         24.49         26.83        15.76 o                         
  11   7   9         29.92         36.58        17.27 o                         
  12   7   9         49.81         54.46        22.59 o                         
  13   7   9        114.70        101.59        31.07 o                         
 -13   8   9         99.71         60.40        49.27 o                         
 -12   8   9         92.32         98.31        30.94 o                         
 -11   8   9        100.60         50.77        20.56 o                         
 -10   8   9        300.04        268.08        25.54 o                         
  -9   8   9        409.01        385.21        31.20 o                         
  -8   8   9        346.54        406.08        26.58 o                         
  -7   8   9        607.22        567.65        28.91 o                         
  -6   8   9       2110.23       2058.06        52.70 o                         
  -5   8   9        785.87        770.44        25.11 o                         
  -4   8   9        231.03        225.08        15.10 o                         
  -3   8   9        448.15        438.93        24.67 o                         
  -2   8   9       4658.20       4576.49        86.93 o                         
  -1   8   9        151.34        166.20        10.23 o                         
   0   8   9        496.33        491.97        16.98 o                         
   1   8   9        163.48        178.59        12.66 o                         
   2   8   9       4689.16       4632.95        94.59 o                         
   3   8   9        411.43        367.49        16.07 o                         
   4   8   9        324.47        327.43        21.34 o                         
   5   8   9        768.96        772.96        26.48 o                         
   6   8   9       2102.72       2007.42        50.39 o                         
   7   8   9        617.03        597.98        26.28 o                         
   8   8   9        349.51        404.54        23.23 o                         
   9   8   9        402.42        370.77        25.76 o                         
  10   8   9        245.87        242.30        22.95 o                         
  11   8   9         95.23         66.99        20.31 o                         
  12   8   9         67.36         36.01        23.47 o                         
  13   8   9        109.20         99.05        37.07 o                         
 -13   9   9         30.38         62.73        73.19 o                         
 -12   9   9          7.90         -4.86        33.41 o                         
 -11   9   9        283.50        282.98        33.07 o                         
 -10   9   9         34.47         24.90        16.79 o                         
  -9   9   9        318.13        309.67        31.93 o                         
  -8   9   9       2026.14       2058.62        63.28 o                         
  -7   9   9        629.39        700.69        34.46 o                         
  -6   9   9         30.90         39.30        11.56 o                         
  -5   9   9        192.66        200.17        15.78 o                         
  -4   9   9        801.66        775.66        31.06 o                         
  -3   9   9       1337.55       1294.08        32.42 o                         
  -2   9   9        237.96        235.20        13.54 o                         
  -1   9   9       1601.00       1602.14        34.41 o                         
   0   9   9        918.55        962.29        26.35 o                         
   1   9   9       1541.79       1498.77        35.62 o                         
   2   9   9        200.64        212.41        12.86 o                         
   3   9   9       1324.85       1304.16        34.22 o                         
   4   9   9        843.48        868.38        27.71 o                         
   5   9   9        143.39        149.10        14.93 o                         
   6   9   9         38.52         54.08        11.85 o                         
   7   9   9        715.39        734.46        32.99 o                         
   8   9   9       2123.62       2141.69        60.58 o                         
   9   9   9        381.98        447.36        33.23 o                         
  10   9   9         23.19         13.21        15.29 o                         
  11   9   9        261.70        202.79        38.36 o                         
  12   9   9          8.54         41.59        29.70 o                         
  13   9   9         43.31        130.11        85.96 o                         
 -12  10   9         43.18         51.20        45.16 o                         
 -11  10   9         67.41         46.09        27.82 o                         
 -10  10   9        200.20        158.02        23.39 o                         
  -9  10   9        154.54        173.93        21.31 o                         
  -8  10   9        473.07        493.03        30.12 o                         
  -7  10   9       1077.06       1170.61        58.47 o                         
  -6  10   9        119.57        151.31        16.53 o                         
  -5  10   9       1417.76       1483.36        41.24 o                         
  -4  10   9        494.51        513.09        22.85 o                         
  -3  10   9        127.19        126.77        12.29 o                         
  -2  10   9       1613.15       1598.87        45.80 o                         
  -1  10   9        324.14        317.39        16.98 o                         
   0  10   9       1949.95       1779.21        47.87 o                         
   1  10   9        251.96        251.59        13.61 o                         
   2  10   9       1593.32       1579.77        40.49 o                         
   3  10   9        119.87        129.17        12.02 o                         
   4  10   9        467.94        458.63        22.16 o                         
   5  10   9       1396.67       1378.62        43.17 o                         
   6  10   9        109.86        119.06        15.55 o                         
   7  10   9       1014.10       1070.94        42.22 o                         
   8  10   9        467.14        505.25        31.61 o                         
   9  10   9        100.67         96.75        18.65 o                         
  10  10   9        192.88        167.24        25.05 o                         
  11  10   9         66.30         74.42        24.69 o                         
  12  10   9         43.30         36.67        46.88 o                         
 -12  11   9        277.73        327.23        73.51 o                         
 -11  11   9        332.79        233.01        52.28 o                         
 -10  11   9        169.52        146.30        26.14 o                         
  -9  11   9         34.45         26.89        15.71 o                         
  -8  11   9         26.20         31.46        14.44 o                         
  -7  11   9        282.63        249.90        23.72 o                         
  -6  11   9        317.52        330.62        24.50 o                         
  -5  11   9       5191.78       5379.18       112.13 o                         
  -4  11   9         90.29         71.18        11.25 o                         
  -3  11   9        685.24        732.57        26.01 o                         
  -2  11   9        143.32        121.30        13.90 o                         
  -1  11   9       2894.39       2944.98        67.12 o                         
   0  11   9        415.21        430.48        21.51 o                         
   1  11   9       2636.09       2699.58        69.67 o                         
   2  11   9        153.53        138.26        11.56 o                         
   3  11   9        605.97        609.47        23.93 o                         
   4  11   9        100.21         85.57        11.90 o                         
   5  11   9       5233.27       5298.64       111.87 o                         
   6  11   9        339.14        320.23        24.96 o                         
   7  11   9        337.80        299.12        24.98 o                         
   8  11   9         28.64         17.00        14.13 o                         
   9  11   9         14.02         32.20        15.82 o                         
  10  11   9        180.58        127.77        23.78 o                         
  11  11   9        289.25        260.19        43.12 o                         
  12  11   9        275.14        194.05        50.09 o                         
 -11  12   9        188.88        140.58        43.75 o                         
 -10  12   9        386.39        339.58        49.44 o                         
  -9  12   9        513.68        558.47        36.10 o                         
  -8  12   9        215.06        165.96        21.68 o                         
  -7  12   9        844.99        947.70        37.67 o                         
  -6  12   9       1399.28       1539.64        64.47 o                         
  -5  12   9        204.34        234.85        18.79 o                         
  -4  12   9       1062.84       1017.84        33.07 o                         
  -3  12   9         21.48         15.48         8.12 o                         
  -2  12   9       1748.89       1794.48        43.66 o                         
  -1  12   9       1353.01       1356.21        38.86 o                         
   0  12   9        985.94        963.46        35.07 o                         
   1  12   9       1234.64       1151.78        38.58 o                         
   2  12   9       1696.81       1700.30        59.51 o                         
   3  12   9         26.07         43.01         9.39 o                         
   4  12   9       1034.07       1008.47        33.46 o                         
   5  12   9        202.97        255.30        19.42 o                         
   6  12   9       1380.23       1440.89        44.75 o                         
   7  12   9        802.01        807.24        39.33 o                         
   8  12   9        257.67        219.09        24.73 o                         
   9  12   9        548.51        617.39        42.90 o                         
  10  12   9        330.08        336.00        53.03 o                         
  11  12   9        184.97        138.73        85.59 o                         
 -11  13   9         93.03         89.23        42.88 o                         
 -10  13   9        109.19         95.31        35.13 o                         
  -9  13   9        134.86        111.52        25.14 o                         
  -8  13   9         55.02         63.00        17.63 o                         
  -7  13   9        568.33        623.19        35.92 o                         
  -6  13   9         72.00         62.68        15.89 o                         
  -5  13   9        491.95        476.50        25.67 o                         
  -4  13   9        394.15        428.62        22.78 o                         
  -3  13   9        756.44        688.00        27.23 o                         
  -2  13   9        795.68        821.06        27.04 o                         
  -1  13   9        253.53        243.38        20.60 o                         
   0  13   9       6092.39       5913.12       127.85 o                         
   1  13   9        274.52        287.01        19.94 o                         
   2  13   9        759.40        728.14        43.94 o                         
   3  13   9        687.63        623.78        24.70 o                         
   4  13   9        418.85        457.22        23.54 o                         
   5  13   9        506.01        444.27        25.85 o                         
   6  13   9         65.93         58.37        13.30 o                         
   7  13   9        621.44        699.74        44.82 o                         
   8  13   9         69.81         64.47        18.07 o                         
   9  13   9        115.34        118.18        25.21 o                         
  10  13   9        118.39        152.95        38.39 o                         
  11  13   9         95.73        126.53        52.12 o                         
 -10  14   9         85.26        103.62        41.31 o                         
  -9  14   9         76.74         66.32        25.99 o                         
  -8  14   9        177.73        166.48        29.77 o                         
  -7  14   9        215.54        234.49        24.01 o                         
  -6  14   9        382.41        422.55        28.82 o                         
  -5  14   9        259.52        259.53        19.89 o                         
  -4  14   9        408.32        411.41        23.08 o                         
  -3  14   9        744.29        768.26        36.34 o                         
  -2  14   9        763.02        797.45        29.53 o                         
  -1  14   9         19.62         14.54         9.69 o                         
   0  14   9        251.22        205.31        19.31 o                         
   1  14   9         17.56         21.32        11.60 o                         
   2  14   9        798.52        835.72        33.79 o                         
   3  14   9        744.57        709.75        36.00 o                         
   4  14   9        481.20        450.10        24.45 o                         
   5  14   9        260.38        303.77        21.87 o                         
   6  14   9        321.10        383.21        24.64 o                         
   7  14   9        214.72        220.53        23.07 o                         
   8  14   9        198.88        207.54        31.60 o                         
   9  14   9         76.21         75.68        27.81 o                         
  10  14   9         66.69         91.96        35.20 o                         
  -9  15   9        232.21        193.89        54.51 o                         
  -8  15   9        633.33        793.84        55.70 o                         
  -7  15   9        772.18        893.59        76.77 o                         
  -6  15   9         16.79         25.98        19.50 o                         
  -5  15   9       1006.67       1076.16        39.27 o                         
  -4  15   9        173.65        184.13        18.84 o                         
  -3  15   9       1311.40       1250.01        44.84 o                         
  -2  15   9        417.24        422.25        22.91 o                         
  -1  15   9        919.81        972.83        40.51 o                         
   0  15   9        848.42        822.83        36.13 o                         
   1  15   9        852.78        801.34        37.42 o                         
   2  15   9        421.66        437.14        29.88 o                         
   3  15   9       1354.10       1271.23        43.21 o                         
   4  15   9        198.09        208.02        18.37 o                         
   5  15   9        920.81        955.22        36.72 o                         
   6  15   9         22.31         13.55        12.95 o                         
   7  15   9        669.59        730.30        48.07 o                         
   8  15   9        582.23        550.57        44.02 o                         
   9  15   9        224.19        167.32        44.19 o                         
  -8  16   9        256.26        206.37        56.64 o                         
  -7  16   9        105.92         95.33        27.45 o                         
  -6  16   9        327.91        351.27        44.45 o                         
  -5  16   9         26.91          7.24        17.76 o                         
  -4  16   9        707.94        642.18        34.31 o                         
  -3  16   9        256.49        239.16        21.00 o                         
  -2  16   9        207.04        202.19        24.33 o                         
  -1  16   9        453.90        501.55        40.46 o                         
   0  16   9         79.36         73.30        19.11 o                         
   1  16   9        442.73        398.51        29.47 o                         
   2  16   9        166.96        177.96        21.10 o                         
   3  16   9        267.74        256.83        20.34 o                         
   4  16   9        739.17        735.84        34.16 o                         
   5  16   9         26.39         20.20        15.37 o                         
   6  16   9        313.35        272.83        26.49 o                         
   7  16   9        116.19        126.02        27.10 o                         
   8  16   9        239.24        216.65        46.88 o                         
  -7  17   9        576.55        706.57       108.62 o                         
  -6  17   9         95.10        101.74        31.77 o                         
  -5  17   9        172.42        126.76        31.40 o                         
  -4  17   9        116.07        114.45        22.04 o                         
  -3  17   9        436.83        436.98        33.69 o                         
  -2  17   9        313.04        301.13        26.01 o                         
  -1  17   9         86.02         69.54        16.64 o                         
   0  17   9         43.08         28.56        13.37 o                         
   1  17   9        117.60         95.91        17.46 o                         
   2  17   9        320.97        286.87        25.36 o                         
   3  17   9        461.72        422.43        25.71 o                         
   4  17   9        117.79        112.89        26.27 o                         
   5  17   9        161.51        147.41        23.73 o                         
   6  17   9         90.07         39.33        23.60 o                         
   7  17   9        565.95        718.26        85.50 o                         
  -6  18   9        394.07        358.94        60.70 o                         
  -5  18   9         59.23         58.12        26.64 o                         
  -4  18   9        362.36        276.84        63.89 o                         
  -3  18   9        256.27        313.21        94.10 o                         
  -2  18   9        385.33        344.29        43.05 o                         
  -1  18   9        255.62        233.63        27.11 o                         
   0  18   9        286.43        284.26        27.41 o                         
   1  18   9        214.19        221.05        30.34 o                         
   2  18   9        405.48        448.09        87.52 o                         
   3  18   9        244.36        232.85        39.77 o                         
   4  18   9        359.26        381.05        40.36 o                         
   5  18   9         65.33         95.23        30.47 o                         
   6  18   9        404.94        381.78        61.82 o                         
  -5  19   9        230.97        258.58        52.71 o                         
  -4  19   9         94.69         78.97        32.36 o                         
  -3  19   9        230.58        237.70        52.86 o                         
  -2  19   9        121.14         91.41        31.40 o                         
  -1  19   9        128.52         72.46        51.69 o                         
   0  19   9        299.41        337.20        87.71 o                         
   1  19   9        156.64        181.79        31.60 o                         
   2  19   9        119.14        116.81        32.09 o                         
   3  19   9        236.66        188.68        42.42 o                         
   4  19   9         83.59        107.81        37.66 o                         
   5  19   9        228.56        312.01        67.38 o                         
  -2  20   9        114.79        120.81        58.08 o                         
  -1  20   9         24.59          2.32        45.31 o                         
   0  20   9        375.64        297.39        74.35 o                         
   1  20   9         22.27         -5.81        42.98 o                         
   2  20   9        120.15        171.93        63.89 o                         
   0   0  10       9701.85      11077.03       233.96 o                         
   1   0  10       1360.99       1732.20        48.01 o                         
   2   0  10      26702.33      27146.27       381.80 o                         
   3   0  10      22587.03      22588.27       346.40 o                         
   4   0  10        111.94        137.40         9.77 o                         
   5   0  10       2711.17       2777.00        49.83 o                         
   6   0  10        136.98        137.07        12.77 o                         
   7   0  10         96.21         89.79        12.45 o                         
   8   0  10       2785.16       2719.12        66.81 o                         
   9   0  10        273.85        260.66        23.53 o                         
  10   0  10       1055.59       1017.19        47.21 o                         
  11   0  10        575.30        517.38        38.42 o                         
  12   0  10        488.32        564.50        48.83 o                         
  13   0  10        400.40        481.58        45.02 o                         
  14   0  10         66.47         43.86        32.53 o                         
 -14   1  10        160.70        119.59        45.79 o                         
 -13   1  10        138.82        128.47        31.42 o                         
 -12   1  10        382.89        386.71        40.20 o                         
 -11   1  10        701.56        800.03        51.10 o                         
 -10   1  10         79.05        103.75        21.30 o                         
  -9   1  10        124.81         96.75        18.07 o                         
  -8   1  10        381.19        440.08        29.98 o                         
  -7   1  10       2063.39       1960.46        48.67 o                         
  -6   1  10         96.57         89.39         9.77 o                         
  -5   1  10        743.22        719.90        22.93 o                         
  -4   1  10       1448.88       1510.37        31.30 o                         
  -3   1  10       2463.86       2197.13        46.03 o                         
  -2   1  10       5012.43       4911.82        78.39 o                         
  -1   1  10      12093.11      12117.44       182.91 o                         
   0   1  10       3234.31       3202.20        54.30 o                         
   1   1  10      12198.05      12256.40       192.61 o                         
   2   1  10       5134.81       4939.68        81.29 o                         
   3   1  10       2380.18       2150.73        40.36 o                         
   4   1  10       1585.02       1652.79        34.10 o                         
   5   1  10        865.15        874.45        24.34 o                         
   6   1  10        120.67        111.24        11.43 o                         
   7   1  10       1996.02       1896.00        47.70 o                         
   8   1  10        339.11        277.32        21.59 o                         
   9   1  10        151.50        121.92        18.83 o                         
  10   1  10         54.81         50.18        17.96 o                         
  11   1  10        728.41        776.62        49.99 o                         
  12   1  10        422.29        355.27        38.51 o                         
  13   1  10        125.94        145.84        35.60 o                         
  14   1  10        158.31        189.01        39.47 o                         
 -14   2  10         63.66         98.39        38.87 o                         
 -13   2  10         22.78         16.88        27.39 o                         
 -12   2  10        870.76        969.08        58.57 o                         
 -11   2  10       1221.94       1263.21        56.38 o                         
 -10   2  10        209.60        212.58        24.19 o                         
  -9   2  10        343.71        419.55        30.50 o                         
  -8   2  10        235.65        234.81        21.10 o                         
  -7   2  10       1540.45       1522.26        39.29 o                         
  -6   2  10       1308.31       1271.80        38.03 o                         
  -5   2  10       2714.74       2605.20        49.22 o                         
  -4   2  10       1799.78       1778.26        33.60 o                         
  -3   2  10       1137.53       1144.30        26.12 o                         
  -2   2  10      10827.88      10183.14       155.89 o                         
  -1   2  10       6192.17       6048.60        93.33 o                         
   0   2  10       2799.82       2677.52        50.35 o                         
   1   2  10       6285.12       6254.62       103.90 o                         
   2   2  10      11210.97      10779.57       158.20 o                         
   3   2  10       1113.39       1097.29        23.75 o                         
   4   2  10       1758.30       1712.43        32.82 o                         
   5   2  10       2725.97       2588.78        47.03 o                         
   6   2  10       1379.19       1395.19        34.37 o                         
   7   2  10       1610.32       1606.58        45.32 o                         
   8   2  10        257.74        268.05        20.10 o                         
   9   2  10        364.34        359.68        26.88 o                         
  10   2  10        182.87        187.50        22.14 o                         
  11   2  10       1148.19       1142.82        54.15 o                         
  12   2  10        867.99        906.66        53.71 o                         
  13   2  10         14.22         -0.63        23.39 o                         
  14   2  10         69.54         96.37        50.81 o                         
 -14   3  10        189.60         89.08        80.04 o                         
 -13   3  10        364.57        437.02        48.13 o                         
 -12   3  10        681.90        795.24        53.24 o                         
 -11   3  10        326.06        407.07        37.62 o                         
 -10   3  10        618.06        636.03        38.38 o                         
  -9   3  10        101.98         94.19        17.84 o                         
  -8   3  10        220.14        212.45        21.66 o                         
  -7   3  10         64.61         97.77        13.07 o                         
  -6   3  10       1437.05       1480.23        35.51 o                         
  -5   3  10       5270.18       4937.27        85.24 o                         
  -4   3  10       8271.35       7844.66       112.23 o                         
  -3   3  10        471.49        519.99        16.12 o                         
  -2   3  10       2023.31       2072.05        38.14 o                         
  -1   3  10       1369.48       1347.76        29.43 o                         
   0   3  10         93.47         78.60         8.47 o                         
   1   3  10       1470.32       1478.74        28.84 o                         
   2   3  10       1992.50       1962.10        35.77 o                         
   3   3  10        548.18        613.35        16.20 o                         
   4   3  10       8311.21       8002.78       118.37 o                         
   5   3  10       5179.23       4786.46        79.76 o                         
   6   3  10       1506.90       1531.40        44.33 o                         
   7   3  10         59.98         64.50        11.74 o                         
   8   3  10        214.09        254.85        19.93 o                         
   9   3  10        102.23         96.15        16.70 o                         
  10   3  10        660.34        725.02        42.27 o                         
  11   3  10        280.81        309.16        28.95 o                         
  12   3  10        634.13        689.10        54.68 o                         
  13   3  10        379.34        389.26        41.41 o                         
  14   3  10        209.99        193.34        67.22 o                         
 -14   4  10        338.64        386.62        71.79 o                         
 -13   4  10        503.93        640.00        58.65 o                         
 -12   4  10        200.65        170.13        27.23 o                         
 -11   4  10       1307.23       1357.75        55.98 o                         
 -10   4  10        690.80        681.74        41.41 o                         
  -9   4  10       1035.61        984.13        38.66 o                         
  -8   4  10        241.89        209.90        18.93 o                         
  -7   4  10       1246.83       1284.62        39.04 o                         
  -6   4  10       3815.55       3675.34        71.59 o                         
  -5   4  10       1154.37       1155.11        28.03 o                         
  -4   4  10       1369.06       1414.61        31.13 o                         
  -3   4  10       3462.42       3345.16        55.38 o                         
  -2   4  10       3595.88       3561.04        55.47 o                         
  -1   4  10       4382.19       4357.55        70.20 o                         
   0   4  10        478.60        528.45        15.70 o                         
   1   4  10       4330.12       4265.33        64.18 o                         
   2   4  10       3525.40       3566.33        54.19 o                         
   3   4  10       3704.85       3514.13        57.85 o                         
   4   4  10       1418.10       1481.17        30.96 o                         
   5   4  10       1283.29       1282.15        31.64 o                         
   6   4  10       3824.95       3700.53        69.11 o                         
   7   4  10       1259.11       1343.34        50.21 o                         
   8   4  10        255.20        220.72        18.39 o                         
   9   4  10       1115.26       1111.12        42.41 o                         
  10   4  10        695.32        775.04        43.88 o                         
  11   4  10       1240.73       1319.22        51.01 o                         
  12   4  10        232.32        214.66        31.70 o                         
  13   4  10        510.57        624.64        52.80 o                         
  14   4  10        403.06        504.03        92.88 o                         
 -13   5  10          5.20         25.71        26.95 o                         
 -12   5  10         60.85         42.56        21.81 o                         
 -11   5  10        212.15        197.12        26.87 o                         
 -10   5  10        313.90        294.12        29.20 o                         
  -9   5  10        627.02        626.71        35.16 o                         
  -8   5  10       1068.82       1077.57        37.88 o                         
  -7   5  10       2133.02       2201.25        53.16 o                         
  -6   5  10        906.90        876.08        30.90 o                         
  -5   5  10       3241.73       3197.14        60.07 o                         
  -4   5  10       1802.39       1735.40        35.47 o                         
  -3   5  10       3049.57       2922.50        51.35 o                         
  -2   5  10         28.83         49.85         6.55 o                         
  -1   5  10        480.90        544.43        16.11 o                         
   0   5  10      12747.56      12191.38       170.61 o                         
   1   5  10        444.36        503.71        14.81 o                         
   2   5  10         40.38         58.25         7.21 o                         
   3   5  10       3021.69       2856.31        50.56 o                         
   4   5  10       1555.26       1485.28        36.92 o                         
   5   5  10       3289.98       3111.68        61.25 o                         
   6   5  10        870.47        799.36        27.71 o                         
   7   5  10       2244.95       2328.33        52.68 o                         
   8   5  10       1057.25       1105.59        36.15 o                         
   9   5  10        602.60        685.49        38.77 o                         
  10   5  10        305.64        300.29        28.45 o                         
  11   5  10        195.53        152.70        32.82 o                         
  12   5  10         41.92         33.81        21.16 o                         
  13   5  10          3.74        -16.65        23.96 o                         
 -13   6  10        516.30        580.45        48.51 o                         
 -12   6  10         26.66          8.07        20.43 o                         
 -11   6  10        310.50        384.55        35.62 o                         
 -10   6  10        166.14        139.16        20.34 o                         
  -9   6  10        287.51        332.03        24.25 o                         
  -8   6  10          5.32         17.35        11.80 o                         
  -7   6  10       1805.13       1780.73        46.61 o                         
  -6   6  10       1144.15       1126.02        31.71 o                         
  -5   6  10       2101.94       2087.06        43.50 o                         
  -4   6  10       3747.29       3842.93        64.90 o                         
  -3   6  10       8183.07       8011.49       126.32 o                         
  -2   6  10        632.90        685.46        20.63 o                         
  -1   6  10        412.72        446.25        17.22 o                         
   0   6  10        319.83        399.52        22.37 o                         
   1   6  10        411.88        418.72        16.48 o                         
   2   6  10        558.17        614.00        20.01 o                         
   3   6  10       8102.16       7945.85       124.03 o                         
   4   6  10       4059.50       4090.07        74.48 o                         
   5   6  10       1988.21       1972.48        43.79 o                         
   6   6  10       1027.59       1012.83        29.92 o                         
   7   6  10       1912.95       1860.53        50.38 o                         
   8   6  10          6.23          4.72        10.82 o                         
   9   6  10        295.85        274.09        22.96 o                         
  10   6  10        183.99        172.55        22.35 o                         
  11   6  10        298.96        322.44        29.36 o                         
  12   6  10         40.70         49.87        26.32 o                         
  13   6  10        586.55        682.13        56.66 o                         
 -13   7  10         56.84        109.94        39.25 o                         
 -12   7  10        756.38        834.31        54.39 o                         
 -11   7  10         76.02         69.26        22.26 o                         
 -10   7  10        921.38        916.38        42.24 o                         
  -9   7  10        382.25        401.85        28.74 o                         
  -8   7  10       1888.80       1898.19        52.91 o                         
  -7   7  10         70.54         74.16        14.34 o                         
  -6   7  10        865.68        909.76        29.96 o                         
  -5   7  10        755.97        727.71        25.56 o                         
  -4   7  10       3294.23       3303.97        62.93 o                         
  -3   7  10         90.10         81.02         9.09 o                         
  -2   7  10       3629.91       3570.66        64.78 o                         
  -1   7  10        406.36        417.49        17.57 o                         
   0   7  10       5709.99       5562.97        98.67 o                         
   1   7  10        393.73        395.18        16.90 o                         
   2   7  10       3574.63       3568.60        71.42 o                         
   3   7  10        109.32        126.76        11.86 o                         
   4   7  10       3213.08       3233.02        68.45 o                         
   5   7  10        760.58        711.97        26.92 o                         
   6   7  10        984.79       1001.45        32.20 o                         
   7   7  10        114.91        108.93        16.71 o                         
   8   7  10       1943.52       1945.06        50.86 o                         
   9   7  10        357.76        382.54        25.48 o                         
  10   7  10        878.80        873.84        40.81 o                         
  11   7  10         39.99         21.12        16.35 o                         
  12   7  10        723.64        746.68        48.69 o                         
  13   7  10         47.08         50.81        31.41 o                         
 -13   8  10         60.16        110.74        56.10 o                         
 -12   8  10         21.50         49.75        27.67 o                         
 -11   8  10        125.54        111.73        26.87 o                         
 -10   8  10          7.08         17.56        15.67 o                         
  -9   8  10       1420.85       1364.14        44.97 o                         
  -8   8  10         52.92         54.12        15.12 o                         
  -7   8  10        417.22        428.30        27.16 o                         
  -6   8  10          5.17         17.15         9.84 o                         
  -5   8  10       1869.22       1771.79        45.65 o                         
  -4   8  10       1045.84       1087.64        29.93 o                         
  -3   8  10        680.14        668.61        22.04 o                         
  -2   8  10        135.60        139.30        11.35 o                         
  -1   8  10       3076.53       3054.67        57.93 o                         
   0   8  10       1994.79       1931.51        45.14 o                         
   1   8  10       3025.31       2977.76        62.90 o                         
   2   8  10        179.07        179.78        13.44 o                         
   3   8  10        745.09        732.30        24.57 o                         
   4   8  10       1063.42       1121.12        44.84 o                         
   5   8  10       1924.14       1937.60        48.65 o                         
   6   8  10         15.37         17.15        10.87 o                         
   7   8  10        454.20        520.42        27.31 o                         
   8   8  10         38.38         48.28        12.66 o                         
   9   8  10       1430.47       1389.82        43.41 o                         
  10   8  10          5.08         15.88        15.44 o                         
  11   8  10        121.83        170.12        25.09 o                         
  12   8  10         24.54          5.06        22.07 o                         
  13   8  10         63.93         66.65        43.02 o                         
 -12   9  10        562.43        565.87        86.59 o                         
 -11   9  10         44.99         52.48        22.44 o                         
 -10   9  10        168.57        156.68        23.63 o                         
  -9   9  10        522.14        522.73        34.49 o                         
  -8   9  10        118.07        100.52        21.92 o                         
  -7   9  10        738.84        749.48        36.00 o                         
  -6   9  10       1391.63       1333.74        42.41 o                         
  -5   9  10         96.88         77.30        12.34 o                         
  -4   9  10       7354.03       7278.31       144.43 o                         
  -3   9  10       1194.72       1144.70        31.87 o                         
  -2   9  10        847.96        863.39        26.42 o                         
  -1   9  10        478.34        430.36        17.81 o                         
   0   9  10        252.58        246.68        16.66 o                         
   1   9  10        458.85        465.62        21.25 o                         
   2   9  10        880.82        851.22        29.10 o                         
   3   9  10       1098.75       1082.38        34.34 o                         
   4   9  10       7166.27       7442.79       147.03 o                         
   5   9  10        123.74         99.51        14.60 o                         
   6   9  10       1476.17       1455.56        50.50 o                         
   7   9  10        790.30        763.71        39.19 o                         
   8   9  10        117.92        115.49        18.77 o                         
   9   9  10        477.12        438.89        30.47 o                         
  10   9  10        198.95        189.01        24.38 o                         
  11   9  10         41.36         44.75        21.81 o                         
  12   9  10        566.53        439.70        77.60 o                         
 -12  10  10         19.30         17.07        46.36 o                         
 -11  10  10        247.43        232.55        42.84 o                         
 -10  10  10        929.99       1007.89        46.61 o                         
  -9  10  10        187.14        156.38        20.89 o                         
  -8  10  10          2.85         11.37        13.10 o                         
  -7  10  10       1302.12       1446.91        48.73 o                         
  -6  10  10       2157.12       2258.31        59.97 o                         
  -5  10  10       2320.38       2241.72        57.98 o                         
  -4  10  10       1065.93       1135.43        33.26 o                         
  -3  10  10       1159.94       1159.97        34.13 o                         
  -2  10  10         33.96         34.76         8.20 o                         
  -1  10  10       1410.23       1462.12        37.35 o                         
   0  10  10        259.10        279.44        17.74 o                         
   1  10  10       1279.40       1242.71        39.05 o                         
   2  10  10         36.49         65.24        11.51 o                         
   3  10  10       1266.00       1365.47        42.73 o                         
   4  10  10       1016.98       1055.86        34.18 o                         
   5  10  10       2306.15       2200.22        57.59 o                         
   6  10  10       2178.98       2132.94        66.56 o                         
   7  10  10       1366.33       1491.17        51.55 o                         
   8  10  10          8.00          3.38        13.94 o                         
   9  10  10        242.48        253.09        28.48 o                         
  10  10  10        941.17       1027.91        55.49 o                         
  11  10  10        225.46        247.16        35.28 o                         
  12  10  10         21.47         -8.13        67.38 o                         
 -12  11  10         75.21         29.04        69.70 o                         
 -11  11  10         48.84         53.46        40.42 o                         
 -10  11  10        267.31        268.07        33.86 o                         
  -9  11  10        366.94        330.14        32.10 o
[truncated: 456,112 more chars]
